# Supplementary material for: Comprehensive Analysis of Characteristics of Cuproptosis-Related LncRNAs Associated with Prognosis of Lung Adenocarcinoma and Tumor Immune Microenvironment
Source: Pharmaceuticals (Basel). 2024 Sep 21;17(9):1244. doi: 10.3390/ph17091244 (PMC11435230; doi:10.3390/ph17091244)
Supplement: Supplementary file 1 [file pharmaceuticals-17-01244-s001.zip]

Archive with 7 entries (7 files):
- polish.pdf
- risk.all.txt
- Supplementary Material S1.xls
- Supplementary Material S2.xls
- Supplementary Material S3.xls
- Supplementary Material S4.xls
- Supplementary Material S5.xls
