# Supplementary material for: Comprehensive Analysis of Characteristics of Cuproptosis-Related LncRNAs Associated with Prognosis of Lung Adenocarcinoma and Tumor Immune Microenvironment
Source: Pharmaceuticals (Basel). 2024 Sep 21;17(9):1244. doi: 10.3390/ph17091244 (PMC11435230; doi:10.3390/ph17091244)
Supplement: Supplementary file 1 [file pharmaceuticals-17-01244-s001.zip › risk.all.txt]

id	futime	fustat	AC012020.1	AC114763.1	AL161431.1	AC010260.1	riskScore	risk
TCGA-MP-A4T8	0.441095890410959	1	0.0482624301856233	0.181819298268664	0.462000998786015	0.160973352707491	0.99816579582415	high
TCGA-MP-A4T6	4.9041095890411	1	0.411783078787994	0.561196783053992	0.00610702321215625	0.542693690272639	0.888094626339009	low
TCGA-49-4510	2.45479452054795	1	0.166985065578678	0.238100315753139	0.739458522442586	0.320053104685874	0.898447842054123	low
TCGA-67-3772	1.56986301369863	0	0.0786923637822118	0.437378180507283	0.102617513636125	0.0818261618043456	1.66431517539855	high
TCGA-MP-A4TC	0.202739726027397	1	0.365995493737849	0.431218738826836	2.39970811810966	0.170245437794502	1.98333359772347	high
TCGA-62-A46S	4.52876712328767	1	0.265823652108733	0.122681680400496	2.07230928812846	0.434045782455072	0.792396002578936	low
TCGA-49-AARO	10.2986301369863	0	0.296091308444712	0.16340516017007	0.405492098747531	0.260171737250724	0.626851393002523	low
TCGA-49-6743	1.01095890410959	0	0.214645096599123	0.656072476745455	0	0.614786247221437	1.30305312951306	high
TCGA-78-7149	2.99452054794521	0	0.152198998129976	0.50895168045547	0.611967508512642	0.215194863265948	1.79429311126678	high
TCGA-53-7626	2.54520547945205	1	0.182089765817859	0.523468738386243	0.0370519437494299	0.342233146791568	1.3407045313188	high
TCGA-44-2656	1.59452054794521	0	1.53893822667138	1.2033302921591	0.0198445668626693	1.26136867910312	0.444775335970896	low
TCGA-78-7153	2.08219178082192	0	0.0558008066083525	0.187008961007056	2.03015877667839	0.309718929950447	1.33044743431744	high
TCGA-95-7567	0.446575342465753	0	0.108719706693767	0.354031195570533	0.0456730566799292	0.0290913981298168	1.3817020795151	high
TCGA-44-7667	1.52602739726027	0	0.0134465546232623	0.601787020770864	0	0.034735499103286	2.65354148317429	high
TCGA-44-6775	1.01369863013699	0	1.74325539574076	1.34923649206278	0.603069458249701	1.44743326671426	0.465389728334276	low
TCGA-J2-A4AD	1.50684931506849	1	0.798696332493456	0.632370494298481	2.29603990370663	0.323115302078435	1.5088529441705	high
TCGA-05-5425	2.41643835616438	0	0.10300705005735	0.134092083921702	0.0260891223470877	0.206746859272181	0.709614597336835	low
TCGA-MP-A4T4	7.16986301369863	1	0.678129857008474	0.576653178501966	0.00788406675267567	0.272877290037306	0.864455305908148	low
TCGA-44-6776	5.30958904109589	0	0.0993734882000174	0.2481619703012	1.28443299417254	0.503388631367604	0.967429793928758	high
TCGA-NJ-A4YP	0.136986301369863	0	0.235023980568736	0.241122622749102	3.0901723921771	0.281939979546951	1.65511921905698	high
TCGA-97-8171	1.55616438356164	0	0.0860064984276101	0.270947726610976	0	0.45734055692703	0.75942714079739	low
TCGA-05-4425	1.83287671232877	0	0.148289600608018	0.513402487345877	0.0539884925400787	0.312057680354564	1.41602261182099	high
TCGA-44-6147	1.20821917808219	0	1.26563573901299	1.08907610759338	0.102964703898758	1.50378868582583	0.389181464846011	low
TCGA-91-6835	0.216438356164384	0	0.603823377119112	0.49611215377298	0	0.345413010858009	0.735444611708582	low
TCGA-64-5778	2.53698630136986	0	0.314923627128733	0.382073564646862	0	0.190396274562377	0.955344107647469	low
TCGA-55-8620	1.02739726027397	1	0.0235711845379839	0.176416991593893	0	0.118673881619399	0.933681271989329	low
TCGA-55-8094	1.48219178082192	0	0.0194014325712784	0.300575239424961	0.421568561999991	0.049956487311223	1.4900434726502	high
TCGA-62-A46R	4.72602739726027	1	0.202295642937873	0.260754252814298	0.0080901685852836	0.439487344975316	0.655185957370008	low
TCGA-05-4424	2.5013698630137	0	0.181742361021859	0.318878756703914	0.0546663282866865	0.274564203316482	0.914341228310457	low
TCGA-55-A48Z	1.78356164383562	0	0.418526484990209	0.441226672945828	0.0076540462053293	0.265585956433746	0.890179763347426	low
TCGA-49-6744	2.43835616438356	0	0.233168594279272	0.475791059808746	0.0238016061792067	0.643250361504387	0.833586638183485	low
TCGA-73-4676	0.449315068493151	0	0.114012210285799	0.444403621091779	2.0969133310749	0.146659160528194	2.63338852071293	high
TCGA-86-A4P7	1.13698630136986	0	0.350962647663113	0.312247451714144	0	0.628617248504789	0.503947256108572	low
TCGA-05-4405	1.67123287671233	0	0.443173201838901	0.606975699232802	0	0.317610037784964	1.18292855994876	high
TCGA-97-7553	5.12328767123288	0	0.289776883679593	0.197086211187482	0.47353685674042	0.430119849808784	0.585344080399196	low
TCGA-NJ-A4YG	5.21643835616438	0	0.206989604231894	0.221720216188203	0.0328823252675037	0.285693155220135	0.701376264394128	low
TCGA-78-8662	9.20821917808219	1	1.20715195306603	0.301902488486599	0.240868339975641	0.351818037810972	0.238752652276127	low
TCGA-91-6847	2.30684931506849	0	0.14457439075542	0.422764439014532	0.0281285820471534	0.137172295409739	1.37519004305627	high
TCGA-73-4659	1.94794520547945	1	0.126065747469359	0.172800086908001	0.919725487034756	0.170959523680679	0.997756197858435	high
TCGA-50-5045	5.95616438356164	1	0.142143107375438	0.166899352763329	0.0182994528499284	0.112151076983214	0.79761253788326	low
TCGA-44-5643	1.14246575342466	0	0.0224959932298919	0.54103085329332	2.46819828630525	0.113427094549947	4.19475022111082	high
TCGA-86-8056	0.380821917808219	0	0.289048528146493	0.209642385287993	0.370739681108625	0.676196535711146	0.457635064220511	low
TCGA-62-A472	2.49315068493151	0	0.824062154847024	0.505419640111664	0	0	0.806384841040877	low
TCGA-44-7659	1.21643835616438	0	0.373313142032159	0.473700932219283	0	0.596810719001692	0.725021094725276	low
TCGA-55-A48Y	1.72602739726027	0	0.538215023349233	0.211043103596726	2.31733909323771	0.187058765014153	0.941494872542772	low
TCGA-44-2655	1.57534246575342	0	0.269796315817169	0.355118681780152	0.0778666143584272	0.26385470538772	0.903491202010243	low
TCGA-38-6178	1.22739726027397	0	0.34859129174072	0.274801120875284	0.0267567672218763	0.306955126976737	0.64657035587736	low
TCGA-86-7701	1.2986301369863	0	0.192494795393161	0.248356795613735	0.484257358122495	0.531823790065737	0.671059867451371	low
TCGA-44-A4SS	1.13698630136986	0	0.413349496707419	0.541636058417096	0.169262492024738	0.201832939349215	1.24916752383817	high
TCGA-O1-A52J	4.92602739726027	1	0.117902828978472	0.40076163926462	0	0.735378853805359	0.737634960519129	low
TCGA-64-1678	3.25753424657534	0	0.0255891319202132	0.533540524050247	0.021064256702768	0	2.3380566157441	high
TCGA-49-4505	1.17260273972603	1	0.110711353942815	0.487884102749505	0.00785968874292074	0.164892080050836	1.60406932542997	high
TCGA-44-7671	1.46575342465753	0	0.10940487938502	0.320590847223573	0.163225367200176	0	1.36294647604577	high
TCGA-44-2665	1.0958904109589	0	0.114264133470416	0.391617394737249	0.00609525596598915	0.181498497911606	1.26679346023693	high
TCGA-55-8097	1.3041095890411	0	1.00397506149091	0.277072063818351	0.00476118842100058	0.941934971098054	0.150945713703677	low
TCGA-55-7573	1.33424657534247	0	0.414524309916864	0.299316198688962	0.109950582921938	0.751781087734187	0.412162009153925	low
TCGA-78-7537	4.44383561643836	1	0.249892370750992	0.134080199473592	0.636126031788919	0.354090341234881	0.603509594192864	low
TCGA-78-7167	7.34520547945205	1	0.400500659480432	0.467609097315257	0.00859683738529961	0.402414616483035	0.842069698761324	low
TCGA-05-5429	0.753424657534247	1	0.0267901902137728	0.479928211875155	0.0437770329465258	0	2.08476261291593	high
TCGA-44-5645	1.04931506849315	0	2.00842146780937	1.26186428306457	0.0276914343589441	2.72329789655453	0.0653522278712997	low
TCGA-55-6978	0.482191780821918	1	0.222546459967172	0.370363633268305	0.0325903987999802	0.254491453247339	0.988331916357997	high
TCGA-86-8674	1.10958904109589	0	0.0629515894021024	0.304266405408562	1.13983028740075	0.255136795749525	1.41342695066898	high
TCGA-78-7156	2.67397260273973	1	0.275075007566385	0.500470348003663	0.380865179555094	0.209374756103502	1.42514806637341	high
TCGA-71-6725	0.701369863013699	0	0.159610642485672	0.485735311430073	0.0939706260297297	0.314471071788999	1.32410464762621	high
TCGA-44-7670	1.45479452054795	0	0.227557869041211	0.724276245269008	2.09720113408826	0.208665553243311	4.00756791720521	high
TCGA-95-8494	0.23013698630137	0	0.717337918355354	0.474568329531771	0.0204963171739155	0.063925643864704	0.811249799495818	low
TCGA-86-7953	1.61917808219178	0	0.262151675345041	0.12593762470823	0	0.239242552091709	0.549084195351912	low
TCGA-55-A4DF	1.20547945205479	1	0.108492977748929	0.118566839829422	0.0153524405054055	0.746318597395718	0.395324249799081	low
TCGA-49-4514	4.65753424657534	0	0.0242963575649541	0.123542022671392	0	0	0.933852960401221	low
TCGA-35-4122	0.616438356164384	0	0.0301531111415448	0.55829967181738	0	0	2.44235128710262	high
TCGA-55-8208	1.84657534246575	0	0.365364880015957	0.189643549297864	0.555184508949161	0.222401683821075	0.659876116094181	low
TCGA-55-6642	6.70958904109589	0	0.121268856566753	0.272302345943833	0	0.399981865692131	0.772061924903414	low
TCGA-05-5423	0.413698630136986	0	0.0482315673470171	0.488184066324267	0.0200157936589585	0.0624486995438854	1.92929765979127	high
TCGA-05-4432	2.08493150684932	0	0.138348957587314	0.339036221649411	0	0.11181989034449	1.17047683442533	high
TCGA-55-7911	1.47123287671233	0	0.728654676782314	0.579334963980774	0	0.539709940674493	0.623608071576804	low
TCGA-44-7662	0.597260273972603	0	0.413054920621924	0.414031590235305	0.0595845537594284	0.193814755565021	0.919603462076519	low
TCGA-97-8175	1.50958904109589	0	0.51435812815712	0.229682014150056	0.0154651811846551	0.268736946922053	0.492520240403852	low
TCGA-99-7458	1.07397260273973	0	0.61018718595699	0.391530832415274	0.0155219756839346	0.155971253353462	0.701778488038518	low
TCGA-55-8507	1.14520547945205	0	0.389930853600079	0.347413828768678	0.0174165983975685	0.157525606248341	0.836340811681525	low
TCGA-97-A4M3	1.47945205479452	0	0.288250112340916	0.368555713970095	2.07768155258638	0.364877298971565	1.43041249083476	high
TCGA-99-AA5R	1.8027397260274	0	0.503743611129299	0.329585913863818	0.111217112866003	0.75596434240172	0.392967965505259	low
TCGA-55-7727	0.326027397260274	0	0.968666830054483	0.704659615982651	0.014854464799302	0.72719537529148	0.508587785596815	low
TCGA-86-A456	1.10958904109589	0	0.596187246225645	0.514563459131347	0.0452490047091326	0.312811944631283	0.809410225833967	low
TCGA-69-7765	0.452054794520548	0	0.350671653280377	0.288413915730902	0.104848036103034	0.162653432513823	0.78495017362482	low
TCGA-50-6591	0.326027397260274	1	0.0460567125274145	0.14630382378754	0	0	0.956127708205583	low
TCGA-05-4397	2.0027397260274	1	0.0658868151585798	0.562284795903325	3.01879485799021	0.204149813745275	4.4310105455417	high
TCGA-44-8117	1.05479452054795	0	0.208362681515082	0.533983587175244	0.0130998278721086	0.322289877437982	1.34608439784379	high
TCGA-86-8280	1.92054794520548	0	0.257627587899859	0.30050535173225	0.0400088451053972	0.91869167637386	0.417040421091344	low
TCGA-L9-A8F4	1.3041095890411	0	0.760330932917925	0.663431210352641	0.0914527112124156	0.847411549760335	0.544799953853901	low
TCGA-49-4507	0.734246575342466	1	0.0781436568608278	0.4166899532138	0.00470630114222182	0.0585033653194114	1.58448238635075	high
TCGA-55-7725	1.21095890410959	0	0.343509248011401	0.174609161424166	0	0.869346572343086	0.294094084645994	low
TCGA-44-3919	0.520547945205479	0	0.245180471021192	0.37762023737821	0.0777380209518445	0.0618796131717169	1.19923148068803	high
TCGA-55-8514	1.42465753424658	0	0.625669071760345	0.497122265231008	0.103490814119867	0.59816297275997	0.573006468184855	low
TCGA-91-6849	0.0958904109589041	0	0.0679217629448556	0.251356672386417	4.13265961512909	0.322968260736519	2.67160249543883	high
TCGA-62-8395	3.33150684931507	0	0.297594152584275	0.26423816913345	1.27967388869666	0.482809734980793	0.79831310742544	low
TCGA-44-2662	1.31506849315068	0	0.823261837206331	1.25390042251612	0.0232050464986019	1.07153666552321	1.47161594896836	high
TCGA-50-5049	5.87945205479452	0	0.021687973582111	0.286020840506852	0	0.161245795320425	1.14486727329991	high
TCGA-49-AARE	3.36712328767123	1	0.163211643474423	0.26378743434399	0	0.294779649636043	0.798852611511665	low
TCGA-55-7281	2.38904109589041	0	0.192010397796644	0.268290835582605	0	0.224525656968168	0.835203656242487	low
TCGA-69-A59K	1.61917808219178	0	0.56608439306899	0.760490337957871	0.188608799512902	0.602630187017148	1.13131881557255	high
TCGA-99-8028	3.06301369863014	0	0.377937186438539	0.135580813317856	0.0126268134779978	0.187988509361232	0.512937918872456	low
TCGA-91-8497	1.18904109589041	1	0.170629787767717	0.160949893456537	0.122269436653593	0.6416492983114	0.459945117361694	low
TCGA-44-3396	1.12602739726027	0	0.423424107127347	0.287329395629216	0.0109886958053914	0.293911777652318	0.610911283770015	low
TCGA-NJ-A7XG	1.69041095890411	0	0.411364523091993	0.292311530680055	0.0200949285954492	0.530198421080809	0.49614957581134	low
TCGA-55-8091	1.64383561643836	0	0.203299011895343	0.231756278020115	0	0.345679844780944	0.672366178844918	low
TCGA-44-6777	2.7041095890411	1	0.07125971799896	0.159132539436955	0	0.0920514792058429	0.869405051883383	low
TCGA-73-4666	2.19178082191781	0	0.0886637091271313	0.594339773606145	2.20807208443673	0.220271874399372	3.63640971293264	high
TCGA-55-A4DG	1.66575342465753	0	0.703939576021032	0.387357687725249	0.0842095477519339	0.752887888232972	0.346654741814675	low
TCGA-55-6980	5.77808219178082	0	0.209727454768119	0.160496182586761	0.0899042584308201	0.36832793727118	0.570326634860033	low
TCGA-50-5931	1.18904109589041	1	0.0487415566368262	0.582512360226838	0.0302388971377163	0	2.53982787785307	high
TCGA-95-7948	0.364383561643836	0	0.147548582311521	0.474810018171747	0.327055658839327	0.506260090507568	1.15468070347078	high
TCGA-64-5815	0.613698630136986	0	0.0270702439198302	0.137122755466058	0.0333004535076132	0.259624362268412	0.746366715785199	low
TCGA-05-4426	2.16712328767123	0	0.227435668958271	0.302599716967325	0.310564774949311	0.118300172186458	1.04560972030311	high
TCGA-78-7158	0.49041095890411	1	0.226483128287758	0.728689135429867	0	0.63500664240585	1.47917494988606	high
TCGA-91-6840	1.01917808219178	0	0.192592130062796	0.373350315903278	0.0358380601553656	0	1.33397399323445	high
TCGA-49-6767	1.85479452054795	0	0.22001302250707	0.257171539146416	1.08205329859172	0.0605636999796821	1.25120966037831	high
TCGA-86-8055	0.33972602739726	1	0.0956110062719751	0.370796402998666	0.0201691083213606	0.209169563813107	1.20869066775623	high
TCGA-97-A4LX	1.68219178082192	0	0.314573193882893	0.310909070161455	0	0.431605160570701	0.640514783283414	low
TCGA-78-7147	1.60547945205479	1	0.50051203914754	0.300958664203063	0.00613365180115476	0.374952049911408	0.526693758205974	low
TCGA-50-5946	1.87945205479452	0	0.213445322557158	0.573798365409316	0.169990193755243	0.234312681831497	1.66722702640785	high
TCGA-55-7910	2.84931506849315	0	0.515271109684377	0.272782509896276	0	0.556174625147753	0.404300894750364	low
TCGA-50-5051	1.30958904109589	1	0.169671834340628	0.0661626135845096	0.0519053234966317	0.455423968875579	0.440628062753272	low
TCGA-86-8585	0.967123287671233	0	0.169534447584116	0.066107106982439	0.260204928143819	0.245414818520609	0.576133263631781	low
TCGA-64-5781	3.29315068493151	0	0	0.646021054069347	0.226000661095738	0.118915033399893	2.91382557825936	high
TCGA-MP-A4T7	0.457534246575342	1	0.195968768441136	0.19823211882307	2.82563544913518	0.12085188625739	1.72490444742633	high
TCGA-93-8067	0.50958904109589	0	0.126184469630697	0.300221326544104	0.0410933491907533	0.329028045085695	0.886790894277137	low
TCGA-95-7947	0.10958904109589	0	0.491979894033547	0.444338421430704	0	0.623934641649811	0.56996480387515	low
TCGA-97-7937	1.54520547945205	0	0.405116786456498	0.278974839936973	0.128633192890454	0.357529934733918	0.594671313351263	low
TCGA-55-6970	1.27123287671233	1	0.121155166466451	0.352428034331497	0.0409630946787305	0.155739519707361	1.19248172517253	high
TCGA-55-7283	1.66849315068493	0	0.155863970288191	0.360211317475027	0.037095946036263	0.299744267845378	1.00474210817974	high
TCGA-73-4668	1.27945205479452	0	0.0879914972034702	0.319965387652993	0.0185228986103452	0.135138714488289	1.1729248493716	high
TCGA-44-2666	0.265753424657534	1	1.68986299126136	1.422709800783	0.0727936379062878	1.46426192037565	0.497448764094599	low
TCGA-L9-A7SV	1.54794520547945	0	1.38765590311812	0.401769705601674	0	0.454614953253444	0.200957538371221	low
TCGA-05-4422	1	0	0.391260378303883	0.308449417117816	1.66739260066711	0.178852037195216	1.18330865326366	high
TCGA-55-7570	2.25753424657534	0	0.017359147185823	0.309138808500741	0.225437904477391	0.429243636304159	0.986206380255402	high
TCGA-05-4250	0.331506849315069	1	0.0979299340080778	0.581925703861745	1.1217905997842	0.0325918967183358	3.12372702947308	high
TCGA-38-4628	4.08767123287671	1	0.0314877544745002	0.451897269169136	0	0.205554791414008	1.56559689893873	high
TCGA-78-7166	0.706849315068493	1	0.1889706734618	0.257850155199995	1.87462859248077	0.125719651188679	1.519723291451	high
TCGA-49-AARQ	18.4438356164384	0	0.499283722711929	0.195502191507717	0.00814876045238394	0.654375137037576	0.315379888410447	low
TCGA-50-6593	0.920547945205479	1	0.420351381609154	0.486095183207546	0.00999216716465057	0.286962167030158	0.961361774954896	high
TCGA-44-2659	1.44931506849315	0	0.389499080596493	0.090047707543143	0.0192136138520157	0.252214234474103	0.429127008959361	low
TCGA-86-A4JF	1.46849315068493	0	0.269972160981893	0.412522114931785	0	0.200077319815082	1.07093645570617	high
TCGA-86-8076	1.33972602739726	0	0.160527200278531	0.27086055967221	0.32644519218807	0.237160098822813	0.944265778965603	low
TCGA-78-7154	1.62465753424658	1	0.019063458017709	0.488134798949598	0.142551720836617	0.0965745695370062	2.0000450101327	high
TCGA-91-8496	1.38356164383562	0	0.0242489471028819	0.342202903439755	0.0396464560298416	0.234433629415124	1.21522077076599	high
TCGA-99-8033	1.7972602739726	1	0.274036449048995	0.440288037743057	2.20390776565495	0.0287990146090871	2.47737191771401	high
TCGA-86-7714	1.71232876712329	1	0.287944329645225	0.255576506638301	0	0.46805900344804	0.564351090419532	low
TCGA-91-6830	0.164383561643836	0	0.392932621637402	0.469408193236594	4.22974787153284	0.346610884657273	2.90461987128551	high
TCGA-35-4123	0.498630136986301	0	0.163448237072777	1.02387701458187	0	0	5.83609221482616	high
TCGA-55-8301	1.46301369863014	0	0.321166552593235	0.343107422770538	0.00670367246222321	0.160893376773772	0.896840130444289	low
TCGA-55-6981	3.77808219178082	1	0.352259338508964	0.570747878386997	0.0667486078657033	0.238700596070961	1.34746198729183	high
TCGA-86-8668	1.15890410958904	0	0.306992503099417	0.501922454295543	0	0.49712630179974	0.926753102432828	low
TCGA-97-8174	0.449315068493151	1	0.257911206544903	0.330691133341122	0.198460207474047	0.439982955342691	0.752642237032687	low
TCGA-50-5941	1.55342465753425	0	0.117757768622765	0.533774792443028	0.116202584129607	0.179888779272892	1.78778910214913	high
TCGA-55-6968	3.54246575342466	1	0.211461692155889	0.299642893351259	0.203346603973597	0.0643951589285719	1.08573571066149	high
TCGA-44-A47B	0.786301369863014	0	0.22896887685004	0.202770883945309	0.00678204328315729	0.237615845288366	0.681535154984616	low
TCGA-55-6972	4.47123287671233	1	0.455206157081339	0.694594700323686	0.0145885621907604	0.2547000947555	1.51479670878367	high
TCGA-69-7973	0.63013698630137	0	0.0318586179696592	0.593928743559025	0.0175430157917628	0.278651835637763	2.00549654362095	high
TCGA-44-6779	1.36986301369863	1	0.0612241178813276	0.296557296851912	4.12455786341432	0.225551683564309	3.27758501763212	high
TCGA-69-8253	1.16712328767123	0	0.0759682011237468	0.268527695618401	2.51778917605418	0.337798650072364	1.73132142109773	high
TCGA-05-4249	4.17260273972603	0	0.167979818779298	0.393327839147256	0	0.243220911989071	1.11601670720539	high
TCGA-MP-A4TK	1.59452054794521	1	0.426464683618573	0.635273131016863	0.0150256333092493	0.179640880613685	1.48331707423867	high
TCGA-62-A46V	6.02465753424658	0	0.555985227050272	0.270540769740535	0.0230438479967083	0.307916340606222	0.493485099231876	low
TCGA-MP-A4TA	2.6027397260274	1	0.313533605044821	0.615844988970024	2.04628002328212	0.16392297424027	2.91556970185149	high
TCGA-J2-A4AE	1.83835616438356	0	0.660628659143311	0.210122995019933	2.07894929259568	1.16358052562054	0.283812329349629	low
TCGA-55-6985	3.37808219178082	0	0.315035230109631	0.318529468067273	0	0.315297496529704	0.731579596506886	low
TCGA-L9-A443	0.528767123287671	1	0.251487636977686	0.567516437694713	0	0.543461535491735	1.09734990991776	high
TCGA-97-A4M2	1.70958904109589	0	0.620975749513822	0.254682149949299	0.091273796276174	0.869633718873164	0.254980015377173	low
TCGA-55-7815	2.11780821917808	0	0.231447154829577	0.177425438325801	0	0.255897925679773	0.629287332394332	low
TCGA-55-7576	1.83561643835616	0	0.110271185921874	0.539028050473122	0.00391896737254055	0.164248481229122	1.79786995077542	high
TCGA-78-7160	1.85753424657534	0	0.304596900053067	0.388876355535343	0.107394306238901	0.315801540250641	0.892657033430139	low
TCGA-49-4486	6.35068493150685	1	0.0382851754186036	0.339642752871461	0.151224852568821	0.166682413619424	1.31060603490256	high
TCGA-49-4512	2.47945205479452	1	0.121685438545425	0.245268793204983	0.0612892412573235	0.242718892352381	0.865100858590546	low
TCGA-MP-A4TE	2.45479452054795	1	0.0765768396926353	0.193438450229882	0	0.155091322534096	0.875201596627414	low
TCGA-49-4488	2.38082191780822	1	0.0552667319513874	0.598309078249099	0	0.0715067775727499	2.40882001884831	high
TCGA-50-6590	3.52876712328767	1	0.16764553880055	0.241770273688326	5.02502259124398	0.111258104923878	3.65513622202575	high
TCGA-38-4632	3.71780821917808	1	0.0823964303100875	0.671778054708835	0	0	2.94656080598303	high
TCGA-50-5044	1.70958904109589	1	0.0293118145895958	0.313957993463976	3.66566289176337	0	3.91416694286831	high
TCGA-38-4631	0.96986301369863	1	0.135703478584737	0.675444349840575	0	0	2.77961351336219	high
TCGA-95-7562	0.238356164383562	1	0	0.282625472210357	0	0.063564611023972	1.2874271368951	high
TCGA-69-7978	0.367123287671233	0	0.351881304301179	0.715661494791585	0.364641622851097	0.223708041846456	2.05256611977772	high
TCGA-55-7903	1.55342465753425	0	0.531477582914891	0.723620854847226	0.0145962029334771	0.293238157514039	1.41369101151411	high
TCGA-4B-A93V	0.695890410958904	0	0.0497796991338714	0.299848810047113	1.10388969063071	0.0852999209678833	1.66998681664829	high
TCGA-05-4430	2.08493150684932	0	0.0798209864415036	0.317294821652831	0.00480996833056682	0.0597678100279446	1.26549137837101	high
TCGA-MP-A4TH	1.22191780821918	0	0.373268007965254	0.208449337297771	0.114385270097702	0.663591644085575	0.387610937401298	low
TCGA-38-4626	7.10958904109589	0	0.373429449611214	0.243423625249151	0.168142078212219	0.476539700814195	0.512871121070528	low
TCGA-50-5930	0.772602739726027	1	0.0458927363146915	0.553768411311634	0.908145163871879	0.224323128352944	2.4349899939764	high
TCGA-78-7535	2.6	1	0.281289860798682	0.406317710060031	0.354461766854098	0.169283428898901	1.1848244486527	high
TCGA-NJ-A55R	1.65205479452055	0	0.244214862327506	0.219637790591989	0.0922300392401131	0.301309732775895	0.666977402783701	low
TCGA-55-6986	8.93424657534247	0	0.284611020347453	0.390589000961328	0.0424661605721041	0.412579940342835	0.818936390914453	low
TCGA-55-6712	0.468493150684932	1	0.567846970547301	0.465558772667168	2.615750041975	0.32312044537096	1.51612156835935	high
TCGA-MP-A4TD	0.841095890410959	1	0.141891293658275	0.205416036359719	0.0818814363203764	0.30490886706048	0.729410027658333	low
TCGA-86-6562	1.03013698630137	1	0.0854514022926475	0.567386742460304	0.0357300037341832	0.162337204470689	1.99665599124993	high
TCGA-05-4418	0.750684931506849	1	0.0759261542828315	0.383814976629394	1.10749906809717	0.21501663753403	1.71313156572053	high
TCGA-MP-A4T9	3.46575342465753	1	0.536071835239622	0.331318982222441	0.0203783474370329	0.880343904778548	0.32619377681669	low
TCGA-78-7143	13.5917808219178	1	0.708314746524565	0.469925775358799	0.0705193651877574	0.530207931604406	0.516028386023918	low
TCGA-69-8255	0.353424657534247	0	0.0687256148402945	0.658003582559403	0.00721332467881192	0.270622348254487	2.22077458417045	high
TCGA-05-4384	1.16712328767123	0	0.364991027656756	0.439969725677805	0.161305457609586	0.287286310816279	0.968944675770719	high
TCGA-73-7499	1.95890410958904	0	0.400329532535649	0.283119202117807	0.0171344119313726	0.203292271614427	0.683259259998296	low
TCGA-86-8075	1.31232876712329	0	0.17225910485157	0.426794833644732	0.014029215621134	0.477080996754328	0.949873023761705	low
TCGA-NJ-A4YQ	2.42739726027397	0	0.53606145688887	0.502598949608377	0	0.382523723038533	0.782327784657596	low
TCGA-62-8398	1.21643835616438	1	0.0424029011013464	0.109040271633634	2.21425964875143	0.107853546799072	1.46482030315591	high
TCGA-49-4490	1.05479452054795	1	0.303536923069494	0.356327629421394	0.404550686671294	0.0777895058933693	1.14567878476379	high
TCGA-71-8520	0.575342465753425	1	0.14130735079388	0.559737894698992	0.0101322906734544	0	2.13895282798826	high
TCGA-55-7913	1.53698630136986	1	0.116424901447565	0.402474089451215	0.00903113654762862	0.188002644020358	1.28695649032495	high
TCGA-55-8505	1.20547945205479	0	0.128322080393419	0.362502349514393	1.54482438419071	0.111957475058389	1.91521183836285	high
TCGA-50-6595	0.517808219178082	1	0.0948292840783683	0.417160665337385	3.69168378652215	0	4.57236711430126	high
TCGA-62-A471	3.41369863013699	0	0.09060143125635	0.288983702872154	2.89224917821575	0.0941942006739407	2.51927188770878	high
TCGA-78-7161	0.589041095890411	0	0.095885610136248	0.225988942733198	0.00508379339390681	0.181586782364331	0.895835602725823	low
TCGA-62-8397	3.53150684931507	0	0.127598007546831	0.0573700127830139	0	0.311100127601855	0.518697819624099	low
TCGA-67-4679	1.22739726027397	0	0.393861296859765	0.248270560722062	0.00843447683453058	0.531655836580275	0.457552893146964	low
TCGA-38-7271	2.19178082191781	1	0.1853266734372	0.270434330776249	0.0115629616043403	0.327460538591587	0.76575200698498	low
TCGA-91-7771	1.34794520547945	0	0.363513357621899	0.519738846433463	0.0500865594724559	0.570197781088347	0.846861555771961	low
TCGA-62-A46O	3.98356164383562	1	0.0840822629773584	0.235982637426721	0.798966136159779	0.20936476240473	1.12635540231419	high
TCGA-J2-8194	1.98356164383562	0	0.108014597720128	0.34805595313084	2.12839173323096	0.210839558307639	2.02483682520086	high
TCGA-44-2657	1.0958904109589	0	0.352418655199814	0.471879683839455	0.270341394785724	0.395103501594382	0.977656533561123	high
TCGA-55-8085	2.47671232876712	0	0.0865882962504427	0.14361036177116	3.40020823063197	0.325341164217409	1.67217674457874	high
TCGA-05-4390	3.08493150684932	0	0.024849109282016	0.185469131145094	0	0	1.07128280500432	high
TCGA-91-A4BD	1.65205479452055	0	0.0791704641543746	0.168299932520202	0.0221251428559745	0.424965610197906	0.633297960718929	low
TCGA-78-7162	8.68219178082192	1	0.103170809347134	0.227413629452962	0.296870911874396	0.254498368500567	0.897477410446673	low
TCGA-64-1680	3.08493150684932	0	0.160197369192628	0.527668814667396	0.0197570880230189	0.120779230694573	1.72797865710382	high
TCGA-55-7284	0.665753424657534	1	0.202055593372	0.312456455548224	0.0147787689446106	0.476367605343139	0.710038801093199	low
TCGA-93-A4JP	1.58356164383562	0	0.539722577398342	0.191770694558627	0.283937974244808	0.535842489217144	0.361457949141794	low
TCGA-69-7763	1.89041095890411	0	0.176580009043066	0.204535024581823	0.919720377455367	0.202379479070501	0.974305885395562	high
TCGA-95-7039	0.0931506849315069	0	0.0772906412692374	0.225278138597486	0.173968110164774	0.0672822115198887	1.07562438987681	high
TCGA-95-A4VK	1.78356164383562	0	0.627776683295231	0.269032308374887	0.826566790970917	0.490947543493559	0.467636342866665	low
TCGA-55-7994	1.65205479452055	0	0.200153812930688	0.569380309336189	0.0257193646344838	0.125819970406496	1.79795520830319	high
TCGA-44-7660	0.89041095890411	0	0.28662048246142	0.381858043245068	0.985919062977988	0.347507207372867	1.11041076071744	high
TCGA-44-8119	0.780821917808219	0	0.00930002338352668	0.22678384866702	0.0190441944571604	0.182235265777871	1.00300102688305	high
TCGA-55-6987	5.85479452054795	0	0.281545459045822	0.253926850929173	0.825135460795089	0.239104968113172	0.895924302051602	low
TCGA-78-7539	0.895890410958904	0	0.216096964091323	0.340077396448078	0.0095481723323249	0.484900456617187	0.734617647458547	low
TCGA-83-5908	2.25753424657534	0	0.428927794565798	0.248082259244617	1.05924707835381	0.339150568697033	0.710220026795569	low
TCGA-55-7574	2.72602739726027	1	0.487887521257629	0.188225435621815	0	0.683709091586094	0.30494558782629	low
TCGA-69-8254	1.12054794520548	0	0.115791525565399	0.355228319165385	0.0450238824770904	0.398194863959182	0.948541840741407	low
TCGA-44-A47G	0.961643835616438	0	0.605064448147304	0.504935183351072	0.0170602798809599	0.379984861209497	0.726814946043516	low
TCGA-44-2668	0.673972602739726	0	1.69156209903621	1.07129194768957	0.315164791092648	0.695894578104274	0.523908498672263	low
TCGA-78-7163	18.6630136986301	0	0.0524636539399154	0.512452459346536	0.00547862918757541	0.44511153924451	1.37510213799471	high
TCGA-91-A4BC	0.120547945205479	0	0.394192860967228	0.24340842188952	0.010312001795359	0.240876275545256	0.605771406430353	low
TCGA-55-5899	2.54794520547945	0	0.0464414230872303	0.229241052234951	0	0.328157845144184	0.827509292140042	low
TCGA-69-7974	0.504109589041096	0	0.169577425241403	0.464251839893411	0.0319943450616653	0.290612791258294	1.25505370674315	high
TCGA-69-7980	1.12602739726027	0	0.689494004703999	0.549860758747811	0.00496754705467082	0.0915700646086486	0.9620572320203	high
TCGA-05-4417	1.24657534246575	0	0.202798330957414	0.207258211046567	0	0.0616269153306726	0.84677950106264	low
TCGA-67-3770	1.67123287671233	0	0.27445681077297	0.442012123011928	0.0123695285134017	0.284658750843371	1.04846656931843	high
TCGA-05-4403	1.58356164383562	0	0.0253657006535712	0.149179358100827	0.140186145879116	0.127397147017269	0.903507769012416	low
TCGA-62-A46P	1.62739726027397	1	0.0773790571199298	0.133151055901395	2.50958336053403	0.131713678497934	1.56783294251285	high
TCGA-NJ-A4YF	5.92054794520548	0	0.14884484009197	0.140341528211233	0.0091754591135695	0.112112394183048	0.743672501992954	low
TCGA-50-5055	5.01369863013699	1	0.0312229236852594	0.157265984508941	0.13605447472647	0	1.03638507178846	high
TCGA-62-8399	7.38630136986301	0	0.375534048417083	0.367200057008513	0.0575913842525415	0.395315770095352	0.709073727206091	low
TCGA-64-5775	0.16986301369863	1	0.034872344350069	0.274165866108313	1.99860171177387	0	2.2420598055207	high
TCGA-64-1677	1.72054794520548	1	0.138262706172334	0.376101753634418	0.155312213794997	0.17743806815431	1.24280139379431	high
TCGA-93-A4JO	0.0904109589041096	1	0.742579379579934	0.464338918588786	0.0715012309190244	0.585470816893515	0.462142979517931	low
TCGA-05-4389	3.75068493150685	0	0.0756573786774037	0.850451486482763	0.0106010408857839	0.159324211512688	3.78278665327929	high
TCGA-55-1592	1.92054794520548	1	0.283001717359009	0.373017843201818	0.06920272487743	0.302618547041739	0.887526604803329	low
TCGA-69-7760	0.553424657534247	0	0.18646005765971	0.218369608451807	0.00815647554518385	0.364280517824773	0.655634138014137	low
TCGA-53-7813	1.16164383561644	0	0.0692545799409277	0.0904700425725931	0	0.8219815059792	0.359958883458075	low
TCGA-55-6982	2.72602739726027	1	0.223710442359926	0.287765863441265	1.57195180099195	0.149425220364067	1.39694527558996	high
TCGA-55-A491	1.71506849315068	0	0.148681216795889	0.440598423900244	0	0.145272944397786	1.40116041531925	high
TCGA-78-7542	0.879452054794521	1	0.243777648213024	0.301685023183642	3.0933380736075	0.0806426988024575	2.29436366621113	high
TCGA-86-8073	2.02739726027397	0	0.476157577235016	0.542375178475079	0.0173912391830771	0.343473802126925	0.962531004414043	high
TCGA-49-AAR9	0.712328767123288	1	0.0847565160815107	0.363654966448591	1.06973774144282	0.0447350209676037	1.90130544546092	high
TCGA-91-6848	0.613698630136986	0	0.0892743259178643	0.81237606855915	2.03092437314745	0.288653332116927	5.25135925704231	high
TCGA-55-7227	2.60821917808219	1	0.604302706753534	0.312259500842553	0.0180299144354151	0.354724695305564	0.485845067478756	low
TCGA-MN-A4N4	3.21917808219178	0	0.434726641099632	0.220684702788276	0.406149904260194	0.297235327836165	0.577350096283579	low
TCGA-38-4630	2.93972602739726	1	0.219987620317548	0.519617966367194	0.00721585402709965	0.212593900874959	1.43185003262304	high
TCGA-49-6761	0.96986301369863	0	0.0507077173494316	0.461148400631427	0	0.128419779783715	1.68571167676734	high
TCGA-05-4382	1.66301369863014	0	0.319516548943045	0.407374398202001	0.0112618775415306	0.200234646839459	0.99822373438535	high
TCGA-44-7672	1.14520547945205	0	0.0287526881055761	0.179461286944058	0	0.0373020235021683	1.01331537185688	high
TCGA-50-5939	1.26027397260274	1	0.0788681578104864	0.504918510101131	3.50293647768766	0.196892911097139	4.41913346461896	high
TCGA-97-8552	1.71506849315068	0	0.522695577135128	0.46099570114618	0.00889886665225067	1.01346869162151	0.386277887067948	low
TCGA-55-7726	1.78630136986301	0	0.179579329851478	0.607246975358293	0.660864013051232	0.364533885210482	1.8839802404185	high
TCGA-L9-A5IP	0.158904109589041	1	0.299485825061426	0.4903988215464	2.90011717502805	0.33034078046271	2.40552064515624	high
TCGA-55-7995	2.43561643835616	0	0.27278394287536	0.384634725918912	0.00473821280556563	0.297675892885109	0.910660633503265	low
TCGA-64-1681	3.1972602739726	1	0.187061089159162	0.256221237234815	0.0537057781527017	0.46915902797822	0.649839211821544	low
TCGA-86-A4P8	1.18082191780822	0	0.820410959764523	0.246214008146176	0.0814844896695114	1.07308741856536	0.158695060027431	low
TCGA-97-A4M7	1.72328767123288	0	0.501354412840599	0.38097804931251	0.0320567517574959	0.423844838126751	0.603082991371605	low
TCGA-50-5066	2.58630136986301	0	0.269055720564929	0.376851513690437	2.34762827045785	0.596672094832648	1.27493986866751	high
TCGA-L4-A4E5	1.58356164383562	0	1.04402124380335	0.583041090883384	0.0215485487185592	0.0451163143359763	0.700572227149141	low
TCGA-67-3773	1.16986301369863	0	0.184459945586141	0.387048819825006	0	0.204290864466167	1.12100153496111	high
TCGA-78-7146	0.473972602739726	1	0.172364490749839	0.614860017908432	0.0136148733260106	0	2.32881554367668	high
TCGA-86-8671	2.2986301369863	0	0.490731887024707	0.319114333029093	0.0170560497183134	0.337535813012627	0.578122076537819	low
TCGA-78-7152	3.29315068493151	0	0.283569202105056	0.0888512879611989	0.429868410398466	0	0.704602317119139	low
TCGA-05-5715	0.16986301369863	0	0.0279473948894989	0.330478054307506	0.0115502856025083	0	1.47888913348731	high
TCGA-78-7220	2.21095890410959	1	0.0183851916286464	0.401300826079073	1.23217936886405	0.341429277527689	1.74530621135896	high
TCGA-91-6836	1.14246575342466	0	0.173234611184679	0.160321851527162	0.00754417373134535	0.262090492804368	0.648705077814367	low
TCGA-05-4420	2.4986301369863	0	0.178041364494159	0.261580037533777	0.00388827208379518	0.0954028226787096	0.953934802016947	low
TCGA-78-8640	17.8849315068493	0	0.130309507599511	0.582675941622753	0.00931025656779871	0.219092545559905	1.83199215141234	high
TCGA-67-3774	1.05479452054795	0	0.200490668431702	0.185674004017781	0.182420765656062	0.301932330527613	0.669125705037055	low
TCGA-55-A48X	1.88767123287671	0	0.806169644664337	0.448768301656839	0.746648112118602	0.554813899461665	0.512612997648565	low
TCGA-55-8614	1.46849315068493	0	0.279223089145568	0.20329714481938	0.0572785595935555	0.227730357228127	0.656366732760307	low
TCGA-MP-A4SV	7.17808219178082	1	0.68674555499024	0.461118375550721	0.0507312426999881	0.368944891759848	0.60761191708794	low
TCGA-44-6145	0.898630136986301	0	0.186828847508908	0.585333618022717	0.900292913532883	0.238668575752175	2.15528288829405	high
TCGA-49-AARR	13.6767123287671	0	0.35726284435446	0.289107403266365	0.00830553170393246	0.370168509834986	0.616647591649893	low
TCGA-97-A4M6	1.55616438356164	0	0.44456731497069	0.18359169952909	0.0152029486371771	0.878602702285392	0.263167042975552	low
TCGA-86-8358	1.78904109589041	0	0.0842436568461843	0.276239147946406	0.0352164196260954	0.143164912709422	1.06537623379979	high
TCGA-62-8402	4.1041095890411	1	0.201257456843241	0.47926305770138	0	0.0987333158803288	1.49854692777277	high
TCGA-44-5644	1.36438356164384	0	0.101351838995403	0.281559032582297	0	0.512122796294701	0.722110824042178	low
TCGA-97-A4M0	1.78630136986301	0	0.632296603735531	0.437481839700667	0.0206656187585884	0.630589617701199	0.470746192133842	low
TCGA-50-7109	0.843835616438356	1	0.0394951272293805	0.285885107947627	0.0485371808040554	0.100611082634937	1.20558438373831	high
TCGA-44-A4SU	1.12054794520548	1	0.442727750709407	0.237928530866069	0.0993007394278506	0.717762129627929	0.358020357726272	low
TCGA-78-7145	2.26301369863014	1	0.0971202602981094	0.371021023790768	0.0164200254836906	0.326204658130741	1.07235562068363	high
TCGA-05-4396	0.83013698630137	1	0.267546344835052	0.515063865371605	3.2742152855083	0.756462364492078	1.91403540273573	high
TCGA-64-1676	4.73424657534247	0	0.185556158099253	0.643379398389069	0	0	2.43191674353726	high
TCGA-78-7150	1.82465753424658	1	0.0178767099690733	0.461958037296794	0.369663340091667	0.134014166697634	1.93808448299056	high
TCGA-78-7148	1.71506849315068	1	0.0866754037204519	0.296517116823802	0.533902302359313	0.255041631103529	1.1405053377617	high
TCGA-44-3917	1.07397260273973	0	0.970527465339201	2.1993164754291	0.0157973955795262	0.996445440717699	10.8305289546742	high
TCGA-50-5068	4.10684931506849	1	0.164585754050067	0.613655643928113	0	0	2.33639606092873	high
TCGA-97-8177	1.36712328767123	0	0.259704408212872	0.345269746517355	0.216736603192068	0.329572579247812	0.87089320090666	low
TCGA-91-6829	3.44657534246575	1	0.246064735443697	0.337509243402614	0.318345858666367	0.200268366689968	1.01935970721422	high
TCGA-44-4112	1.01369863013699	0	3.00512451988035	1.63662380857435	0.0583495403760981	1.65106470724407	0.128289756146238	low
TCGA-53-7624	2.85753424657534	1	0.135363325289433	0.705865046456484	5.82293557717013	0.435091416827805	9.650023760589	high
TCGA-50-8460	2.27123287671233	0	0.0960178698632826	0.172230572582277	0.00813704571232284	0.19317461213223	0.786070000857252	low
TCGA-55-6543	1.19178082191781	0	0.179157040179948	0.133135019822049	0.0513352350838252	0.156653832212149	0.68182904198959	low
TCGA-J2-A4AG	1.36986301369863	0	0.445328771825754	0.22099658848064	0.0368120152976276	0.40853504370595	0.460418455553343	low
TCGA-93-7348	0.347945205479452	0	0.0864969768678704	0.242409463009035	0	0.311735691479362	0.82406498225258	low
TCGA-49-4501	3.89315068493151	1	0.401800449949509	0.409015839353053	0.0192989538284282	0.348127344601777	0.781364661337908	low
TCGA-49-AAR4	2.40821917808219	1	0.837717658583262	0.325678354126783	0.510095342463105	0.0642289473991484	0.573598897185855	low
TCGA-55-8512	1.66301369863014	1	0.393389342039706	0.215908256620251	1.80882893659456	0.615452194685035	0.644802906253776	low
TCGA-05-4398	3.92054794520548	0	0.986242728868098	0.358353646681545	0	0.16011980469057	0.404294590258545	low
TCGA-05-4433	2	0	0.148599765209153	0.222287611505454	0.0106805721916019	0.358782699420588	0.697684808447431	low
TCGA-62-8394	0.380821917808219	1	0.144135090675228	0.484876736045836	0.0409406323339541	0.241579773434477	1.42828583111749	high
TCGA-50-5942	2.41917808219178	0	0.224884399077699	0.265218074707981	0.0180692477267512	0.355414839671005	0.701825426837144	low
TCGA-55-A490	0.271232876712329	1	0.106516469113865	0.224131871328545	0.00755156771111206	0.449520815362645	0.673570896992159	low
TCGA-38-4629	2.36712328767123	1	0.0313097500608525	0.57614092196634	3.63039857602661	0.0271991169685067	6.74820130487742	high
TCGA-86-7954	1.65753424657534	0	0.173253058279041	0.588597787331325	0.00444302743323266	0.535317791200405	1.27998804966518	high
TCGA-55-6984	2.08219178082192	1	0.104497462365419	0.168101172553118	0.148015075038933	0.4245050487742	0.635381303556547	low
TCGA-55-8205	1.64109589041096	0	0.444683640249257	0.53741115800146	1.00900779011637	0.190205961772067	1.5191508619959	high
TCGA-55-7816	1.28219178082192	1	0.57301383959724	0.194171446046636	0.00588787177266359	0.361632866590351	0.384336683455944	low
TCGA-64-5774	6.98630136986301	0	0.0194150262014812	0.362095033915304	0.00801004958715951	0.0499911595029194	1.52396342244782	high
TCGA-05-4427	2.16712328767123	0	0.306546214434685	0.134044666493254	0	0.157715572673349	0.573994961604054	low
TCGA-93-7347	0.813698630136986	0	0.418353500614903	0.434644845253036	0.0798697380943498	0.71696152412627	0.569482940996512	low
TCGA-MP-A4SY	4.11232876712329	1	0.445673316290202	0.456437465950178	0.00669026009525341	0.339047284945501	0.826816574845538	low
TCGA-86-7955	1.39178082191781	0	0.0582501972943742	0.486729192688694	0	0.330374482837358	1.44402564525008	high
TCGA-55-8511	1.51232876712329	0	0.280979052425551	0.447665697474227	1.62126937308361	0.213971249655512	1.76493989832382	high
TCGA-55-A494	1.31780821917808	0	0.253965432832829	0.39686849371843	0	0.615622987130888	0.695780476192938	low
TCGA-L9-A50W	1.21095890410959	1	0.215490290409142	0.412810030001599	0.00595698830307336	0.749552899660426	0.662493796999715	low
TCGA-55-1594	3.22739726027397	0	0.0319612371486704	0.54296245783281	0	0.0414509873171391	2.25917946657676	high
TCGA-44-3918	0.53972602739726	0	2.02391311622475	2.03958010922052	0.0467569116001046	0.972691012210248	2.10606382056221	high
TCGA-L9-A743	1.81917808219178	0	0.479861028120435	0.538362089462011	0.177311382139528	0.448262768884748	0.893634282141597	low
TCGA-97-A4M5	1.73698630136986	0	0.16223900209098	0.279296081504348	0.914445695634658	0.325879016089712	1.03379926071596	high
TCGA-62-A46Y	1.13424657534247	1	0.646830014270413	0.196190792969043	0.00727283926959121	0.365186469489608	0.350991604124116	low
TCGA-05-5428	1.83561643835616	0	0.0755846288615192	0.625470348418967	0.0419038347421908	0.0657921111169834	2.53866990712909	high
TCGA-78-7159	3.34520547945205	0	0.147156564708955	0.277376357391075	0.0158288830608944	0.143781529168961	0.981569372232692	high
TCGA-67-6217	1.15616438356164	0	0.658027930555589	0.348268537161829	0.958937468790339	0.622832778342477	0.488344041483342	low
TCGA-MN-A4N5	0.23013698630137	0	0.379520326962826	0.62875610547976	0.018337834367959	0.216632965447101	1.49506990721008	high
TCGA-55-7724	1.93150684931507	0	0.140375691753508	0.265122397462139	0.274975808640943	0.484312120819306	0.735743352238419	low
TCGA-MN-A4N1	2.26575342465753	0	0.288632840143166	0.508585641664786	0.0452409653341509	0.230099942468597	1.27347121143661	high
TCGA-49-4506	2.73698630136986	1	0.090830672265333	0.351144673848516	1.85242758552429	0.0791165606383732	2.20200436128964	high
TCGA-73-4670	0.358904109589041	0	0	0.358073363728331	2.37772014344411	0.0227812186490704	3.0648728424782	high
TCGA-38-4627	3.14246575342466	1	0.036860346474061	0.198602561026281	0.0203130308653161	0.124058683233231	0.96508896966228	high
TCGA-55-A57B	1.4958904109589	0	0.604017886014202	0.542196823709973	0.0338501909893831	0.433819851808967	0.752734507905827	low
TCGA-55-8616	0.131506849315068	0	0.256430767670397	0.468846580268798	0.22104974822453	0.445287959899584	1.02680467040379	high
TCGA-55-8089	1.92328767123288	1	0.272080374805874	0.309180949878012	4.44790141579078	0.153838989060917	3.04528276399697	high
TCGA-49-AAQV	1.85479452054795	1	0.254921967953639	0.326949619294005	0.066167202405862	0.214169702318873	0.905599178562519	low
TCGA-55-8092	0.421917808219178	1	0.447895122483491	0.671372931861818	1.15339916187456	0.583647667162056	1.43106245207689	high
TCGA-73-4675	0.10958904109589	0	0.0306669710018006	0.510072583644189	0.0784940770006316	0.200498800359369	1.83256155564517	high
TCGA-MP-A4TF	0.920547945205479	1	0.18390446547163	0.571097858846591	1.47499274991681	0.265648195790061	2.39157783835258	high
TCGA-50-8457	2.13424657534247	0	0.460157798698408	0.371360557171258	0.0207315493651905	0.315480790565635	0.690524034921705	low
TCGA-35-5375	0.723287671232877	0	0.132251576153682	0.396012909950094	0.0141593588292717	0.321742032937357	1.08933270929281	high
TCGA-55-6971	3.83561643835616	0	0.443240797033564	0.438291307734919	0.277934070630935	0.159624355303335	1.02768033188862	high
TCGA-64-1679	4.61917808219178	0	0.193025857339886	0.348447971014103	0.219986721051032	0.223609199738033	1.06086841522108	high
TCGA-55-8299	1.28493150684932	1	0.221756597248232	0.17785540775701	2.99686405116444	0.782963652472313	0.862114102519233	low
TCGA-L9-A444	0.841095890410959	0	0.483439898991115	0.162295641415874	0	0.358994484988353	0.400712272911364	low
TCGA-78-7155	3.20821917808219	1	0.235770676965086	0.173057184357731	0.0654713676600393	0.116369707629371	0.725881347667856	low
TCGA-99-8025	2.9041095890411	0	0.560528419063745	0.230914223210124	0.0207022677873734	0.297278063724977	0.453748024516763	low
TCGA-78-7633	2.72328767123288	0	0.0581641888346921	0.510072641387574	0.642210070843463	0.362332079192475	1.76008745714489	high
TCGA-49-6745	1.43013698630137	0	0.245810896490703	0.295146609444667	0.648065278269548	0.142204619858679	1.07742674756544	high
TCGA-86-7711	1.72602739726027	0	0.0435590031933218	0.370139717122537	0	0.137130094144081	1.37657373246853	high
TCGA-78-7540	2.41369863013699	0	0.229891596233377	0.181854866844474	0.0367691505586116	0.192877383814442	0.685206747452727	low
TCGA-86-7713	1.15616438356164	0	0.110227413810356	0.250947995163053	0.439294298581166	0.270979889761626	0.959245743096938	high
TCGA-55-8204	1.41095890410959	0	0.13046201394025	0.320908374753593	1.22095257870682	0.252862470437733	1.38213044511679	high
TCGA-97-7554	2.12328767123288	0	0.0168530058607548	0.318951227319573	0	0.0856383659713344	1.33702378912111	high
TCGA-05-4434	1.25205479452055	1	0.40147816630337	0.189993181024159	3.18575051895212	0.264261461050101	1.25419055147306	high
TCGA-73-A9RS	0.931506849315068	1	0.0711845859793332	0.847023025669248	2.51817269223986	0	8.86735706115616	high
TCGA-05-4415	0.249315068493151	1	0.0342690193989467	0.250734660979247	1.76569446465439	0.248132667707091	1.55712127655891	high
TCGA-78-8660	0.879452054794521	1	0.184276468812411	0.52437942389109	0.0354607858888665	0.47919660676165	1.16745927705661	high
TCGA-99-8032	0.120547945205479	0	0.144533148101777	0.265093104790717	0.0169378325427482	0.292033238002082	0.826192014964509	low
TCGA-50-5072	0.684931506849315	1	0.0499801364004883	0.775134424015507	0.637185837187678	0.126624942487028	4.05900047792021	high
TCGA-05-4402	0.668493150684932	1	0.150257596599395	0.375122172227917	0.035708223995137	0.192610987737836	1.16404671241231	high
TCGA-86-8669	2.56986301369863	0	0.095214756749147	0.36939545691573	0	1.22132587556401	0.434841942722879	low
TCGA-69-7764	1.13424657534247	0	0.292130681893079	0.627917100921736	0	0.292375735382652	1.53472087758667	high
TCGA-38-4625	8.14520547945206	0	0.0254733738117834	0.179955573895247	0.702308595038285	0.0439121192498406	1.22907973018334	high
TCGA-55-7907	0.93972602739726	1	0.515913448552068	0.646879125309119	0.0120859066651398	0.146068511111185	1.40689349280086	high
TCGA-55-6975	0.323287671232877	1	0.0945710483927486	0.375404530078661	2.51691443822133	0	3.01024429354334	high
TCGA-50-6594	1.01369863013699	1	0.208119543051043	0.756404547692531	0	0.138764019556024	2.64677025055234	high
TCGA-44-6774	0.989041095890411	0	0.0322013570614931	0.161979674061909	0.0133199106848317	0.371500956270823	0.696855049381906	low
TCGA-55-8203	1.4986301369863	0	0.148679569198912	0.27357914609168	0.00986734598125616	0.204287233055162	0.912802555077081	low
TCGA-49-AAR0	12.7534246575342	0	0.245108133677432	0.314652446662068	0.0573959669074292	0.25431273240112	0.854733730821681	low
TCGA-50-5933	6.55616438356164	1	0.0205013977764226	0.358995531126941	1.95674631403719	0.103653443025899	2.45687998953683	high
TCGA-44-2661	1.22191780821918	0	0.262122695224792	0.385065416086241	0	0.230001661568279	0.98724770226686	high
TCGA-L4-A4E6	1.19178082191781	0	0.721327463803706	0.162883587989996	0.310244841420096	0.591156285316157	0.257523122555814	low
TCGA-97-A4M1	1.64657534246575	0	0.375766233049759	0.176990071576908	0.818984340122068	0.800768577279066	0.381630570923354	low
TCGA-S2-AA1A	1.40547945205479	0	0.389551723957068	0.183947468026605	0.0501671554070045	0.817127212569189	0.302924547661829	low
TCGA-86-A4D0	0.317808219178082	1	0.0849256095862121	0.346316999086629	0	0.395703477142925	0.956807041355237	high
TCGA-44-6778	3.04109589041096	0	0.216016455168642	0.27807307917687	0.0624678204654213	0.506242772335271	0.635597888267343	low
TCGA-44-3398	0.693150684931507	0	0.0788385848223121	0.346010681646964	0.0220305611811446	0.196821921672596	1.18307900084193	high
TCGA-MP-A4TI	1.17534246575342	1	0.327371131001595	0.318479863750534	1.44009593110109	0.188473858938561	1.21869579657982	high
TCGA-55-8302	1.30958904109589	0	0.535034917820654	0.384020127876042	0.446841801808708	0.202592262540652	0.815132341208469	low
TCGA-97-7547	5.38356164383562	0	0.0290323102481954	0.311237918864381	0.00601313685023705	0.482077745284745	0.871562360755264	low
TCGA-55-6979	0.649315068493151	1	0.184634065254338	0.238397132575994	0.0229430007441834	0.438615947144942	0.640418101186056	low
TCGA-44-8120	0.712328767123288	0	0.215369418625689	0.709878570759837	0.0142470967908471	0.143716986283298	2.36224502692034	high
TCGA-73-4658	4.38356164383562	1	0.0626531614552856	0.108202481572089	0.0516906094478752	0.107024541733402	0.78397472883266	low
TCGA-67-3771	1.67123287671233	0	0.266157649414949	0.19589959383032	0.184265115092695	0.564932298981324	0.484854304011381	low
TCGA-50-6597	3.47397260273973	1	0.0302372583226053	0.354727809174858	3.09085529308435	0	3.65145305666597	high
TCGA-J2-8192	2.02465753424658	0	0.139329816012953	0.415328075682884	0.0128239954169942	0.400985958902515	1.04081817305653	high
TCGA-50-5935	1.78904109589041	1	0.228776832496538	0.421406121039904	0	0.291132365726029	1.04968075798977	high
TCGA-55-1596	5.65753424657534	0	0.0227898485268727	0.97373204690562	2.75656910192354	0.500148850688307	8.0847086743492	high
TCGA-55-7914	0.512328767123288	1	0.457392568343747	0.388607816738358	0.00816835940435749	0.281839946204753	0.74215358514618	low
TCGA-91-6831	0.849315068493151	0	0.104614033209461	0.506554721512977	0.0221230401611817	0.0689179357115223	1.86238561064144	high
TCGA-05-5420	1.25205479452055	0	0.0890866257631849	0.257736370799215	0.274295420671591	0.221276374304009	1.00400751753137	high
TCGA-49-AARN	3.10958904109589	1	0.199318511013007	0.531744855360772	0.176914717908869	0.411948938152596	1.29566322293498	high
TCGA-55-8090	1.63835616438356	1	0.131367513460632	0.0943130164846483	0.00866901359486824	0.156401504535975	0.656110765432353	low
TCGA-55-8510	1.47671232876712	0	0.427135621937068	0.539498241971985	1.05745859456069	0.407155892645502	1.27219185112504	high
TCGA-73-4662	2.4986301369863	0	0.268503206512411	0.3714872195246	0.0146254901681601	0.195579746445364	0.987568050964544	high
TCGA-55-8206	2.43287671232877	0	0.207929949036848	0.305964919407326	0.00482932511737904	1.04384281709462	0.392371380482827	low
TCGA-55-8615	1.22191780821918	0	0.0198166850733581	0.196124554400362	0.00817642585511866	0.051014268977791	1.05130058440218	high
TCGA-91-6828	0.884931506849315	0	0.161968019716391	0.129374291311842	0.0140194801960578	0.455268557734069	0.506903624088512	low
TCGA-86-8279	1.32054794520548	0	0.0674404290444812	0.262363877740033	0.589531678554893	0.563066927711756	0.807473081088699	low
TCGA-49-AAR3	5.18630136986301	0	0.406374813708125	0.35079356318605	4.38689714699451	0.164730679903647	2.74831414586536	high
TCGA-44-A479	1.07397260273973	0	0.366230438434945	0.251154687767511	0.0189116205835104	0.115779854216832	0.725137152842435	low
TCGA-50-6592	2.12876712328767	1	0.0949273571864885	0.393172596747162	1.3875631640735	0.235107100754392	1.80921215779498	high
TCGA-91-8499	0.0986301369863014	0	0.0738536924627692	0.546796890285903	0.0308083291838827	0.184838853665047	1.88920493586579	high
TCGA-67-6215	0.476712328767123	0	0.230204120293138	0.130755917622941	0.00852189386725308	0.177999282237417	0.615576895354165	low
TCGA-78-7536	0.668493150684932	1	0.132645879815746	0.291878987481667	0	0.10717010664065	1.0662105576057	high
TCGA-49-4487	2.34246575342466	1	0.235092363542947	0.120810172115686	1.4618348953405	0.15723127677321	0.913726527244923	low
TCGA-MP-A4SW	4.87123287671233	1	0.587110670115974	0.317240164587642	0	0.314019903983538	0.520205214582386	low
TCGA-73-4677	0.104109589041096	1	0.0560241397786071	0.27315634976807	0.46149251783938	0.163784280353063	1.20808587517796	high
TCGA-86-8673	1.24657534246575	0	0.173040485292521	0.197545648665776	1.57060992298978	0.0585988413091835	1.33255678779301	high
TCGA-44-7669	1.57260273972603	1	0.109774618654061	0.571004447219374	0.0309139588742323	0.242309821780561	1.79990498770519	high
TCGA-44-A47A	1.27671232876712	0	0.329285169088238	0.32034742050091	0.00797810117378092	0.643284446098079	0.520647923844	low
TCGA-44-7661	1.0027397260274	0	0.230441704917637	0.394808408561184	1.68549516029847	0.330621964404977	1.51330095577783	high
TCGA-95-A4VN	1.51506849315069	0	0.903060581566366	0.349545863626781	0.0499782968859406	0.290693559934779	0.391230070027346	low
TCGA-50-5932	3.38356164383562	1	0.0609874100668192	0.328517795594739	0.0503112665471012	0.224726996635925	1.14029126326093	high
TCGA-MP-A5C7	5.1013698630137	0	0.171174155002407	0.399257844361713	0.20827202450583	0.29509315508399	1.13280037367773	high
TCGA-55-8087	1.26575342465753	0	0.393696804001814	0.168484537031946	0.0138839618005741	0.77775020606283	0.299844867825466	low
TCGA-55-8621	1.41095890410959	0	0.316862380920625	0.34411955061836	0.0160896693376525	0.23579519264214	0.840549051155005	low
TCGA-55-A492	1.63287671232877	0	0.131003964523471	0.108607807853557	0.343182090380499	0.0865709053747133	0.797295295014	low
TCGA-97-7552	5.29315068493151	0	0.189116256870288	0.167217066035951	0.0872656734865224	0.278138237127449	0.649710646915651	low
TCGA-78-8648	3.31232876712329	1	0.0782582934314912	0.34368241138911	0.0434040048456675	0.255102472597887	1.11759876804463	high
TCGA-78-8655	6.46575342465753	0	0.122432114870746	0.407488034510272	0	0.127232504787154	1.36936136385549	high
TCGA-49-4494	2.96164383561644	1	0.0101069406247499	0.332349785789006	0.0124498920848531	0	1.51886780590348	high
TCGA-86-6851	0.49041095890411	0	0.462244216417358	0.48735911696982	0.00949690089736546	0.525229052047735	0.72057409996212	low
TCGA-86-8359	1.21643835616438	1	0.21894528042907	0.28176436125254	1.13668612353092	0.227242814026768	1.13697133440433	high
TCGA-67-6216	0.386301369863014	0	0.284282418761167	0.25229117398087	0.0424129273737997	0.203077088607175	0.742600873431084	low
TCGA-73-7498	3.25753424657534	0	0.505351748714233	0.267101036416135	0	0.56441290014595	0.400862982913446	low
TCGA-55-8096	1.96986301369863	1	0.148594714109284	0.339321901228332	0.0407664636716087	0.358771403917011	0.913136382330292	low
