# Supplementary material for: Comprehensive Analysis of Characteristics of Cuproptosis-Related LncRNAs Associated with Prognosis of Lung Adenocarcinoma and Tumor Immune Microenvironment
Source: Pharmaceuticals (Basel). 2024 Sep 21;17(9):1244. doi: 10.3390/ph17091244 (PMC11435230; doi:10.3390/ph17091244)
Supplement: Supplementary file 1 [file pharmaceuticals-17-01244-s001.zip › Supplementary Material S2.xls]

ID	TCGA-38-4626-11A-01R-1758-07	TCGA-44-5645-11A-01R-1628-07	TCGA-44-2668-11A-01R-1758-07	TCGA-91-6829-11A-01R-1858-07	TCGA-91-6849-11A-01R-1949-07	TCGA-50-5935-11A-01R-1858-07	TCGA-49-6744-11A-01R-1858-07	TCGA-49-6745-11A-01R-1858-07	TCGA-91-6836-11A-01R-1858-07	TCGA-55-6968-11A-01R-1949-07	TCGA-44-6778-11A-01R-1858-07	TCGA-55-6982-11A-01R-1949-07	TCGA-55-6984-11A-01R-1949-07	TCGA-55-6981-11A-01R-1949-07	TCGA-91-6835-11A-01R-1858-07	TCGA-44-6776-11A-01R-1858-07	TCGA-44-2665-11A-01R-1758-07	TCGA-91-6847-11A-01R-1949-07	TCGA-44-3396-11A-01R-1758-07	TCGA-50-5931-11A-01R-1858-07	TCGA-44-6145-11A-01R-1858-07	TCGA-44-6144-11A-01R-1755-07	TCGA-55-6970-11A-01R-1949-07	TCGA-55-6969-11A-01R-1949-07	TCGA-91-6828-11A-01R-1858-07	TCGA-38-4627-11A-01R-1758-07	TCGA-49-4512-11A-01R-1858-07	TCGA-49-6761-11A-01R-1949-07	TCGA-55-6975-11A-01R-1949-07	TCGA-44-2655-11A-01R-1758-07	TCGA-44-2657-11A-01R-1758-07	TCGA-50-5932-11A-01R-1755-07	TCGA-44-2661-11A-01R-1758-07	TCGA-49-6743-11A-01R-1858-07	TCGA-55-6971-11A-01R-1949-07	TCGA-50-6595-11A-01R-1858-07	TCGA-55-6980-11A-01R-1949-07	TCGA-44-2662-11A-01R-1758-07	TCGA-55-6986-11A-01R-1949-07	TCGA-38-4625-11A-01R-1758-07	TCGA-91-6831-11A-02R-1858-07	TCGA-50-5933-11A-01R-1755-07	TCGA-50-5939-11A-01R-1628-07	TCGA-73-4676-11A-01R-1755-07	TCGA-55-6979-11A-01R-1949-07	TCGA-50-5930-11A-01R-1755-07	TCGA-38-4632-11A-01R-1755-07	TCGA-49-4490-11A-01R-1858-07	TCGA-44-3398-11B-01R-1758-07
AC245041.2	2.581888128	5.949183136	0.518305559	2.582737731	5.453905632	5.255353786	4.089578	8.188276	3.95376	3.627401577	2.50870656	5.13977584	7.686469	4.581003462	5.328197802	6.873073	2.776300045	6.790801	3.062067631	4.004843715	5.462863496	6.199551	5.473372825	2.576508	3.693956	2.647395	3.585741075	4.327265	2.811393	4.18242187	2.061416278	3.417573999	5.024075808	3.184633	3.530161933	5.060298576	2.393512593	5.282579913	5.225940275	3.46158005	6.851383	3.108063725	4.420992605	3.816152977	2.683300955	2.623778873	0.840014	6.135954	4.256944477
AC004112.1	0.204290686	0.544697602	0.264668951	0.532365291	0.755565799	1.126412063	1.022216	0.4868117	0.8622635	0.513770031	0.729488341	0.813039355	0.9571196	0.761186471	0.987194851	0.8752863	0.524744924	0.804048	0.746688276	0.794954812	0.546862695	0.6861779	0.586150657	0.5863334	0.9854479	0.2199476	0.087803898	0.6402625	1.138183	0.548935341	0.294262734	1.281225709	0.669973334	0.6017563	0.712945741	0.990974529	1.117508176	0.547268289	0.778669498	0.243606233	1.362231	0.911913087	0.844240441	0.22879816	0.702231625	0.472813696	0.1922058	0.1894756	0.369182019
MACC1-AS1	0.090412216	0.033481238	0	0.084145375	0	0	0	0	0.1590037	0	0.161423555	0	0.04813512	0.064783777	0	0	0.022330243	0.0523301	0	0	0	0	0.054043886	0	0.1308379	0.0347648	0	0	0.1199337	0	0.036175231	0.054521884	0.030886225	0	0.087646086	0.049837743	0.065075223	0	0.040071284	0	0	0.180170622	0	0	0.129493417	0	0	0	0
AC010976.1	0.104851917	0.085422731	0.116030836	0.351303121	0.145422419	0.132969775	0.1888744	0.06246387	0.3565031	0.179789842	0.430570233	0.233192221	0.1311835	0.36813881	0.205837293	0.3032367	0.103586392	0.1153067	0.127745581	0.1878991	0.160386591	0.1760899	0.200560685	0.4137854	0.2528899	0.008063415	0.033798923	0.1643069	0.2920854	0.106867017	0.117467737	0.126459106	0.100293346	0.09265518	0.386247233	0.228299375	0.181124068	0.127674866	0.29509119	0.044281659	0.3845398	0.150440834	0.137869855	0.052843655	0.330384474	0.104789744	0.03699351	0.03403684	0.117033104
AC234775.2	0.110086521	0.326135844	0.16639312	0.40982389	0.712518129	0.72839024	0.616945	0.2825084	0.7227883	0.352362511	1.022062095	0.670072158	0.492321	0.567944362	0.753626456	0.5188339	0.435031263	0.3058439	0.383208922	0.405832595	0.799870054	0.5838348	0.737007012	0.5792575	0.9346132	0.2709111	0.23657529	0.5750325	0.5257155	0.387607677	0.176188815	0.58419866	0.511458937	0.2594157	0.725685541	0.485462162	0.697277044	0.187668429	0.878239155	0.262545132	0.807475	0.491404384	0.579011356	0.049317164	0.63068821	0.416922609	0.2071486	0.08168249	0.702147654
AC008937.3	0.263378763	0.26428514	0.192624506	0.411173898	0.235669862	0.262334744	0.2380682	0.21803	0.2390668	0.097121768	0.257874128	0.33812872	0.2894903	0.438319413	0.171065382	0.5824258	0.167870887	0.5507589	0.133086205	0.08700202	0.032490078	0.1201555	0.365654572	0.2641662	0.2950779	0.1176073	0.31038678	0.1331369	0.2930263	0.196803898	0.135976309	0.286913395	0.243801326	0.2502598	0.263556936	0.290363486	0.317988162	0.362089674	0.24852446	0.287049344	0.5948543	0.352159377	0.143633741	0.152244987	0.340720031	0.232386667	0.15987	0.3467181	0.216757111
AL450384.1	0.034971795	0.207210764	0	0.130191027	0.080839137	0	0.06999583	0.1282086	0.3280174	0.079954966	0.249757025	0.491228165	0.0744754	0.300703391	0	0.07491857	0.069099397	0.1619319	0.030434026	0.214871818	0.200604596	0.1236467	0.167235074	0.3345744	0	0.1075773	0	0.09133689	0	0	0.055970878	0.168714207	0.047787646	0	0.474625837	0.231329185	0	0.0851681	0.21699619	0	0.3497933	0.055752556	0.065692053	0	0.300531331	0	0	0.06487132	0.111527569
ZBTB20-AS4	0.128385347	0.158477862	0	0.079657621	0.049461576	0.141577481	0.2997896	0.3922232	0.3512216	0.146761783	0.114610724	0.100186287	0.2050556	0.306643211	0.301581933	0.1375172	0.021139297	0	0.07448446	0.35058592	0.081826862	0.2269604	0.153484635	0.0511775	0.2064331	0.03291068	0.091966453	0	0.1703059	0.178435534	0.102737656	0.3096843	0.175433758	0.1260568	0.165943256	0.14153919	0.246418177	0.10422052	0.227604893	0.021262914	0	0.102336913	0.200969021	0	0.122587101	0.135062337	0	0.1587666	0.204715049
AL162171.2	0	0.047280688	0.03446058	0.059413143	0.073782461	0.105596463	0.09582855	0	0.2993838	0.036487736	0.113977515	0.373622895	0.2209163	0.320196502	0.353472116	0.06837872	0.063067516	0.0738982	0.027777354	0.098057526	0.091546628	0.08463991	0.152636654	0.1526842	0.1539694	0	0	0.08336383	0.1270237	0.073937376	0.076627533	0.153986668	0.043616128	0.03134009	0.216597205	0.211135809	0.321636985	0.058300153	0.282934259	0.03171816	0.1064196	0.025442879	0.029978804	0.071496265	0.045716184	0.033579034	0	0.02960426	0.118757349
AP001029.2	0.029269872	0.0433566	0.025854958	0.10896423	0.098412863	0.058686318	0.06390924	0.0341425	0.08111299	0.079085891	0.061760569	0.168192252	0.06516598	0.190663382	0.101794618	0.08550489	0.021030251	0.07392543	0.039365751	0.147140484	0.091580359	0.03292765	0.127244078	0.09546282	0.07701308	0.008185227	0.017154759	0.02779818	0.04941631	0.041913284	0.038327884	0.102695604	0.025452116	0.08882964	0.165087248	0.067471012	0.114912677	0.035640999	0.080194244	0.007932462	0.06210098	0.152713522	0.054981392	0.005960217	0.060977372	0.016795703	0.006258727	0.009871723	0.036771771
FLJ42969	0.022243354	0.010982809	0.008004832	0	0.154250038	0.016352635	0.02967996	0.0271818	0.01738593	0.016951438	0.145616808	0	0.007894852	0	0.014928704	0.1111856	0.029299847	0.01716578	0.006452388	0.045555473	0	0.02621462	0	0	0	0.09123083	0	0.01936455	0	0.006869951	0.142398188	0.017884745	0.040526279	0	0.014375218	0	0.021346544	0.02708503	0.026289066	0.007367796	0.02472016	0	0.069637623	0.016607834	0.021238782	0	0.05231884	0.04126056	0
AC010300.1	0.033759295	0.358380985	0.088081215	0.120440648	0.318648544	0.155117516	0.08446128	0.1031362	0.1253385	0.508120507	0.205937656	0.342475525	0.7069506	0.435416636	0.430495664	0.1566957	0.069482983	0.5471115	0.080791846	0.080664125	0.22054523	0.1293064	0.289241107	0.4037181	0.124849	0	0.169279896	0.2939005	0.2089846	0.093840269	0.207116232	0.088218404	0.180679002	0.0718185	0.463624576	0.201598233	0.996244115	0.023979449	0.408970615	0.05311587	0.05627761	0.008969928	0.042276304	0.031507655	0.169231803	0.106545084	0.03970281	0.03652961	0.15251949
AC007552.2	0.16766743	0.21288071	0.310316664	0.624182853	0.221469743	0.633929018	0.6711707	0.3073391	0.9548134	0.383333014	0.171060782	1.682232437	0.7396285	0.617863186	1.205684701	0.3078743	0.165643745	0.6654515	0.416890635	0.245279328	0.183194468	0.6351503	0.343622317	1.088477	0.3697309	0.07368062	0	0.6881318	1.080298	0.288515167	0.306679569	0.808876902	0.26184143	0.6585057	1.207422943	0.501724742	0.482722175	0.058332381	0.721881191	0.095207079	0.07985883	0.114556246	0.134979193	0	0.480285284	0.201585577	0	0.1332928	0.356468991
AL161457.2	0.086508719	0.101446398	0.054481601	0.107349926	0.141645017	0.103347674	0.1226456	0.06607205	0.05071294	0.041204643	0.090098273	0.143453662	0.06524729	0.237615965	0.043545468	0.1312711	0.049854344	0.07510617	0.119199301	0.110733792	0.034460402	0.08283742	0.120657999	0.1120745	0.1112791	0.0665277	0.077461138	0.1035546	0.1816964	0.083495539	0.051920078	0.104335863	0.118210918	0.06370478	0.195678034	0.15100575	0.124531272	0.052669467	0.153364914	0.046564031	0.0961415	0.074703137	0.067708555	0.024221657	0.04130087	0.128927736	0.08478255	0.06017637	0.088129139
AC015813.1	0.546720119	1.074879098	0.651961323	1.799389187	2.039268777	0.597417019	1.253422	0.6650654	1.293643	1.09086528	1.84576114	2.437645108	2.542908	2.98438975	2.25163485	1.788765	0.643235489	1.444111	0.464967192	1.068813534	1.069120331	0.7951618	1.473579255	1.592913	0.5274486	0.1299553	0.325767267	0.5322118	1.325204	0.633212816	0.791479445	1.114959389	0.736885172	0.6539251	2.115155508	1.210949112	3.162373672	0.384304201	2.379042886	0.511176998	1.052249	0.958748265	0.494815328	0.14472704	0.825754475	0.752928373	0.5026882	0.2120484	1.194053711
AC008770.3	0.246894897	0.685721518	0.433150344	1.091462599	0.784726926	0.272264386	0.6176983	0.169712	0.5789367	0.282234197	0.771418333	1.44499453	0.5586451	1.592185903	0.434973942	0.4627983	0.274404335	0.6430565	0.429718039	0.063206596	0.236039026	0.5455778	0.664116209	0.8857644	0.5359321	0.2373366	0.397931769	0.7254257	1.064412	0.343145258	0.345751726	0.223330024	0.295201035	0.5454381	1.25654148	0.816572252	1.155085205	0.075159029	0.738621648	0.24534132	0.6173702	0.147601317	0.231887332	0.069128333	0.442020797	0.259735263	0.2903621	0.1144951	0.623331079
AL354989.1	0.113727177	0	0.245565549	0.592727969	0.315463595	0.150495747	0.0910497	0.1667721	0.2666755	0.208008826	0.487321188	0.479237556	0.09687667	0.456343046	0.183188126	0.2923594	0.067412719	0.3159584	0.098970493	0	0.347925242	0.2010476	0.326305917	0.2176051	0.2194368	0	0.048879808	0.1782148	0.301723	0.126450378	0.254821744	0.109730657	0.248646271	0.1786632	0.573288216	0.30091009	0.261940582	0.166178388	0.54436997	0	0.2275033	0.181305555	0.213628487	0	0.325772808	0.095713467	0.1069996	0.0421919	0.145073657
AP003486.1	1.1789015	2.914024583	1.589013229	1.999168956	2.934072078	2.472466018	2.070047	0.7821878	2.314949	2.133079989	2.595528284	3.352503082	2.595283	3.233803717	3.647881475	2.595233	2.1507144	2.561921	2.218658768	2.177446661	1.811602482	2.026533	2.351842679	2.612051	2.679392	0.7786828	0.963644485	1.605599	2.081919	2.590085148	1.736302394	2.433704545	1.927179805	1.448675	3.344365283	2.639241662	2.727782587	1.730539461	2.974705913	1.006181977	1.531214	1.481630445	2.268826526	0.972019823	2.2893003	2.084775425	1.012196	0.8385033	2.583284547
ITFG1-AS1	0.092289786	0.102529607	0.049819209	0.171785605	0.053333169	0.254432373	0.2308968	0.08458488	0	0	0.411939502	0.162042518	0.1228368	0.264516508	0.185821821	0.1482813	0.068381911	0.1602505	0.040157357	0.094506987	0.220579601	0.1223628	0.330997216	0.2207336	0.2225916	0.07097351	0.049582553	0	0.1836365	0.106890296	0.184632368	0.166962382	0.094582897	0.09061592	0.536797273	0.356108985	0.199279876	0.112378356	0.265872329	0.137563583	0.3846236	0.073564874	0.043339965	0.051680607	0.198273866	0.097089539	0.05426896	0	0.14715938
AC105339.3	0.026477271	0.137270009	0.085756622	0.172494162	0.0918054	0	0.1059882	0.04853358	0.279386	0.060534191	0	0.27893295	0.07048199	0.151775741	0.239899207	0.1418028	0.0523154	0.09194941	0.02304171	0.108453481	0.050626152	0.07021001	0.094960704	0.1899806	0.02554397	0	0	0.03457574	0	0.024532842	0.127127255	0.031933532	0.036180198	0.02599705	0.282339293	0.087570077	0.152458542	0.032240537	0.19949329	0.026310664	0.04413829	0.02110523	0.024867844	0.059307167	0.075844448	0.027854286	0.03113874	0	0.084437921
AC103858.1	0.121372702	0.089892905	0	0.338879586	0.280559359	0.200766385	0.4251218	0.2780995	0.3557541	0.277490765	0.650102845	0.781389899	0.3230918	0.173936275	0.061094779	0.1950086	0.029976944	0.07024986	0.079217979	0.186432901	0.174053988	0	0.725505102	0.3628657	0.0585472	0.04666955	0	0.1584964	0.1610034	0.140574213	0.485629675	0.512345349	0	0.1191713	0.176489019	0.100356044	0.349437541	0	0.645518079	0.030152242	0.1011657	0.193494163	0.227990066	0.135933024	0.434591876	0.255369964	0	0.05628541	0.096766567
TMEM75	0.006671294	0	0.0072025	0	0	0	0	0	0.04692997	0.030504758	0	0.015617955	0	0	0.120891471	0	0	0	0.005805659	0	0.025511839	0	0.031902118	0.0957362	0	0	0	0.01742362	0.01769922	0	0.010677124	0	0	0.02620118	0.012934376	0.014709616	0	0	0.017740566	0	0	0	0	0	0.019109998	0	0	0	0.014183491
AP001619.1	0.064623497	0	0	0.120288354	0	0	0.06467177	0	0.1515338	0.07387338	0.057689962	0.302576036	0.0344053	0.277831097	0.130116846	0	0	0.2992299	0.056238267	0.066176033	0	0.0571209	0	0	0.3117278	0	0.069437758	0.08438956	0.08572443	0.029938848	0.10342717	0	0.044152791	0	0	0.035622279	0.279080989	0.118034985	0.028641555	0.032108428	0	0	0.121390684	0	0	0	0	0	0
AC027228.1	0	0	0	0	0	0.098015179	0.08894855	0	0.1042086	0	0.079345886	0	0.1419616	0	0.089480354	0	0	0.102889	0.038674624	0	0	0	0	0	0	0	0	0	0	0.041177431	0	0.107198411	0	0	0.172325689	0	0	0	0.118179464	0	0	0.070848632	0.083479439	0.099544799	0	0.093504695	0	0	0.094483869
FTX	0.301492008	0.289586504	0.22123726	0.517345852	0.413793028	0.39481	0.5610054	0.3022268	0.5412661	0.398497012	0.5677268	0.529360031	0.3536306	0.742604645	0.554874503	0.4995427	0.283891243	0.3108316	0.377159571	0.347327048	0.324264964	0.3539316	0.760289593	0.5802537	0.472655	0.2572153	0.268272983	0.2768258	0.5499113	0.377560511	0.207335044	0.420437344	0.321857433	0.3052746	0.68956973	0.488185563	0.691694858	0.315491422	0.56372298	0.31831956	0.698921	0.367992324	0.442446474	0.211037572	0.425066575	0.302304398	0.2548482	0.3626426	0.493259108
AC006017.1	0.171689171	0.063579529	0.069510011	0.239683036	0	0.189330955	0.04295435	0.07867777	0.3522653	0.147197925	0.153268427	0.150726027	0.13711	0.18453269	0.043211166	0.09195058	0.042404236	0.1987455	0.130735169	0.131860417	0.041035016	0.1517566	0.307881511	0.3593071	0.1656372	0	0	0	0.170812	0	0.103042968	0.10353487	0.058651702	0	0.291263701	0.212939718	0.308938093	0.078397679	0.247304722	0.042652206	0.4293154	0.034213678	0.040313251	0.048071411	0.061475701	0.13546371	0	0.03980959	0.114068564
CR936218.1	0.522621271	0.422260093	0.205176479	1.680277949	0.878593783	0.314357893	0.9509302	0.4354452	1.225479	0.868984239	1.272405239	1.334718631	0.6070725	0.817042766	1.434923437	0.5089041	0.422438253	0.879972	0.620193388	0.681134239	0.817595706	0.7559124	1.135988252	1.477245	0.8250533	0.07307469	0.306302744	0.7445158	0.3781463	0.704350792	0.608315067	0.802224954	0.454454226	0.4664931	1.197493478	0.680924559	0.410359218	0.115705347	1.13708859	0.236060316	0.6336168	0.908913372	0.535476667	0.106421249	0.816575262	0.399855602	0.8940097	0.1762622	0.858591078
ZBTB20-AS1	0.01419494	0	0	0.013211031	0	0.01565353	0	0.01300986	0.0998559	0.016226733	0.050687789	0.033231324	0.022672	0.020342424	0.014290474	0.0152046	0.007011806	0	0.030882685	0	0.013570794	0	0.050910137	0.06790135	0.02738916	0.01091632	0.045757265	0.03707335	0.07531955	0.013152496	0.090873602	0.017120139	0.029095279	0.02787497	0.013760651	0.007824648	0.02043394	0	0.03774774	0	0	0.022629784	0.013332097	0	0	0.044799547	0	0	0.030179123
LINC02207	0.202133418	0.05443896	0.476134729	0.034204131	0.212382721	0.08105581	0.3494003	0.1684165	0.107722	0.063017941	0.377296753	0.021509461	0.01956638	0.210670908	0.036998874	0.1377796	0.490157362	0.06381476	0.439763929	0.169355078	0.456762543	0.09745435	0.35149153	0.1098754	0.6204811	0.2967614	0.078978824	0.09598507	0.146255	0.025539437	0.058819269	0.15513765	0.125548968	0.3247647	0.124694956	0.131680067	0	0.53701413	0.057009813	0.173471296	0.3369616	0.380833932	0.15532911	0.59682553	0.131593978	0.231977296	0.3241638	0.1533885	0.097669394
AC253576.2	0.02490233	0.073774177	0.134425969	0.695287427	0.057563041	0.164766896	0.348893	0.2282334	0.2919637	0.17080035	0.13338317	0.582980552	0.2916739	0.85648621	0.100279707	0.1600416	0.073805304	0.2882667	0.195040127	0.306007106	0.190459076	0.1320675	0.119082906	1.1912	0.2402454	0.07660244	0.26757481	0.6503816	0.06606693	0.207662044	0.199275625	0.720816904	0.102084299	0	0.337966329	0.329444667	1.075424156	0	0.507696259	0.098982532	0.4151282	0.119098994	0.467772721	0.111558827	0.285332046	0.366764104	0	0.1847714	0.158830642
AC009754.1	0	0.039619465	0.02887669	0.099572027	0	0	0.1070677	0	0	0.122301485	0.286526809	0.06261643	0.3132794	0.229982408	0.107707833	0.1145977	0.079272364	0.06192396	0.046552788	0.1095581	0	0.04728341	0.063951931	0.1279437	0.05160827	0	0.1724371	0.0698558	0	0	0.12842207	0.064517562	0.0365487	0.157571	0.051857267	0.206411319	0.07700568	0.032568912	0.260797273	0	0	0	0.050242255	0	0	0.112551947	0	0	0.056865291
CELF2-AS2	0.016932417	0	0.036561342	0	0	0	0.03389013	0	0.07940866	0	0.060462867	0	0.1081771	0	0.034092749	0	0	0	0.044206047	0.034678414	0	0	0	0.08099604	0.06534224	0	0.036387665	0	0.1796897	0.031377878	0.027099616	0	0.023137512	0	0	0	0.0487492	0	0.015009115	0.05047761	0.1129071	0	0.031806351	0	0.048503103	0	0	0	0
AP001372.2	1.656958897	2.514477269	0.444096381	1.919547372	1.767760295	1.750551882	1.948091	3.111591	1.983433	1.65570603	1.634340646	2.332857594	2.467577	2.474178977	2.636314476	2.047864	1.201963635	2.052209	1.33608181	1.127222327	1.085609096	1.546526	1.551469234	1.177821	1.430872	1.541574	2.39046377	1.891403	1.214275	1.846625261	1.33521863	1.998414027	1.646670655	1.968215	1.84214986	2.018338635	2.218430791	0.888884399	3.071022699	2.302842712	1.487335	1.006744	1.763013431	1.427487595	1.244679501	1.426199763	1.785151	2.589987	1.90303701
AL022157.1	0.19547393	0.25737758	0.046897481	0.16171096	0.050205359	0.09580431	0.08694219	0.1194364	0.3055741	0.198624969	0.077556129	0.457617816	0.2081392	0.373505264	0.043731	0.2791703	0.085828724	0.1005682	0.20791245	0.044482236	0.041528671	0.2303733	0.259654458	0.5194708	0.1257224	0.1002167	0.280048223	0.2836251	0.2881114	0.160994467	0.139043444	0.104780402	0.207750503	0.0853016	0.168438643	0.167612199	0.187592785	0.105787746	0.134766055	0.064747972	0.21724	0.173126357	0.244789334	0.145949142	0.124430516	0.228488915	0.1021725	0.241731	0.253969798
AL360091.3	0	0	0	0	0.086270191	0	0.0746984	0	0.08751368	0.085326618	0	0.174743525	0	0	0	0	0	0	0	0	0	0	0.089235253	0.08926308	0	0.05740234	0	0	0.09901504	0	0	0	0	0	0	0.041145113	0	0.045444994	0.033082107	0	0	0.059498205	0	0	0	0	0	0	0.079346918
AC008080.1	0.040954683	0.343768141	0.02947715	0.152463784	0.284006686	0.030108632	0.02732352	0.07507108	0.09603344	0.062422308	0.243737362	0.191755418	0.1744329	0.117382326	0.329842514	0.2047161	0.053947166	0.2528464	0.011880201	0.139795307	0.052205229	0.1447999	0.195845234	0.1306042	0.05268141	0.1049844	0.029337125	0.1069626	0.1448727	0.075894131	0.065546236	0.065859137	0.093271729	0.02680792	0.158806755	0.240803915	0.157213865	0.033246149	0.363027653	0.040696977	0	0.065290564	0.025643495	0	0	0	0.06421998	0.02532312	0.058047746
MIR3945HG	11.86522791	2.039639015	10.84896642	12.7060369	3.690806744	1.421518315	2.726643	3.248969	5.255347	11.15225817	4.132262911	1.748941655	3.946177	1.595415489	0.796338849	6.966515	2.026027953	1.695686	5.761969777	5.580129589	18.14962963	4.609413	2.486731281	5.675719	14.75389	12.34651	1.857283978	1.645083	1.554516	1.343695578	2.438195886	1.660705612	0.980809931	5.609272	4.203278713	1.80871582	4.976472566	7.027750326	2.168421363	10.82985355	11.52591	9.761446929	2.696572155	5.709187019	7.678788872	4.869641038	0.7235495	4.103013	1.993168836
LINC02605	0.92622695	0.157207498	0.859356393	0.116732737	1.092813376	0.180873034	0.07724323	0.1591688	0.2601734	0.143379497	7.570853672	0.38398051	0.2979265	0.470104321	0.786763632	0.4237128	0.195400816	0.3909027	0.554155428	4.712754736	1.383595495	0.1108649	0.288360411	0.5769006	0.9121943	0.7419742	0.124403519	0.2141871	0.2047766	0.147504324	0.169856846	0.267637984	0.217534344	0.322089	0.44894468	0.234007679	0.305553601	1.985463563	0.812467366	0.196543472	4.857305	8.905772443	2.999432429	0.507864666	0.856758547	0.233449429	0.1815491	0.09843368	0.261534757
AC083806.2	0.021517097	0.015936321	0.017422807	0.020025659	0.012434474	0.023728069	0.06459951	0.03944144	0.03784111	0.061492367	0.028812752	0.062966242	0.02863905	0.077089075	0.054154777	0.01152379	0.047829136	0.02490796	0.014043858	0.033051047	0.020570999	0.04754756	0.038585523	0.07719511	0.05189659	0.008273634	0	0.01404921	0.02854288	0.004984233	0.025827902	0.051902397	0.022051729	0	0.083435157	0.035582478	0.015487176	0.013100345	0.004768259	0.016036276	0	0.042878595	0.030313763	0	0	0.022636146	0.01265265	0	0.005718297
AL356752.1	0.024356411	0	0	0.045336336	0.056301119	0	0	0.04464598	0.4569011	0	0.086972725	0.171060061	0.05186904	0.139618325	0.049040666	0	0.048124875	0.1691683	0.042392083	0.099766229	0.046570938	0	0	0.05825432	0	0	0	0	0.3230929	0.022567732	0	0.058751237	0.033282121	0.04782931	0.236112347	0.10740748	0.070123216	0	0.064769521	0.024203149	0	0.077658703	0.045751801	0	0.209307656	0.051246249	0	0.0451802	0.051782896
LINC02863	0.534938944	0.299822982	0.280962385	0.834252115	0.300779854	0.06377364	0.08681165	0.2650157	0.5085254	0.132217822	0.309758713	0.033846719	0.2771022	0.538697533	0.087330676	0.1238894	0.11426647	0.1338896	0.239054855	0	0.138221051	0.0255586	0.345686115	0.2766351	0.1952745	0.2668433	0.062139496	0.07551979	0.1534287	0.053584244	0.13883467	0.278994864	0.158048431	0.1135647	0.560619107	0.127512784	0.249748152	0.211257811	0.115340317	0.229869345	0.09640615	0.253537397	0.108631903	0.161922221	0.082829122	0.425872232	0.3060574	0.2145494	0.322748951
FBXO30-DT	0.330619557	0.391789613	0.127480481	0.241766611	0.376663326	0.369800565	0.5671997	0.3852651	0.5260694	0.280757498	0.543913711	0.525216292	0.4953723	0.460265644	0.542061332	0.4451996	0.254304083	0.3608518	0.445965962	0.236993731	0.365752428	0.3381583	0.615469371	0.3840823	0.5422413	0.4540285	0.411074709	0.4995901	0.3947164	0.49233153	0.355281461	0.375965651	0.458233206	0.3663603	0.471599283	0.3644935	0.4555372	0.276058277	0.619624177	0.415367347	0.4094267	0.293658081	0.558940982	0.280356306	0.304413276	0.21365731	0.3166163	0.4161587	0.416727005
PRICKLE2-AS2	0	0.043134095	0.062876663	0.054202514	0.06731162	0	0.2331313	0	0.3414092	0	0.259953759	0.204513339	0.155032	0.166922716	0.05863128	0.2495272	0.086304589	0.1348344	0.025341235	0.119276964	0	0.0514779	0.139250173	0	0.1123729	0	0	0.07605269	0.1545114	0.053962359	0	0.210722684	0	0	0.169372527	0.096309429	0	0.03545809	0.129060234	0	0.1941729	0.232114974	0.054699229	0	0.083413602	0.061268197	0	0	0.061909793
AC012020.1	0.100301052	0.247621659	0.144383448	0.233371937	0.212530209	0.073738271	0.1840226	0.09192732	0.4507866	0.305753714	0.388005054	1.037084616	0.6941987	0.455173516	0.353416328	0.1969647	0.090832917	0.3676735	0.138203588	0.239658343	0.111872663	0.1625367	0.419684549	0.5397627	0.1612759	0.01285573	0.251470771	0.2182994	0.4435049	0.092935174	0.200659484	0.141132168	0.217007904	0.2297911	0.680626635	0.331732477	0.625671153	0.061066711	0.355632645	0.033223304	0.278674	0.039975357	0.109904933	0.05616677	0.239427932	0.052758725	0.05897981	0.09302728	0.257670852
AC005899.1	0.025654266	0.038000908	0.027697002	0	0	0	0.05134685	0	0.06015594	0	0.09160715	0.120116774	0.02731647	0.588232092	0.206615382	0.1648741	0.050689256	0	0	0	0.09810503	0.1360553	0.18401799	0.2454338	0.1979998	0	0	0	0	0.047540551	0.164234263	0.061881854	0.070111182	0	0.099477529	0.141413489	0.0738598	0.093715166	0.15918193	0.025492837	0.4276632	0.040898411	0	0	0	0.10795391	0	0	0
LINC00571	0.354063562	0.28935941	0.474524806	0.363610444	0.225775579	0.403908704	0.4398555	0.3804532	0.3149161	0.446612356	0.326974804	0.571646188	0.3120035	0.314937871	0.172077604	0.31386	0.3739136	0.3674608	0.180623242	0.400076916	0.420201343	0.6906655	0.379494977	0.3504123	0.6831661	0.1126697	0.183660817	0.2869816	0.712607	0.135749772	0.234481547	0.176700678	0.450448048	0.479506	0.733804443	0.565319251	0.351505219	0.282465801	0.400424923	0.303306577	0.4070573	0.369814288	0.366942591	0.382864613	0.419676889	0.333945338	0.2010199	0.3623582	0.337442389
AC245014.3	0.083246983	0.246622609	0.179751151	0.619814344	0.192429762	0	0.1666183	0.1525941	0.09760171	0.190325078	0.222945932	0.292330305	0.2216019	0.238598464	0.083807248	0.1783364	0	0.2890974	0.144890521	0	0	0.07358225	0.298565212	0.4977638	0.1606252	0.06401933	0	0.4348373	0.5521444	0.154267032	0.133233271	0	0.056876939	0.08173712	0.08070007	0.22944033	0	0.10136722	0.295164847	0.124084731	0.4163246	0.132713576	0.15637359	0.279700805	0.59615485	0.175152886	0.2937092	0	0.132740306
AC211433.1	0.025365914	0.007514756	0.021908553	0.113316953	0.011726928	0.044755789	0.06092367	0	0.1189596	0.034795997	0.054346497	0.059383337	0.04321509	0.029081021	0.112361175	0.02173612	0.025059757	0.02349065	0.03090438	0	0.009700234	0.0179368	0.036389929	0.07280255	0.03915485	0	0.01090224	0.02649957	0.05383747	0.01880248	0.008119414	0.024474523	0.013864628	0.00996234	0.098359411	0.050336646	0.102241472	0	0.071950967	0.00504126	0.01691425	0	0.028588849	0.022727123	0.116257525	0.010674052	0.02386538	0	0.053929149
MEF2C-AS1	0.106950941	0.191581641	0.032223342	0.074074592	0.14373413	0.142625842	0.1991271	0.1686891	0.1458059	0.119416122	0.168748353	0.128101117	0.08209993	0.15683319	0.170270003	0.1332072	0.083545181	0.09789253	0.10606051	0.147725146	0.13791638	0.08354189	0.208143878	0.1308741	0.1631699	0.2371813	0.112245951	0.2013753	0.07918475	0.177452249	0.246803909	0.179987	0.122353491	0.2393278	0.149490383	0.142587268	0.143217039	0.154459764	0.138896993	0.123579018	0.1078032	0.170502778	0.1214743	0.139280436	0.071247024	0.088963912	0.1111546	0.276823	0.193011003
MIRLET7A1HG	0.03019516	0.387635746	0.217329789	0.168613258	0.232658981	0.155389918	0.2618869	0.1291467	0.4956263	0.437217157	0.718812902	0.989645034	0.6430315	1.759726023	0.486374049	0.301867	0.22870215	0.2097215	0.07883155	0.185523472	0.3079199	0.1067584	0.794162658	0.3851686	0.3495696	0.1238451	0.086518963	0.1051488	0.5874662	0.317080566	0.306065142	0.29134063	0.371344976	0.3162401	0.546398525	0.310695784	0.956265661	0.294141537	0.490698702	0.110018912	0.2013444	0.336963006	0.434849345	0	0.317146072	0.084708086	0.189393	0.09335142	0.331681177
AC073534.2	0.075818118	0.505382158	0.040927592	0.282251414	0.350515105	0	0.2276242	0	0.2666755	0.173340688	0.067683498	0.532486173	0.2421917	0.108653106	0.381641929	0.6496875	0.187257552	0.2632987	0.164950822	0.077639598	0.144968851	0.3350793	0.36256213	0.5440128	0.07314558	0	0.407331732	0.2970247	0.301723	0.386376156	0.30335922	0.091442214	0.051801307	0.297772	0.734984892	0.292551476	0.109141909	0.184642653	0.470443184	0.15068207	0.3791722	0	0.071209496	0.169827085	0.217181872	0.319044889	0.3566653	0.3515992	0.20149119
AC073046.1	0.148136938	0.38400405	0.919611499	0.55147584	0.428032869	1.225189736	1.408352	0.339424	1.302607	0.338681037	0.727337285	1.647293764	0.6703741	1.167602996	1.193071384	0.1586737	0.69515765	0.6859269	1.772586913	0.530935407	0.495681955	1.047509	2.213720696	0.8857644	1.78644	0.1708824	0	0.1934468	1.080787	0.686290515	0.53344552	1.339980142	0.961511944	0.4363505	1.436047405	0.775743639	0.639739498	0.49604959	0.952001235	0.18400599	0.123474	1.535053696	1.39132399	0.082953999	0.84867993	0.545444051	0.6097605	0.3434853	0.866102131
PAXIP1-AS2	1.612371452	3.122131114	1.368487098	2.350355167	2.189098834	2.966986039	4.111702	2.554924	3.405	2.431636461	2.9047691	3.194827515	2.518378	2.937031562	2.327271476	2.767453	1.962350842	2.619796	2.438620976	2.347357808	1.578620119	2.86753	3.657775219	3.473066	2.904918	1.486458	1.795108479	1.801124	3.594805	3.104922288	2.386215053	2.706093051	2.435514893	2.19349	2.514048694	2.735956356	3.873069826	2.590181299	3.121053142	2.326122794	2.671673	2.384649655	3.275038195	1.979850329	2.058919199	2.78957768	1.679199	1.819756	3.37119016
AL035658.1	0.040457567	0.059928603	0	0.150613149	0.093519786	0.089229505	0.2429267	0.2224796	0.3794711	0.092496922	0.505635546	0.284141781	0.6461837	0	0.081459706	0.6066935	0.119907777	0.4683324	0.035207991	0.414295336	0.154714656	0.1430422	0.193468027	0.7741134	0.5464405	0.06222607	0.086943076	0.1056642	0.858685	0.149945827	0.259002493	0	0.110567495	0.1588951	0.392197821	0.312218802	0.931833443	0.295583407	0.430345386	0.080405979	0.8093256	0.193494163	0.075996689	0.181244032	0.115891167	0	0	0.07504722	0.086014727
TXNDC12-AS1	0	0	0.03988085	0.068758177	0	0	0	0	0.1732368	0.084453711	0	0	0.03933292	0	0.148752506	0	0.036493671	0	0.032146426	0	0	0	0.08832236	0.3533996	0.07127485	0	0	0	0	0	0.059120134	0	0.050476465	0.07253908	0.214856197	0	0.319051668	0	0.196462024	0	0.1231582	0	0	0	0.317441023	0	0	0	0
AC004908.3	0.346640436	1.061167764	0.199595678	0.172060462	0.26709251	0.611614716	0.5087857	0.4659612	1.300523	0.528342417	0.495118327	1.623017856	1.845501	3.642921346	0.69794676	0.3465433	0.136982644	0.3745161	0.563102519	1.135898379	0.61861108	0.6536458	1.436616183	2.045053	1.649813	0.2488047	0.049661885	0.6639096	0.4904809	0.68519245	0.221913336	0.780404435	0.410514994	0.6353263	1.120116976	0.866219845	0.931460709	0.140697702	0.696470973	0.321495265	1.078669	0.073682577	0.998414095	0.621159548	0.330985173	0.43760197	0.05435579	0.2572018	0.245658059
AC087276.2	0.036704832	0	0.059441216	0.10248201	0.127267714	0.121429224	0.1101967	0.03364049	0.2151702	0.041958578	0.032766725	0.128892778	0.1367906	0.157802415	0	0.1572624	0.018130909	0.2124456	0.079855481	0	0.070181871	0.06488702	0.131641841	0.1316829	0.106233	0.02822707	0.039439235	0.09586311	0.09737947	0.051013971	0.029372265	0.177074885	0.050155776	0.07207822	0.213491164	0.101163653	0.211349771	0.022347157	0.162678211	0	0.3671274	0.058515389	0.03447372	0.164432324	0.105141414	0.038613756	0	0.03404302	0.136563406
AP000766.1	0.401204208	0.806169994	0.448216443	0.526000053	0.919340161	0.730970688	0.9217133	0.2621927	0.6217276	0.662023258	0.934326553	0.865740201	0.6017937	1.06991816	0.442538706	1.248118	0.475634181	0.9369364	0.564705554	0.621623132	0.540324119	0.8017621	0.900888075	0.9929547	0.982801	0.2897571	0.374863261	0.9476092	0.9070639	0.769341614	0.60302537	0.841533423	0.429049952	0.5960295	1.190462487	1.326929909	0.693051123	0.713683995	1.162764127	0.416013542	1.209688	0.589549608	0.786400516	0.429797896	0.779494066	0.756055471	0.4595296	0.3947592	0.686092103
AP003419.2	0.109626956	0.040596796	0.177534107	0.102028263	0.19005634	0.120891587	0.05485442	0.1004746	0.3855916	0.12531841	0.244662361	0.192483142	0.2042774	0.471311197	0.662188577	0.1174246	0.135379748	0.3172575	0	0.112260672	0.209613405	0.04844979	0.131058986	0.1966498	0.2115254	0.08430629	0.117793844	0.143158	0.07271123	0.025394051	0.043863325	0	0.03745028	0	0.371955353	0.120858891	0.236715754	0.100116961	0.242936911	0.217874265	0.1827509	0.087384461	0.154444883	0.368334646	0.235520759	0.172992556	0	0.05083844	0.058268041
AL078459.1	0.247382832	0.150334731	0.095875175	0.236139193	0.322575495	0.111918957	0.07617465	0.06976303	0.0892432	0.304545201	0.215178236	0.267295431	0.4322648	0.563593253	0.421465435	0.1766525	0.13159839	0.3671381	0.104881774	0.298794818	0.278955213	0.08970765	0.166831125	0.2427391	0.2203041	0.1170736	0.327153391	0.2484989	0.1178005	0.047018586	0.121823307	0.061202431	0.112679785	0.1494745	0.344348653	0.132867817	0.420030984	0.123581644	0.359849633	0.063032355	0.2326322	0.091011089	0.035745478	0.255747508	0.127190174	0.066730403	0.08951876	0.1058967	0.04045752
AL162724.2	0.703409976	0.764089692	0.303767774	1.222020326	0.975581409	0.103425108	0.3754322	0.7736221	1.099604	0.857698729	0.251176099	0.54891026	0.3495266	0.940837125	0.377676818	0.200918	0.231640023	0.7599758	0.244855571	0.576247149	0.896641756	0.2486984	0.448494063	0.8972678	1.085784	0.6491311	0.100774929	0.2449489	0.6220588	0.217251056	0.67546673	0.113115207	0.384473334	0.9208695	1.363778786	0.516985679	0.135009959	0.571013401	0.332539616	0.512588114	0.625388	0.672831977	0.352348283	0.315117465	0.537313592	0.197331336	0.3308997	0.2609596	0.249247219
AC027796.5	0	0	0	0.144023824	0.178856592	0.056883809	0	0.04727691	0.0604782	0.176900363	0.092097903	0	0.1922396	0.221768751	0.103861125	0.2210098	0	0	0	0.052822655	0	0	0.061667934	0.2467486	0.04976512	0	0.110852421	0	0.2737059	0.047795232	0	0	0	0	0.100010444	0	0.29702191	0	0.16003469	0.025629406	0	0.04111751	0	0	0.073880619	0	0	0	0.054834388
MECOM-AS1	0.593932211	0.639835854	0.204025956	0.301507819	0.686452713	0.476335449	0.8645467	0.9897222	1.012869	0.24688898	0.915814662	0.25280652	0.8623834	1.238036142	0.706643916	1.388024	0.533421512	1.000043	0.516866464	1.105820073	1.032394993	0.8113303	0.387297677	0.9685461	1.041812	0.3737054	0.696194647	0.5640693	1.289231	0.425243562	0.648111379	0.781446363	0.59024442	0.6891891	0.942154466	0.892887416	0.854978955	0.525972718	0.454677999	0.429232664	0.3600364	0.688622219	0.608541708	0.181413419	0.927995812	0.568019172	0.6349976	0.6510171	0.229586971
LINC00630	0.297581929	0.456542185	0.179762174	0.21760774	0.450395145	0.390666337	0.3332571	0.4480696	0.4070449	0.234883648	0.575583657	0.34003624	0.3244073	0.426457446	0.442244084	0.455355	0.2134929	0.377285	0.311379573	0.195898589	0.155796178	0.3068725	0.372699997	0.3473969	0.4374741	0.283337	0.205554159	0.2683203	0.4887365	0.380767512	0.232463791	0.30763341	0.290453242	0.3200118	0.46019032	0.347599005	0.356979975	0.181178056	0.436493931	0.235863454	0.3661518	0.33886395	0.29945715	0.349151491	0.213106715	0.178890512	0.1999845	0.4468595	0.297507154
AC114763.1	0.341008299	0.162943727	0.142514051	0.102377941	0.177993866	0.121305914	0.2201697	0.1411466	0.2063537	0.201196655	0.176760636	0.206019022	0.175695	0.189170602	0.066445807	0.0942616	0.130409981	0.1273379	0.162739753	0.157703586	0.105165903	0.233356	0.078904896	0.1315492	0.2971505	0.2030286	0.141837066	0.1723784	0.08755252	0.183463801	0.211265552	0.159205561	0.060125812	0.1728121	0.106637184	0.206164281	0.095010817	0.174130819	0.23401874	0.153034685	0.07335091	0.192904691	0.103316138	0.073919405	0.252083148	0.138868358	0.1034954	0.2244558	0.152016126
LINC01290	0.604203947	2.258783073	0.869752085	1.392421567	3.857411749	0.951840632	1.842759	0.7383485	2.698629	1.447153035	1.900665887	4.108735441	3.952018	2.638841975	1.506193207	3.020174	0.938003664	2.131566	1.126725836	2.180249836	2.915693231	1.424154	2.20137325	2.752575	4.274645	0.3097668	0.556470323	1.202299	2.671631	1.30627607	0.690716311	2.359646306	0.943568022	0.9604926	2.677570461	2.030044164	3.313391823	1.856817282	4.208083493	0.257315149	2.494077	2.935560852	1.297090891	2.126729029	2.060415667	1.573933603	0.7444145	0.693813	0.734038025
AC007849.1	0.056309363	0.125114102	0	1.624596223	0.846053273	0	0.1127028	0.1032166	0.4621336	1.223014854	0.050267861	0.659120312	2.398311	1.129738146	0.566883333	0.6634602	0.166889186	1.108113	0.049002934	0.057662158	0.323000773	0.24886	0.673178223	1.481454	0.325947	0.08660705	1.512606141	1.250051	0.1493911	0.052174133	0.315422627	0.135826447	0.230833892	0.1658642	1.746771113	0.155196481	1.377996385	0.034283066	0.848527013	0.223820151	0.2816074	0.044884611	0.105773169	0.126128888	0.483896451	0.118475734	0.06622294	0.1044517	0.029929101
AC107021.1	0.017897586	0.026511167	0.057968076	0.033314061	0.082742413	0.078946551	0.07164381	0.06561355	0.08393505	0	0.063909326	0.125698409	0.01905721	0.051297191	0.18018039	0.03834123	0.017681568	0.08287221	0.109026975	0.073310253	0	0.03163945	0.085586228	0.1712258	0.1036003	0.02752752	0.076923613	0	0.1424491	0.08291614	0.028644328	0	0.024456379	0.1757297	0.06940006	0.0197313	0.103055929	0.043586649	0.063458613	0.053354897	0.2386859	0.427988949	0.302574176	0	0.05126784	0.037656785	0.08419422	0.09959798	0.114153373
AC079313.1	0.132265124	0.078368174	0.17135618	0.590866971	0.122295105	0.058342368	0	0.09697828	0.4342025	0.120957513	0.661215714	0	0.05633396	0.075818376	0.106524231	0.2266767	0	0	0.092082437	0.162531247	0.050579791	0.04676381	0.69574079	0.8857644	0.5614526	0	0.170542187	0.1381763	0.280724	0.073531127	0.084673892	0.127617156	0	0.05194649	0.153862222	0.204143063	0.152318928	0.322110124	0.492414432	0.05257314	1.675719	0.590405268	0.149070427	0	0.227324981	0.166972669	0.1244409	0.04906933	0.140600995
AC092653.1	0.108801141	0.362618837	0.17619675	0.202519376	0.440124193	0.239961832	0.3266472	0.09971777	0.4464681	0.248748784	0.437074794	0.63677725	0.2896266	0.389800692	0.657200339	0.5827	0.214975901	0.5037881	0.284050907	0.389952559	0.156025797	0.2404241	0.455251036	0.2602246	0.209932	0.04183561	0.175359763	0.355199	0.2164905	0.478852422	0.217664525	0.328055402	0.40884986	0.3738973	0.474625837	0.359845399	0.548176029	0.099362784	0.385771005	0.081087385	0.09068714	0.086726197	0.255469094	0	0.311662121	0.228919214	0.1279562	0.2018219	0.34697466
AL359922.2	0.023936612	0.00709132	0.041348127	0.133664802	0.033198439	0.084467837	0.1533087	0.02632589	0.1796104	0.032835334	0.068378954	0.123281933	0.07136506	0.233260248	0.154225336	0.06153405	0.037836329	0.05541753	0.095821283	0.019609338	0.045768257	0.07616751	0.103018358	0.1832009	0.07389716	0	0.010287928	0.05001277	0.07620581	0.057664781	0.04597144	0.115477241	0.032708482	0.02820296	0.120662253	0.158334361	0.096480435	0.011658742	0.13579344	0.023785991	0.1436506	0.068688183	0.03597059	0.02144651	0.178273419	0.090653375	0	0.008880297	0.040712307
AC092171.1	0	0.085237097	0.020708383	0.107109351	0.133014198	0.169216112	0.07678162	0	0	0.131559367	0.102738697	0.3592337	0.08169546	0.274879372	0.115861016	0.1232724	0	0.08881523	0.066768938	0.078567562	0.073350773	0.03390842	0.183447771	0.2293812	0.1480397	0	0	0.05009579	0.2035528	0.088862318	0.061397005	0.092535149	0.026210223	0	0.148753914	0.042292587	0	0.023356192	0.170023575	0.019060381	0.0639507	0.030578759	0.108090908	0.042964223	0	0.080714544	0	0.1423206	0.081559781
LINC00216	0.089789929	0.076001817	0.027697002	0.238760632	0.029650589	0.113161397	0.2567343	0.07053748	0.4210916	0.146631443	0.137410726	0.33032113	0.1229241	0.882348138	0.180788459	0.2747901	0.088706197	0.0890913	0.089301973	0.131352962	0.09810503	0.2040829	0.429375311	0.6135846	0.3217496	0.01972887	0	0	0.1701546	0.095081102	0	0.061881854	0.087638978	0.2267007	0.472518263	0.254544281	0.1477196	0.093715166	0.216032619	0.063732092	0.3421305	0.061347617	0.04818973	0	0.110230408	0.10795391	0.03017084	0.04758767	0.136355495
AC138028.2	0.036130961	0.138259298	0.156031644	0.112088585	0.194876753	0.15273368	0.1084738	0.06070998	0.1341439	0.185861544	0.139769175	0.20441386	0.1378579	0.233002815	0.175808283	0.0645015	0.133855773	0.1254744	0.141492525	0.123329944	0.115140988	0.07451794	0.179977292	0.1872347	0.1568582	0.04630958	0.006470435	0.04718216	0.2156782	0.136700143	0.091557948	0.17430636	0.102857504	0.05321347	0.122589413	0.146053574	0.208045365	0.139319175	0.184154991	0.03291164	0.08030832	0.25440227	0.141394714	0.02697691	0.137996737	0.06968507	0.06373803	0.01675538	0.137628942
LINC01303	0.002805624	0.004155888	0.033319257	0.010444618	0	0.006187827	0.03369263	0.005142787	0.01315765	0.038486481	0.0500921	0.026272628	0.002987407	0.024124029	0.039543086	0.02404147	0.036032893	0	0.007324739	0.005746054	0.010729047	0	0.013416489	0.02684134	0.01082691	0.01726085	0.018087808	0.007327532	0.05210407	0.005199171	0.017961129	0.006767576	0.007667559	0.0220379	0.027197868	0	0	0.030746875	0.044764948	0	0.02806228	0.026836603	0.010540333	0.025137576	0.032146967	0.017709222	0.08578881	0.03643026	0.014912227
GTF3C2-AS1	0.044400097	0.032884278	0.028761289	0.099174106	0.06157989	0.029377436	0.0177733	0.02441599	0.1041125	0.091359548	0.095127253	0.051971829	0.06618764	0.114531663	0.116217183	0.03804657	0.026318522	0.02055883	0.046366748	0.072746848	0.067916547	0.07849075	0.095544539	0.201768	0.08567005	0.02731596	0	0.02319221	0.05889766	0.024683674	0.02842419	0.032129865	0.024268426	0.04359481	0.094691721	0.053844066	0.140612893	0.027032297	0.074777968	0.026472426	0.08881932	0.042469976	0.016680491	0.019890599	0.012718459	0.028025539	0.02088679	0	0.033038857
AL359715.3	0.352031548	0.163885533	0.314908746	0.468043997	0.371995139	0.465845123	0.5636712	0.3687336	0.5896204	0.367926474	0.359156168	0.40029166	0.5890351	0.259450906	0.486035348	0.517126	0.606135482	0.419151	0.227576998	0.329589827	0.28847388	0.5156394	0.288585316	0.5051818	0.2911052	0.3403367	0.540366957	0.3152267	0.2668442	0.344817971	0.28975453	0.533752536	0.494781839	0.1975124	0.234007725	0.487896234	0.434363517	0.281689341	0.570597225	0.569700996	0.3688744	0.336728352	0.340079889	0.563232238	0.662661819	0.402083209	0.4258375	0.5597185	0.342142144
AC073333.1	0.133734736	0.033016221	0.144383448	0	0.051522475	0.147476542	0.04461154	0.1225698	0.1567953	0.050958952	0.198976951	0	0.09493316	0.063884002	0.134634792	0.5252393	0.088080404	0	0.116381969	0.502141291	0.042618158	0.1576114	0.053293276	0.5864088	0.1720276	0.06856391	0	0	0.1774019	0.061956783	0.035672797	0.215058541	0	0.1750789	0.302500727	0.049145552	0.0641714	0.054281521	0.059272108	0.066446607	0.2229392	0.568538406	0.20934273	0	0.383084691	0.140689934	0.104853	0.1240364	0.071081614
AC016866.2	0	0	0	0	0	0	0	0	0	0.065779683	0	0	0	0.082463812	0	0	0	0	0	0	0	0	0	0	0	0.08850481	0.061830036	0	0	0	0	0	0	0	0	0	0	0	0	0	0	0	0	0	0	0	0.06767404	0	0
AC006042.3	0.146103267	0.340086163	0.045067666	0.116551072	0.289478877	0.184132562	0.4177497	0.6503991	0.5873028	0.238593938	0.670770854	0.684075445	0.3555878	0.47857611	0.420247327	0.4024167	0.144339853	0.6281881	0.308782218	0.555706547	0.199541662	0.405872	0.39923749	0.9984049	0.2013618	0.2568174	0.762510876	0.2725588	1.10748	0.406121338	0.4342596	0.402768598	0.313727277	0.4918401	0.687933114	0.644289667	0.480729103	0.127075237	0.407024646	0.43555175	0.4871158	0.299468568	0.313651073	0.046751531	0.837028977	0.351318216	0.5400232	0.5420318	0.288435221
AC022001.3	0.048467622	0.071793662	0.026163444	0.045108133	0.112035449	0.053447874	0.1940153	0	0.1704755	0	0.389407241	0.113466013	0.07741194	0.138915549	0.097587634	0.2076602	0.095765271	0	0.0421787	0.397056201	0.185346081	0.04284067	0.11588605	0.1738833	0.1402775	0	0.052078319	0	0.19288	0.044908272	0.038785189	0.05845551	0.033114594	0.04758856	0.093969545	0.213733677	0.139540495	0.088526239	0.107405832	0	0	0.347705116	0.182086026	0	0	0	0.1710019	0.04495278	0.051522244
AL161431.1	0.034348042	0.117021109	0.051916236	0.057541028	0.166734326	0.030301958	0.07562213	0.06296093	0.08054172	0.133499124	0.337290774	0.104534444	0.299903	0.039378676	0.062242577	0.2428217	0.111980461	0.1510915	0.062771535	0.070346461	0.124783533	0.04250447	0.106763985	0.0328607	0.1391766	0.01056585	0.022144122	0.08073703	0.1002395	0.060468641	0.065967104	0.082852518	0.04693531	0.1349003	0.179804746	0.083307847	0.108778535	0.03345962	0.051759139	0.054611052	0	0.158798658	0.045164263	0.038468561	0.059034216	0.050588152	0.02423712	1.115	0.051117908
AL137779.2	0.483594358	1.050623326	0.417680689	0.780129048	0.670712218	0.49773333	0.6452741	1.004634	0.9071731	0.442250907	0.575611894	0.830226768	0.6179131	0.646825523	0.84387164	0.5525245	0.382206039	0.8210453	0.476958248	0.72631151	0.678085328	0.5699339	0.53959442	0.6168716	0.622064	0.6942096	0.762110398	0.8420119	0.4276654	0.567568384	1.083561213	0.544366933	0.881084723	0.569788	0.187519583	0.817483605	0.464096734	0.196285857	1.400303541	0.608698386	0.967397	0.616762646	0.666158473	0.505500934	0.554104642	0.474828527	0.7583118	0.8372455	0.753972838
AL354726.1	0	0	0	0.133753469	0.083051154	0	0	0	0	0.082142789	0.064147793	0.084111622	0	0.205954395	0.072341082	0.07696858	0.035495088	0.08318143	0	0	0	0.1270301	0.343622317	0.08593236	0.1386491	0	0	0	0.09532045	0	0	0.086665382	0.049095268	0	0.139318032	0.039609848	0.206880932	0	0.159238498	0	0	0.171834369	0.134979193	0	0	0.226783774	0	0	0.076386212
AC005086.2	0.090158249	0.080129256	0	0.033563604	0.083362207	0	0.03609024	0.03305252	0.2114095	0.08245044	0.064388047	0.084426647	0.1343997	0.20672576	0.217836067	0.03862843	0.017814014	0.3757184	0.062767804	0.036929697	0.034477611	0	0.043113662	0.1293813	0.03479209	0.02773372	0.11624973	0	0.04783873	0.100244682	0.057717784	0	0.049279146	0.03540922	0.174799778	0.059637299	0.051913942	0.065869711	0.271719325	0.071672745	0.1202369	0.057492648	0	0.040389588	0.103303737	0	0.04241245	0.100344	0.095840379
AC022613.3	0.021461146	0.047684646	0.046340007	0.099867932	0.148825693	0.070999108	0.02147718	0.03933888	0.2264563	0.073598962	0.229902641	0.502420089	0.13711	0.246043587	0.151239082	0.06896293	0.042404236	0.09937277	0.074705811	0.087906945	0.061552525	0.1896957	0.256567926	0.3079775	0.1656372	0.01650424	0.115299695	0.02802536	0.1423433	0.089482902	0.017173828	0.155302305	0.043988777	0.1475033	0.187240951	0.260259655	0.154469047	0.0653314	0.285351602	0.042652206	0.1431051	0.034213678	0.060469876	0.048071411	0.153689252	0.112886425	0	0	0.057034282
EGFR-AS1	0.072062338	0.083870144	0.072243179	0.03832423	0.083287935	0.02270487	0.08241847	0.03774065	0.1448373	0.03530442	0.229752431	0.15665265	0.08221225	0.531106916	0.082911233	0.08821488	0.035596286	0.01191694	0.147820862	0.126503294	0	0.05459667	0.012307214	0.04924421	0.01986348	0.05541802	0.033184617	0.06721692	0.1365603	0.147848402	0.032952206	0.074496401	0.035168029	0.03032372	0.079837276	0.068096189	0.01481934	0.087748032	0.159692492	0.051149206	0.05148418	0.065647343	0.087019729	0.115296008	0.029489057	0.054150081	0.02421409	0.162317	0.065660565
AC010320.3	0.096935245	0.047862442	0.034884591	0.180432531	0.224070898	0.071263833	0.1940153	0.05922834	0.2273006	0.221620141	0.230759847	0.151288018	0.1032159	0.370441463	0.195175268	0	0.063843514	0	0.196833934	0	0.123564054	0.0571209	0.077257367	0.2318444	0.3117278	0.09939466	0	0.08438956	0.3428977	0.119755392	0.051713585	0.233822038	0.044152791	0.1269028	0.18793909	0.071244559	0.465134982	0.07868999	0.286415553	0.064216855	0.107729	0.051511869	0.121390684	0	0.3702295	0	0	0	0.171740813
AC053527.2	0.337362955	0.46849295	0.227641057	0.196236841	0.389916073	0.279021312	0.1688075	0.2705482	0.2472102	0.28923855	0.376458582	0.444256712	0.3143188	0.604333335	0.594358555	0.5872085	0.124984164	0.3905277	0.348636205	0.172733938	0.443477703	0.1863726	0.302487967	0.3025823	0.366155	0.1945814	0.498431326	0.3854817	0.3915792	0.488418432	0.067491891	0.203442241	0.288121136	0.1656221	0.572322543	0.255700362	0.546346871	0.179723342	0.654156399	0.419050137	0.4217945	0.605057661	0.039607033	0.188917137	0.543588787	0	0.2479735	0.195561	0.38103896
SEMA6A-AS1	0.117425622	0.211751968	0.060631861	0.266088555	0.247832393	0.202682501	0.2350267	0.102943	0.4309794	0.233449283	0.701884337	0.860560899	0.1359064	0.702385298	0.421465435	0.4046768	0.095832974	0.224581	0.102189046	0.188212218	0.205001021	0.2617385	0.646979241	0.3907508	0.2068709	0.03140998	0.043886431	0.1200068	0.1896301	0.132454797	0.147079359	0.172411726	0.160457706	0.1503859	0.4949262	0.461540838	0.396869148	0.105684912	0.556642401	0.060880031	0.3404374	0.122088046	0.134263503	0.080051049	0.131621887	0.064451804	0.07205169	0.01894087	0.244225271
TTN-AS1	0.102097866	0.139840178	0.091352905	0.201757011	0.171345781	0.107961911	0.1525614	0.0756284	0.2197291	0.190255966	0.208506727	0.225921194	0.1727495	0.326701068	0.19008185	0.1722793	0.118137085	0.1246634	0.151532096	0.054423652	0.156441282	0.1347488	0.270868352	0.2408469	0.1848543	0.07636507	0.042078192	0.1059303	0.1873826	0.144491832	0.091774462	0.145066118	0.121357113	0.08239406	0.211506546	0.130290203	0.243611463	0.109845572	0.180381892	0.078523714	0.2284873	0.162765934	0.115595622	0.108080378	0.122192405	0.088280311	0.06250363	0.08301921	0.115966209
MFF-DT	0.130512212	0.257765197	0.085396563	0.287101161	0.118845928	0.139561591	0.1899777	0.3334757	0.3153081	0.13563007	0.522526985	0.342572909	0.2484587	0.487421643	0.270744225	0.38126	0.234430867	0.3021591	0.158320269	0.097198314	0.166364856	0.146822	0.321510804	0.2648562	0.1297273	0.1520722	0.390958157	0.08263337	0.1259107	0.194217209	0.177230896	0.181256898	0.140510335	0.1164955	0.506076947	0.261607211	0.307432316	0.216709905	0.297983542	0.117900881	0.2505319	0.100879761	0.237728962	0.106304687	0.192591318	0.09153321	0.139536	0.2641037	0.201800158
AC010260.1	0.130512212	0.161103248	0.140904329	0.364397627	0.502809695	0.191897188	0.1306097	0.03987209	0.6120686	0.497310257	0.504874047	0.661999	0.4169052	0.810480174	0.30657802	0.5591814	0.150426473	0.3525189	0.170366376	0.133647682	0.124773642	0.307627	0.416072806	0.9364557	0.3357647	0	0.046744997	0.4544835	0.5770907	0.161236928	0.278505693	0.734567427	0.20806338	0.3844353	0.801288499	0.263787271	0.250500406	0.132433831	0.443469624	0	0.2900896	0.346774178	0.367736988	0	0.498471646	0.228833025	0	0.08069836	0.231229348
AC124312.2	0.202951075	0.551146663	0.255629711	0.251844938	0.625509391	0.522212019	0.9478124	0.1860075	0.8724725	0.464000952	0.724704811	1.742115185	0.8283863	1.454221317	0.544845246	0.7970845	0.300752293	0.8614246	0.7947771	0.623480521	0.452730591	0.5381671	0.889635765	0.3236048	0.3263287	0.1040502	0.072690112	0.3533689	1.435834	0.752187263	0.162407301	0.897504264	0.831975083	0.5978104	1.114870527	0.783106176	1.460763491	0.370690667	0.929475485	0.235286348	0.4510995	0.593170632	0.698920365	0.075765948	0.484463075	0.284674714	0.1591212	0.06274439	0.61126859
AL031005.1	0.099884865	0.088773906	0	0.074369148	0.277066919	0.132178146	0.03998379	0.8422221	0.1405303	0.045672754	0.071334475	0.233837289	0.3190699	0.114514062	1.166462427	0.08559162	0.059207574	0.7400041	0.069539434	0.040913813	0	0	0.047764928	0	0.3083648	0.2458059	0.25758239	0	0	0.166589191	0.127889198	0.096374782	0.027297784	0.0392293	0	0.198213596	0.230058464	0.048650658	0.478111938	0.099256343	0.06660425	0.159237935	0.037525336	0.178987883	0.057224269	0	0.04698806	0.03705651	0.191124009
MRAP-AS1	0.024816755	0	0	0	0.05736523	0.054733562	0.09934117	0.04548981	0.1163842	0.056737803	0.088616539	0.058097718	0	0	0.099935103	0.05316386	0	0	0.064789962	0	0.047451144	0	0.059336843	0.05935534	0	0	0	0	0.0658399	0	0.079436332	0.059861656	0	0	0.144344971	0.136796898	0	0	0.153985269	0.024660597	0.08274033	0.03956324	0	0	0	0	0	0	0.079142416
GMDS-DT	0.256488142	0.254909181	0.20945845	0.273394242	0.29137549	0.290095771	0.3268827	0.2551669	0.4138055	0.37339218	0.318991295	0.348983121	0.2999504	0.392699718	0.487738212	0.3334351	0.218740467	0.3222847	0.206991563	0.188569303	0.264072803	0.2267106	0.40360041	0.3644023	0.3679983	0.2343359	0.2072857	0.2490571	0.378041	0.255933186	0.321030809	0.267040135	0.256121038	0.2755131	0.473905452	0.240472689	0.356597603	0.248252377	0.43916327	0.217841196	0.3398652	0.248134201	0.280017547	0.311809334	0.351657617	0.262908775	0.3093788	0.2358545	0.27265304
PLCB1-IT1	0	0	0	0	0	0	0	0	0	0	0	0	0	0	0	0	0	0	0	0	0	0	0	0	0	0	0	0	0	0	0	0	0	0	0	0	0	0	0	0	0	0	0	0	0	0	0	0	0
AC004039.1	0.024220265	0.119589219	0.113311549	0.120221117	0.111972824	0.106835997	0.06463562	0.02959762	0.03786226	0.092290109	0.115315429	0.170103884	0.1375443	0.0462793	0.276343742	0.01729534	0.031903914	0.05607424	0.028103416	0.033069521	0.046310619	0.08563345	0.057910636	0.09654782	0.01557768	0.02483478	0.017349736	0.0421712	0.02141913	0.037402641	0.051684679	0.058422835	0.066192167	0.03170797	0.187834037	0.115707695	0.046487498	0.019661501	0.171753273	0.04813572	0.0538344	0.090095382	0.015165354	0.036167758	0.115632048	0.016986599	0.01898959	0.07487942	0.102986889
AC024075.3	0.460669748	2.087269402	0.877677995	2.824632349	2.192363474	1.255072413	1.898292	0.745077	4.575012	2.292292382	1.838502229	3.996643406	2.596858	3.262039411	5.565241519	2.844516	1.766896208	2.760437	1.155522289	0.832477119	1.398963009	1.628749	2.267713884	2.981353	2.196014	0.1250359	1.106444432	2.123197	3.16328	0.903894825	0.997499753	2.157041205	1.925492468	1.277123	5.25383197	2.270469188	3.276714502	0.692929583	3.506951564	0.511626411	1.264856	1.252811177	2.54510486	0.485584387	1.707709616	1.482391499	0.2549521	0.5026615	1.382690764
AC096586.2	0.098254092	0.630677206	0.106077635	0.609624653	0.454238963	0.288933634	0.4588616	0.3001709	0.4607863	0.748784605	0.64322345	0.996751329	0.4533543	1.408055561	0.395661428	0.3508092	0.388272801	0.8340778	0.285017067	0.268305551	0.438358192	0.4631844	0.783084872	0.4699974	0.5055504	0.100747	0.211147469	0.3421509	0.5213445	0.485538868	0.681423227	0.474006581	0.313274568	0.2572588	1.142976506	0.68603179	0.471463349	0.119640903	0.696749672	0.195271663	0.5459736	0.052212711	0.430647902	0.293442719	0	0.620184198	0.2311046	0.1822575	0.38297033
AC092535.4	0.112181371	0	0	0.05220281	0.064828279	0	0.1122652	0.1542237	0.1315254	0.128238451	0.050072646	0.131312124	0.0895874	0.080382201	0.112936369	0.2403213	0.110827382	0.1947899	0.097625263	0	0	0.09915744	0.067056394	0.2012319	0.1082271	0	0.060269278	0	0.07440548	0.025985757	0.044885384	0	0	0.05507336	0	0.030918755	0.08074382	0	0.124298789	0.055737737	0	0.134130905	0	0	0	0.059007817	0	0.2080921	0.029812871
AC020978.1	0	0.049987176	0.072866413	0.062814129	0	0	0.06754271	0	0.3165214	0.231458419	0	0.158004075	0.03593264	0.096721574	0.271786121	0	0.033338844	0.07812835	0	0.069113755	0.064524687	0	0	0.2421365	0.06511324	0	0.072520276	0	0.1790599	0	0.162027845	0.162801326	0.046112845	0	0.19628218	0	0.097156699	0.041091619	0.149565131	0	0	0.053798611	0	0	0	0	0.07937469	0	0.071745928
PRR7-AS1	0.084910944	0.037732824	0.128340843	0.410932173	0.078510438	0.07490872	0.06797949	0.03112883	0.2389262	0.135890539	0.318363122	0.496955791	0.1265775	0.170357339	0.273543704	0.01819011	0.01677722	0.0393168	0.096061308	0.086950873	0.146119397	0.07505303	0.263928605	0.3858621	0.08191789	0	0.054741937	0.04435289	0.2027451	0.055072696	0.217434192	0.061445298	0.092822094	0.06669672	0.148163621	0.102971633	0.146677486	0.103393373	0.173112187	0.042188322	0.113239	0.121829658	0.079749611	0.038038871	0.09729135	0.017865388	0.07988799	0.0315013	0.081236131
AL158166.1	1.051133398	0.634338612	0.714522939	0.869577806	0.629935165	0.686898828	0.6233591	1.213143	1.004166	1.335097078	0.764586365	1.36709725	2.072665	0.557908807	0.783857547	1.000799	0.53845379	1.351979	0.474311421	0.478393859	0.893258202	0.8946888	0.465418367	1.955367	0.9765231	0.8981688	0.920284254	0.6100615	0.6197114	0.613221849	0.436150425	1.220790534	0.744765955	0.4586973	0.905754967	0.772552184	1.457088614	1.042907494	0.966247187	0.386858954	0.778785	0.496513325	0.585031112	0.959225492	0.669107492	0.655288964	0.2747092	0.866583	0.827688878
AL359076.1	4.023505061	2.852601516	3.007300958	5.120847082	4.769509108	2.80626792	3.64795	3.530009	6.04782	4.324231093	5.096083968	3.300780361	4.064495	5.716705576	4.154444999	4.567535	2.412144776	3.582743	3.980263341	4.225812423	5.326052028	3.465198	4.851210783	5.346221	4.777452	2.327255	3.029966187	4.041657	5.200411	2.453488592	4.953422686	4.9770691	3.05442704	5.064782	5.933953028	4.928596806	4.653343254	4.271180238	5.060144496	3.280563932	4.012906	4.221397663	4.715594523	2.696004981	6.501494466	2.604773633	2.669258	3.317087	2.814831927
AC008883.2	0.069774645	0	0.037665247	0	0	0	0	0	0	0	0	0	0	0	0.070244239	0	0	0	0	0	0	0	0	0	0.06731514	0	0.449835913	0	0	0	0	0	0	0	0	0.038461737	0.100442192	0	0	0	0	0	0	0	0	0	0	0	0
AC093535.1	0.265094077	0.202671511	0.046161671	0.302430134	0.415108253	0.150881862	0.2567343	0.21945	0.2606757	0.175957732	0.061071434	0.480467098	0.1821098	0.343135387	0.533756403	0.4579836	0.11827493	0.2177787	0.081860142	0.122596098	0.065403354	0.07558627	0.163571547	0.1636225	0.3959995	0.05261032	0.147015645	0.08933602	0.06806185	0.134698227	0.177920452	0.020627285	0.11685197	0.06717059	0.132636705	0.150841055	0.172339533	0.020825592	0.977831856	0.161454634	0.08553263	0.095429626	0.112442703	0.114927388	0.122478232	0.053976955	0	0.04758767	0.127265128
HCG18	1.055387877	1.235895038	0.805551336	1.214996212	1.525639787	1.274838178	1.48924	1.091873	1.574397	1.255088459	2.04920812	1.729757498	1.125979	2.227779011	1.755147047	1.529506	1.16465102	1.67459	1.38444204	1.162569031	1.242130361	1.089713	1.575593995	1.481768	1.675953	0.9736292	0.954487296	1.192538	1.640898	1.099036223	1.122747337	1.516936853	1.030915972	1.310337	1.50094709	1.539917509	1.392276864	1.154958503	1.639211486	0.941500399	1.515436	1.452554762	1.286559833	1.020445052	1.27228817	1.320977192	1.142339	1.224287	1.258693084
AC007001.1	0	0	0.02327375	0.040126041	0	0	0	0	0	0	0.115466028	0	0	0	0.130213948	0.04618115	0	0	0.018760079	0	0	0	0	0	0.08318945	0	0.046326385	0.05630169	0	0	0	0	0.029457161	0	0.125386229	0	0	0.026249571	0.01910862	0	0	0	0	0	0	0.045356755	0	0	0.022915864
AL359220.1	0.276840826	0.171967424	0.331022563	0.238258703	0.357811483	0.393919206	0.3515228	0.3655873	0.4955922	0.36750941	0.55273927	0.634165571	0.3708498	0.93851024	0.665293439	0.4017531	0.364665943	0.3445892	0.352312111	0.280443446	0.409808895	0.3157425	0.619221296	0.797407	0.3388787	0.196874	0.153530147	0.2254621	0.4185691	0.259268449	0.271560271	0.337480572	0.276601041	0.4384189	0.623313239	0.397094441	0.445655298	0.192110939	0.461765389	0.224811935	0.3771404	0.246772853	0.346683987	0.200033346	0.221702764	0.231738242	0.2240552	0.3644399	0.322767957
AP001001.1	0.150572229	0.068627142	0.112542672	0.323389501	0.10709403	0.178816786	0.06954678	0.02123101	0.1086377	0.026480674	0.206795612	0.406730617	0.06166468	0.232379979	0.139925172	0.07443794	0.057213414	0.160893	0.131034711	0.023721481	0.022146404	0.1228534	0.166162195	0.2216187	0.1564389	0.03562904	0.09956272	0.1210012	0.09218641	0.042927554	0.018537267	0	0.047481069	0.04548962	0.336843517	0.229845117	0.166732427	0.042310857	0.092401746	0.080567178	0.3089326	0.092324801	0.065270612	0.051887826	0	0.097478832	0.05448656	0.0859402	0.147749434
AC004803.1	0.350356578	0.676414096	0.348503629	0.490939755	0.62787487	0.729303457	0.6933575	0.5917023	0.5630786	0.603007324	0.555248192	0.73726622	0.5700647	0.643123333	0.95906648	0.5565905	0.552249008	0.6835432	0.544701873	0.403116475	0.413985046	0.4175477	0.592980294	0.5649192	0.6304396	0.5207045	0.524502054	0.6477227	0.6057486	0.576304464	0.453624972	0.617216255	0.494886726	0.703465	0.679275081	0.677027198	0.600682085	0.570422	0.764188546	0.477242027	0.5249918	0.420476687	0.658120138	0.502607633	0.552544067	0.463828139	0.462965	0.7083156	0.732320802
AC005021.1	0.040685497	0.180798688	0.351400842	0.302923348	0.094046658	0.44866103	0.08143177	0.07457766	0.1908045	0.372072125	0.290562398	1.238217848	0.1732864	0.466443194	0.737267704	0.6101115	0.200972189	0	0.247844419	0.166651758	0.233379432	0.1438481	0.97278994	0.9730933	0.07850272	0.06257664	0.087432896	0.3187786	0.4317614	0.263883536	0.065115416	0	0.277976025	0.2396855	1.104340681	0.35883175	0.351406203	0.099082889	0.360641556	0.08085897	0.4069426	0.194584271	0.229274517	0.091132563	0.116544075	0.256808668	0.09569682	0.15094	0.345997266
RAP2C-AS1	0.351280608	0.477988235	0.348382234	0.532214735	0.566514091	0.585568624	0.8093664	0.3593901	0.5555238	0.410899787	0.619889732	0.774559568	0.5393148	0.550240717	0.699065264	0.656279	0.427747934	0.5201192	0.682493357	0.535397049	0.531087809	0.4621365	0.664116209	0.6643233	0.5201694	0.25758	0.31600464	0.426721	0.7910842	0.484440364	0.424925966	0.857193179	0.524664025	0.5133535	0.657308463	0.720504928	0.646795448	0.532192241	0.67344915	0.40183661	0.5992122	0.514434002	0.644510378	0.594706981	0.608428627	0.481274163	0.3266574	0.3561135	0.59486627
AP001893.1	0.119696283	0.236403441	0.258454349	0.297065715	0.27668423	0	0.1597143	0.07313555	0.09355744	0.27365802	0.427415683	0.093405724	0.2549034	0.800491255	0.482007431	0.2564202	0.078834395	0.4618638	0.104165077	0.245143815	0	0.282133	0.763183268	0.286283	0.07698472	0.1840998	0	0.4168192	0	0.147874752	0.191568833	0	0.218080639	0.2350507	0.541493013	0.263919761	0.229740704	0.097166921	0.176833912	0.039647699	0.3990735	0.063607197	0	0	0.342871381	0.16789517	0	0.07401065	0.508960067
AL583824.1	0.009477265	0.12634554	0.051159489	0.088203567	0	0.062706561	0.03793738	0.05211628	0.06666889	0.065002758	0.016920875	0.066560772	0.1412785	0.108653106	0	0.08121094	0.056177266	0.1535909	0.041237706	0.077639598	0.036242213	0.1005238	0.090640532	0.2946736	0.1280048	0.04372974	0	0.04950411	0.02514358	0.043906381	0.045503883	0.114302768	0.025900653	0.074443	0.036749245	0.052241335	0.109141909	0.034620498	0.042003856	0.028252888	0.06319537	0.045326389	0.089011869	0.063685157	0.162886404	0.039880611	0	0.08789979	0.050372798
STX18-AS1	0.158458253	0.27325559	0.084261112	0.154078214	0.207743478	0.224293782	0.255616	0.195084	0.1497348	0.216285581	0.304027137	0.332204408	0.1913897	0.311815022	0.304763609	0.2077282	0.151872712	0.1861673	0.216107996	0.125937099	0.140185615	0.2257711	0.237502833	0.2262637	0.2144781	0.1273153	0.111814461	0.2161904	0.1882372	0.227901943	0.333094086	0.216784081	0.187441505	0.1486178	0.302635174	0.232055206	0.224699725	0.152631779	0.234797908	0.108107662	0.2365558	0.116882261	0.199915965	0.13243843	0.237114808	0.149282917	0.1891371	0.2018054	0.286607773
AL360270.2	0.024132584	0.032172198	0.02344874	0.044919711	0.033470239	0.03193477	0.04830122	0.008847141	0.03961145	0.022069441	0.038778064	0.073444835	0.09507591	0.041500585	0.04859	0.05686801	0.026225444	0.05587124	0.037802264	0.029654824	0.023071484	0.02133086	0.057700991	0.06349088	0.01862554	0.01855865	0.031116469	0.01890834	0.1088421	0.044720685	0.061797086	0.087317002	0.023083389	0.03317284	0.042109661	0.061191755	0.083374571	0.014692742	0.055617737	0.021582657	0.06436742	0.038472524	0.036265086	0.016216571	0.069128064	0.03554272	0.01702876	0.0223825	0.035914921
AL162734.1	0	0	0	0	0	0	0	0	0.4314369	0.210327395	0	0	0	0	0	0	0	0	0	0	0	0.1626308	0	0.2200306	0	0	0	0	0	0	0	0	0	0	0	0.202842789	0	0	0.163092678	0	0	0	0	0	0	0	0	0	0
AC022400.2	0	0	0	0.124177585	0	0.036783987	0.03338138	0.03057167	0.03910831	0.190654741	0	0.11713466	0.01775886	0.143407044	0.134323857	0.07145813	0	0	0.014514149	0	0	0.02948388	0	0	0	0	0.071682859	0	0.08849612	0	0.026692809	0.040230351	0.022790182	0.03275148	0.161679702	0.01838702	0.144052196	0	0.05913522	0	0	0	0	0	0.143324988	0	0	0.03093748	0
AC092828.1	0.01607496	0.027779926	0.00289249	0.044882216	0.018579056	0.01181782	0	0.009821951	0.006282284	0.061252831	0.043050773	0.094081447	0.08558248	0.092146541	0.080915735	0.03443669	0.002646823	0.01240547	0.011657626	0.0109741	0.025613584	0.0142087	0.057652826	0.04485507	0.04135554	0.02472422	0.103634985	0.03498621	0.03553962	0.014894452	0.047166703	0.025850108	0.032948744	0.01052227	0.109082065	0.017721935	0.06170739	0.013049314	0.094993695	0.013311507	0.02679737	0	0.01509784	0.018003372	0.046046908	0.022547969	0.01260337	0.02484869	0.017088068
AL122035.1	1.076686203	1.711560909	1.332527967	1.613066831	1.760382453	1.621705687	2.417783	1.347822	1.724179	2.821828819	1.828562002	2.274684116	1.873463	1.731140309	2.273614445	1.237655	1.219353083	1.094365	1.668282625	1.398359747	1.054450705	1.25344	2.511566754	2.198306	1.722778	1.05015	0.5643396	0.8916141	2.508141	1.654584042	1.428987393	1.52026838	1.399482935	1.804904	2.596634808	1.910779069	1.965745003	0.991279264	2.281221769	1.122101981	1.400869	1.297818125	1.43053403	1.11761661	1.203582447	1.105055481	1.235359	1.071674	1.870351131
AC010834.3	0.184579572	0.592393286	0.332128059	0.944820827	0.817775257	1.05165381	1.015946	0.4229244	0.8295626	0.351665613	0.796416371	2.196576349	0.7042645	1.190324285	1.176871533	0.7578823	0.288723624	0.9258917	0.45511671	0.567041923	0.352927362	0.407876	1.140101522	1.103668	0.7122931	0.04731567	0.132220141	0.6829353	1.020203	0.741106052	0.640058877	0.445233019	0.819718439	0.3322584	1.222704899	1.000496673	1.372816921	0.374594521	1.158930665	0.152848426	0.7692472	0.343302743	0.95347922	0.034453738	0.44060859	0.647263594	0.1808965	0.3423879	0.588637522
AL353804.1	0.896704749	0.948758819	0.414902325	1.01338271	0.888334291	1.76579452	1.666553	0.6457334	1.952467	0.951836395	0.972031083	1.574435281	1.227606	1.376834816	2.385812095	1.646547	0.980797757	1.260448	1.560705429	1.96767319	0.918511067	0.9624428	1.378298828	1.531921	0.8033039	0.7881049	0.963506634	1.087334	2.209067	1.068239339	1.2813732	1.158741143	1.400358159	1.446439	2.5457204	1.447559901	0.645413463	0.584940557	2.043902033	1.113827832	0.960962	0.714770013	1.383611551	0.573872457	1.467783471	0.606432886	1.054575	0.8910817	1.395784426
ATP11A-AS1	0	0.00976027	0.014227566	0.061324013	0.030462193	0	0.03956425	0	0.2626608	0.045193523	0.035292992	0.030851161	0.08419254	0.037770833	0.079601592	0.01411559	0.006509592	0.01525499	0.034404889	0	0	0.02329657	0.110282071	0.1103165	0.1017097	0	0	0.017209	0.06992485	0.00610523	0.05272804	0.03178785	0.036015142	0.02587845	0.153300681	0.029056859	0.132792642	0.008023363	0.064247503	0.019642975	0.04393693	0.021008947	0.012377198	0	0.056623832	0.013863607	0.01549834	0	0.042026356
AL360091.1	0.087358981	0.043134095	0	0.325215087	0.06731162	0.128447311	0.2914141	0	0.3414092	0.133150811	0.103981503	0.47719779	0.1860384	0.083461358	0.234525121	0.4366726	0.057536393	0.337086	0.05068247	0.059638482	0.222714243	0.0514779	0.139250173	0.1392936	0.05618643	0	0.06257798	0.3802634	0	0.02698118	0.13981435	0.421445367	0.079581846	0.1143661	0.790405124	0.32103143	0.167673659	0.03545809	0.103248187	0.115745703	0.2912593	0.139268984	0.109398459	0.065225927	0.250240806	0.061268197	0.06849268	0	0.154774483
AC091212.1	0	0.05416332	0	0	0.084522946	0.0806454	0.146371	0	0	0	0	0	0	0	0	0	0	0.08465553	0	0.14977563	0	0.1292812	0	0	0.07055308	0.05623976	0	0	0.09700967	0.067760329	0	0	0	0	0.141786959	0	0	0.044524589	0.032412089	0.03633536	0.1219111	0	0.137371229	0	0	0	0.086006	0	0.038869946
DPP4-DT	0.361083788	0.133715696	0.243647068	0.210034744	0.104333012	0.099546666	0.1806767	0.1654692	0.2116737	0.154787818	0.16117133	0.158497837	0.04805991	0.194047657	0.363513937	0.09669178	0.267544227	0.05224834	0.039278915	0.13865947	0.38835796	0.03989538	0.215837768	0.3238576	0.1306334	0.1388419	0	0.05894083	0.2993658	0.104552071	0.144474828	0.108873387	0.123351861	0.08863369	0.262527416	0.099519743	0.194920628	0.08244006	0.120026018	0.04485146	0.150484	0.107933463	0.127175708	0.15165028	0.129291083	0.332379969	0.5308183	0.1255868	0.359850672
AC080188.1	0.130827459	0.155032691	0.028248935	0.048703709	0	0	0.1047401	0.04796208	0	0	0.140148983	0.122510406	0.08358245	0.074994264	0.052683179	0.05605321	0.180947786	0	0.159392697	0.267941005	0.050030011	0.1387665	0.062561672	0.2503247	0.1514591	0.2414642	0.168688467	0.1366744	0	0.193951667	0.125630286	0.126230013	0.071508325	0.1541456	0.050729936	0.11538521	0.075331644	0.063721785	0.1391606	0.078002539	0.08723709	0.125140247	0.147450097	0.117217608	0	0.055052583	0	0.09707195	0.055629089
AC025766.1	0.070627636	0.209237275	0.076251405	0.328660723	0.08162974	0.077884922	0.07068039	0.06473122	0.248419	0.080736922	0.189149728	0.661376469	0	0.303644255	0.213308912	0.07565127	0.034887593	0	0.153658345	0.072324418	0.067522166	0.1248559	0.168870625	0.5912315	0	0	0	0	0.09368905	0.032720452	0	0.085182112	0	0	0.205400423	0.077863858	0.101670091	0	0.438236805	0.105274821	0	0.112595626	0.199003554	0	0.303470513	0.297203186	0	0	0.075078869
AC092067.1	0.059194064	0.043841212	0.031953714	0.165273241	0.136830179	0	0	0.05425219	0.2776049	0.067666805	0.158529177	0	0.1890882	0.084829577	0.059592449	0.1268089	0.029239806	0.1370448	0	0	0.056591324	0	0.070766481	0.1415771	0.2284301	0	0.190811545	0.07729946	0	0	0.047368796	0	0.040443233	0.05812045	0	0	0	0	0.078705585	0.08823238	0	0	0.055595938	0	0	0	0	0.2745067	0
AC090502.2	0	0	0	0	0	0	0	0	0	0	0	0	0	0	0	0.1169806	0	0	0	0	0	0	0	0	0	0	0	0	0	0	0	0	0	0	0	0	0	0	0	0	0	0	0	0	0	0	0	0	0
AL139095.4	0	0	0	0.107537789	0.066773128	0	0.1156331	0.1588504	0.06773559	0.066042802	0.051574826	0.270502976	0.03075834	0.082793667	0	0.06188274	0.028538051	0.06687787	0.075415516	0.177484122	0.276165661	0	0.138136171	0.06908962	0	0.04442941	0	0.07544427	0.1532753	0.05353066	0.046231945	0.139357935	0	0.05672556	0.056005849	0.254770543	0.083166135	0.035174425	0.153633303	0	0.09630975	0.092103222	0	0	0.082746293	0.060778051	0.06794474	0.05358371	0.030707257
CELF2-AS1	0.029261247	0.086687647	0.088455338	0.413942055	0.054111124	0.232329334	0.386537	0.09654604	0.5214652	0.107038577	0.198525464	0.5343201	0.1931744	0.3522421	0.223882166	0.2758145	0.127195527	0.243882	0.412524094	0.203756758	0.111898566	0.258641	0.447767168	0.3359301	0.2484223	0.009001097	0.01257645	0.122276	0.2639465	0.070492158	0.093662774	0.381145081	0.151940704	0.1264143	0.476548957	0.374207138	0.219035606	0.114017587	0.186750368	0.011630849	0.2926755	0.671741488	0.21986076	0	0.201166029	0.123132195	0.01376514	0.0108557	0.180411358
RTCA-AS1	1.638961872	1.315029067	0.737277181	1.271132254	1.499632887	2.560443799	1.366822	3.379796	0.8807228	1.249036447	1.402152472	1.199038014	1.490653	1.370107964	2.681237553	1.316654	0.708391334	1.106726	1.188581811	1.04896053	0.522299122	0.7847034	1.387892976	1.469992	2.174136	1.995647	1.761059745	1.337664	1.449412	1.392050265	0.601124581	1.235442684	0.699868716	1.542184	0.728208436	1.355162461	1.474576857	0.706814697	3.087194028	1.017905475	1.479937	1.415297734	1.411059082	1.529648216	0.880279715	0.933941689	1.686572	1.583443	1.851146722
AC092809.2	1.711582194	0.644948887	0.389024841	0.754553091	0.451169781	0.463585306	0.6010037	1.018272	0.7393178	2.574433555	0.241254382	0.246039609	0.2717733	0.645480772	0.241838794	0.7397625	0.934458007	0.3823579	0.483432794	0.276742394	0.373196839	0.3981243	0.215389041	0.395003	0.1448465	0.8082274	0.483971071	0.5489708	0.9958113	0.639919535	1.201453874	0.072431359	1.436113145	0.4422471	0.494854173	0.612429189	1.037415402	0.639867408	0.252861465	0.537098565	0.4004563	0.35903023	0.705062833	0.504449996	0.129022287	0.221125967	0.2472002	0.7241042	0.207481469
AC107308.1	0	0	0	0	0	0	0	0	0	0	0	0	0	0	0	0.1027952	0.0474054	0	0	0	0	0	0	0	0	0	0	0	0	0	0	0	0	0	0	0	0	0	0	0	0	0	0	0	0	0	0	0	0
LINC01422	0.011950481	0.053105688	0.03096491	0.09787487	0.08287249	0.068527905	0.1339454	0.03943002	0.1457161	0.109288105	0.119484951	0.21821976	0.07889365	0.260314359	0.158808008	0.0563222	0.025973735	0.06086849	0.068638977	0.039160267	0.06398013	0.1014054	0.160012113	0.1543455	0.06456372	0.007352212	0.015408908	0.03121143	0.1395026	0.037647742	0.095631195	0.069183155	0.045723675	0.01408048	0.157554101	0.129113815	0.082574352	0.052386204	0.156777324	0.033250793	0.135468	0.026672288	0.06734441	0.005353642	0.082157498	0.045259181	0.01124354	0.03103475	0.053355321
LINC02570	0.307305351	1.660149818	0	0.168238092	0.71035242	0.757501539	0.6512503	0.4638936	0.7629791	0.45461253	0.290471484	0.423189887	0.2887204	0.155432416	0.254778229	0.8519526	0.357172101	1.25553	0.03146246	0.370221364	0.449330862	1.629769	0.648323708	0.4323506	1.011496	0.194622	0.699244311	0.3776935	0.6234601	1.088702413	0.318242425	0.566850173	0.469323727	0.4259742	0.105142394	0.916727547	1.092921671	0.506265198	0.384563962	0.305371643	0.7834961	0.230546237	0.882855148	1.133739266	0.724936236	0.836744137	0.08503722	1.039484	0.826290405
AP003354.1	0	0	0	0.100879727	0	0.059765353	0.05423692	0.0993436	0.1906255	0	0	0.253755137	0.05770796	0.15533521	0.218244765	0.1161027	0	0.1254744	0.023582088	0	0	0	0.064791825	0.1944361	0.1045721	0	0	0	0.07189272	0.175757327	0.043369554	0	0	0	0.157614959	0.059749189	0.156034024	0	0.120101081	0	0.1806937	0	0	0	0.077623164	0.057015058	0	0	0.086418173
HMGA2-AS1	0.002394058	0.007092495	0.002584686	0.004456232	0.00553399	0.01056023	0	0.008776751	0.005613757	0.005473463	0.012823179	0.022418612	0.007647524	0.034308664	0.024101703	0.01025737	0.030747113	0.005542671	0.010417083	0.014709442	0.009155169	0.004232229	0.005724191	0	0.01847735	0	0	0	0.01270307	0.017745951	0.003831588	0.034648915	0.039256684	0.02820764	0.00928325	0.015836061	0	0.020406181	0.019099118	0.016652954	0.007981912	0.007633285	0.013491207	0.026812581	0.006857806	0.025185667	0.005631091	0.004440885	0.022904468
AC078852.1	0.065502728	0	0	0.182887396	0.075706494	0	0.06555165	0	0	0.07487846	0.116949718	0.153346358	0	0.187740741	0	0.1403237	0.032356067	0	0.028501707	0	0.062622599	0.05789805	0	0.3133316	0	0	0	0	0.1737815	0	0	0	0.04475351	0	0.190496084	0	0.09429267	0	0.058062473	0	0	0.052212711	0	0	0	0	0.07703485	0	0
AC021851.1	0.080092522	0.217504275	0.115293252	0.149081962	0.308563436	0.029440788	0.240457	0.269155	0.313011	0.24415084	0.285997185	0.406254469	0.1563502	0.420855054	0.322526229	0.3145611	0.105501112	0.247238	0.139400214	0.109355589	0.204189028	0.09439202	0.414919184	0.2554145	0.1545386	0.2874361	0.143431969	0.1394534	0.1062444	0.111316068	0.192277036	0.128796613	0.164165139	0.1048532	0.258807065	0.323761087	0.230590022	0.065017422	0.272147718	0.238765628	0.1335163	0.021280781	0.150448158	0.02990024	0.191188293	0.140429879	0.125591	0.1733299	0.31218099
AC105339.2	0.046753045	0.019786831	0.039659546	0.080808743	0.04631662	0.02946121	0.01336799	0.006121403	0.06264563	0.061080048	0.047699261	0.078180051	0.04622641	0.047857611	0.033619786	0.03577037	0.036291163	0.09277855	0.034874227	0	0.019156	0.04722875	0.071862748	0.1277958	0.01933073	0.0102727	0.007176573	0.008721881	0.0620189	0.009282773	0.037413135	0.016110744	0.022816529	0.01311574	0.16834128	0.018408276	0.057687492	0.012199223	0.044402689	0.013273958	0.05567037	0.031943314	0.006273021	0.007480245	0.028698136	0.035131822	0.03141953	0.0123893	0.042599663
AL139022.2	0.163017511	0.434651472	0.211197459	0.303436198	1.055105852	0.503351088	0.5220457	0.1195263	0.229353	0.223621226	0.40747605	0.381635124	0.2082958	0.467232884	0.656458578	0.2793803	0.03220999	0.1509659	0.397222432	0.400641358	0.124679757	0.2305466	0.54568465	0.311917	0.0629085	0.2005843	0.070064736	0.4257577	0.2594954	0.362510114	0.313083149	0.314577731	0.311860236	0.192073	0.252848076	0.431327104	0.375467877	0.119100764	0.809204755	0.226788421	0.1087017	0.155930962	0.244973524	0.292117921	0.093393107	0.274393009	0.5368095	0.3628694	0.17329152
AC108159.1	0	0	0.031888369	0	0	0	0	0	0	0	0	0	0.09435074	0	0	0	0	0	0	0.060492202	0.056475595	0	0	0.07064379	0	0	0	0	0	0.054734826	0	0	0.080721054	0	0.114531388	0.032562697	0	0.07193134	0	0	0	0	0	0	0.169215324	0	0	0	0
CLIP1-AS1	0.015968327	0.011826706	0.017239815	0.04458449	0.055367436	0.017609139	0	0.02927039	0.01872183	0.073015812	0.042765195	0.037382943	0.05100886	0.114419109	0.112530572	0.08552065	0.007887797	0.01848476	0.027792709	0.065407821	0.10686344	0.0564578	0.057270386	0.1145765	0.04621636	0	0.034315841	0.08340992	0.1059116	0.01479565	0.012778315	0.038517948	0.01091006	0.06271483	0.030959563	0.008802188	0.02298677	0.048610317	0.070772666	0.007933923	0.1064784	0.063642359	0.044993064	0.071535787	0.068612183	0	0	0.05924125	0.025462071
OIP5-AS1	8.041686119	8.863030433	5.763398056	9.862368416	11.99471513	11.6153749	12.62584	8.97892	12.8758	9.10414072	9.341908971	13.60732638	9.843009	11.46554766	10.69803189	11.81939	7.797127843	11.04253	7.836318569	7.60232758	7.886400428	8.343117	12.80209369	10.40188	9.053458	7.24305	7.959891386	9.539923	11.61085	9.891535036	8.5145869	10.78751156	8.590343144	9.628082	10.25499662	11.1938312	9.70588758	5.881370442	11.57533328	7.96616857	12.45955	5.487093223	11.41922056	6.611838934	9.702595416	8.788430464	8.320858	9.466893	9.774566108
AC090181.2	3.266948554	0.318370705	1.624313789	0.720119121	2.384754554	0.948063486	2.409023	0.8273459	3.729489	0.884501814	5.75611894	0.704434833	4.531363	3.080121539	0.649132031	6.492162	1.104150778	1.990413	1.758199032	7.571247257	6.410988553	1.367841	4.213975469	3.95826	5.805931	0.9256128	0.323319563	1.010414	4.276654	1.055478047	0.75677291	1.762711973	0.205586435	2.78563	2.333577033	1.658662387	0.928193468	3.349945285	3.143538561	0.939744876	7.309222	13.63730739	2.624260651	2.262718466	8.250002447	1.040100583	0.404433	1.275803	0.708277514
OVOL1-AS1	0.021085185	0.218630043	0	0.156989473	0.048739509	0.046503552	0	0.07729947	0.1483261	0	0.150583433	0.049361857	0.02245135	0.181300001	0	0	0	0	0.073397096	0.172733938	0	0	0	0.05043038	0.04068389	0.06486046	0	0.05506881	0.05593988	0.078146949	0	0.10172112	0	0	0	0	0.060705208	0.051349526	0.093450914	0.062857521	0	0	0	0	0	0	0	0.0391122	0
AC092802.2	0.030557161	0.105614654	0.065980588	0.208553539	0.164813784	0.11232346	0.06115997	0.07468285	0.238842	0.209585761	0.090928818	0.238454668	0.1193025	0.408713448	0.143559806	0.08728172	0.080502259	0.1650723	0.106368852	0	0.077902866	0.144051	0.2435405	0.2436164	0.1375735	0	0.021889054	0.07980705	0.08106944	0.10381475	0.130414514	0.171986168	0.125265642	0.06000589	0.394963673	0.123522389	0.17595092	0.02480566	0.090287555	0.030364881	0.1358389	0.04871468	0.057399473	0	0.116708453	0.150016347	0	0.01889412	0.184070302
DHDDS-AS1	0.218424975	0.202216554	0.08843145	0.508212612	0.189337791	0.12043453	0.05464703	0.05004739	0.3841338	0.312111541	0.438727251	1.150532506	0.377938	0.939058605	0.219895009	0.1169806	0.107894332	0.2528464	0.11880201	0.111836246	0.156615687	0.2895997	0.587535701	0.3918126	0.2634071	0.1679751	0.117348499	0.2139251	0.434618	0.126490218	0.174789962	0.197577412	0.074617383	0.1608475	0.741098188	0.571909299	0.707462394	0	0.653449776	0.108525272	0.36412	0.087054085	0.256434951	0.061157013	0.078210107	0.229784694	0	0.1012925	0.348286473
AC027796.1	0	0	0	0.105017372	0.130416265	0	0.1693844	0.05170912	0.06614804	0.128989848	0.050366041	0.132081531	0.1501872	0.161706381	0.283995264	0.06043236	0	0	0	0	0.053938606	0.09973844	0	0.3373517	0.0544306	0	0.060622418	0	0.1496829	0	0.045148384	0	0.154189827	0	0.32815927	0.093299759	0.162433857	0	0.150032522	0	0.09405249	0	0	0	0.161613854	0.059353566	0	0	0.059975112
MIR29B2CHG	0.303730434	0.825968991	0.463466715	0.620344227	1.331621335	0.346138615	0.7243238	0.2859883	0.9828046	1.203080768	1.462028456	2.0596783	1.355569	3.093186215	1.330909449	0.7277996	0.396741839	0.4189218	0.339839813	0.389493226	0.882600386	0.3655737	1.739394425	1.304953	0.7534907	0.06673642	0.097212862	0.2097683	1.557735	0.705701417	0.834805016	0.432014052	0.714013714	0.5928175	1.170592046	0.517031942	2.269858711	0.491250366	1.697216736	0.266041258	0.2862514	0.450360912	0.674585371	0.053765008	0.491876335	0.194241136	0.1172584	0.09589926	0.842020672
AC040934.1	0.028154681	0.208523503	0.060793031	0	0.130162042	0	0.05635142	0.05160832	0.06601909	0	0.150803584	0	0.1798733	0.161391164	0.113376667	0.06031456	0.083444593	0.1303662	0.024501467	0.115324316	0.053833462	0.09954402	0	0.2020164	0	0	0.121008491	0.3676621	0.07469556	0.026087066	0	0.135826447	0	0.05528807	0.054586597	0.124157184	0.162117222	0.068566132	0.199653415	0	0.1877383	0.044884611	0	0	0.241948226	0.118475734	0	0	0.059858202
ARNTL2-AS1	0.017964368	0	0	0	0	0	0	0	0	0	0	0	0.03825664	0	0	0	0	0	0	0	0	0.03175751	0	0.04296618	0.03466227	0	0	0	0	0	0	0	0	0	0	0.039609848	0	0	0	0	0	0	0	0	0.102918275	0	0	0.03332321	0
AC011405.1	0.048549081	0.026967871	0.045862978	0.056479931	0.042083904	0.053537703	0.02429267	0.05561989	0.05692066	0.013874538	0.054175237	0.056828356	0.04523286	0.156542648	0.036656868	0.03900173	0.029976944	0.05619989	0.026405993	0.08700202	0.011603599	0	0.043530306	0.08708776	0.0585472	0.03733564	0.143456075	0	0.01610034	0.044983748	0.038850374	0.014638439	0.024877686	0.05958567	0.058829673	0.060213626	0.087359385	0.029558341	0.075310443	0.072365381	0.02023314	0.038698833	0.011399503	0.05437321	0.052151025	0.025536996	0.02854821	0.03377125	0.038706627
LINC02344	0.044855129	0	0	0	0	0.049464182	0	0	0.1051795	0	0.080085133	0	0	0.064280797	0.045157011	0	0.022156872	0	0.058552419	0.045932744	0.085765733	0.07929516	0	0	0.04327402	0	0.09639341	0	0.05950127	0	0	0	0.06129285	0.04404159	0.043482802	0	0.06456998	0	0	0	0	0.107263069	0	0	0	0	0.05275213	0	0
AC108010.1	0.443607905	0.831042447	0.845171402	1.602866769	1.658772364	0.604294125	2.298038	0.478321	1.774464	1.640629683	2.888562957	3.023915381	1.264232	3.216014164	2.075346057	1.649088	0.696050021	0.9062042	1.101370829	0.96197356	1.272307922	1.268579	2.370900865	2.340434	1.737059	0.08026994	0.224308423	0.8519	2.319206	0.701169442	0.93967368	2.014206826	0.909260332	1.127337	4.148581393	1.941848648	2.591898508	0.571941878	2.047056202	0.324129792	2.044516	1.393612434	1.81362287	0.350699835	1.906079925	0.658840666	0.1841321	0.04840444	1.276001662
AC018752.1	0	1.350139067	0.454177059	0.652535126	0.810353489	1.082449185	1.122652	0.514079	1.972881	0.320596127	0.87627131	0.656560621	0.5225932	1.004777512	1.27053415	1.201607	0.484869796	1.460924	0.732189475	0.287191136	0.804366002	0.3718404	0.502922954	0.5030798	1.082271	0.3235152	0.150673194	0.7324686	0.7440548	1.104394688	0.673280753	0.676494829	0.191614542	0.5507336	0.679682631	0.618375103	0.605578651	0.512248915	0.932240915	0.278688684	0.467523	0.782430282	1.185326991	0.314097668	0.80336207	0.147519542	0.3298288	0.7803453	1.19251485
AC087294.1	0.047542303	0.084507616	0.04106231	0.070795121	0.109896523	0.104854948	0.09515563	0.03485855	0.08918445	0.130433447	0.067906288	0.356159284	0.1721171	0.16351613	0.210593986	0.02036956	0.084543271	0.1320827	0.024824067	0.07789516	0.054542263	0.08404556	0.204612499	0.1591927	0.1834659	0.02924912	0.020433626	0.02483353	0.05045269	0.026430543	0.106525219	0.022935802	0.025985909	0.03734402	0.221221259	0.073378612	0.082125874	0.023156304	0.075855811	0.08503766	0.1268068	0.045475587	0	0.042596524	0.054474189	0.040011884	0.04472991	0.0705513	0.111184935
Z68871.1	0.178470363	0.169947575	0.261495883	0.26101405	0.383076195	0.562311265	0.7909591	0.2336723	0.41849	0.349741229	0.477966169	0.477498634	0.3393462	0.474985733	0.462012418	0.4915663	0.3652266	0.4131907	0.388282297	0.469949131	0.341246183	0.3155009	0.518163044	0.5183246	0.2459706	0.09803489	0.164370757	0.3995283	0.6087721	0.437033192	0.265231812	0.338247415	0.36580958	0.4005335	0.568461837	0.36540347	0.587227783	0.217317721	0.451995595	0.228018014	0.3400168	0.426780154	0.431027997	0.114217334	0.438197493	0.295039085	0.2098911	0.1891746	0.352333933
AL356311.1	0	0	0	0	0	0	0	0.1026165	0	0	0	0	0	0	0	0	0	0	0	0	0	0	0	0	0	0	0	0	0	0	0	0	0	0	0	0	0	0.068167491	0	0	0	0	0	0	0	0	0	0	0.059510189
STARD13-AS	0.104583569	0.069445355	0.054508807	0.060414488	0.108370869	0.031815164	0.1876692	0.1784836	0.1775839	0.065960352	0.405644697	0.042213323	0.1727997	0.072354016	0.06535082	0.2472219	0.064130451	0.04174649	0.059629413	0.228964119	0.186179097	0.09562936	0.060359126	0.1380067	0.1252515	0.1275751	0.209249515	0.03767504	0.1626517	0.133659576	0.069261341	0.200076935	0.078846633	0.3186829	0.090895884	0.03578238	0.083062307	0.158087306	0.198195272	0.089590931	0.1442843	0.39669927	0.22354981	0.113090846	0.092973363	0.037938859	0.08482489	0.2608945	0.065171458
AC006460.1	0.012838535	0.209190778	0.083164866	0.286767437	0	0.141577481	0.07708875	0.1882672	0.3311518	0	0.229221448	0.030055886	0.1503741	0.073594371	0.07754964	0.2750344	0.063417891	0.0297235	0.167590035	0	0.220932529	0	0.061393854	0.3991845	0.2229477	0.6713778	0.55179872	0.2347155	0.3406117	0.118957023	0.143832718	0.03096843	0.192977134	0.4033818	0.248914884	0.169847028	0.073925453	0.15633078	0.045520979	0.229639475	0.1712173	0.020467383	0.28939539	0.48887557	0.294209043	0.108049869	0.3321743	0.3334098	0.12282903
AC105389.2	0.265624855	0.049182785	0.107540775	0.556229942	0.767507213	0.732297314	0.7974698	0.3043111	0.700713	0.2277338	0.770658315	0.777307402	0.5656707	1.141981613	0.401118828	1.351462	0.262418859	1.460551	0.433422505	0.204004738	0.380918153	0.4695732	0.873274647	0.7147202	0.7687853	0.05106829	0	0.4335877	0.5285354	0.615294945	0.371981167	1.441633808	0.362966396	0.5216144	0.772494466	0.805309186	1.242712358	0.566025238	0.794655014	0.26395342	0.5535043	0.952791949	1.060284834	0.297490205	0.570664091	0.489018805	0.0780974	0.1847714	0.56473117
AL035071.2	0.125867987	0	0.271780608	0.702861364	0.290950447	0.277602903	0.440867	0	0.5165023	0	0.449453819	0.220999163	0.3015524	0.270567539	0.190072647	0.5392831	0.124348806	0.1457034	0.164303956	0.257783764	0.120333621	0.1112551	0.451425397	0.8278713	0.2428625	0.09679611	0	0.0821833	0.1669665	0.116624532	0.100723192	0.151806029	0.08599694	0.1853777	0.366051299	0.208145868	0.362379672	0.268214573	0.306820321	0.093806975	0.3147377	0.250825767	0.118217071	0.140967581	0.090137574	0.066207028	0.07401388	0	0.100350514
AL390195.1	0.218076155	0.149090672	0.253551421	0.218572741	0.155105987	0.073995199	0.1678762	0.1229968	0.3146833	0.191761911	0.11980215	0.157086513	0.1071719	0.288479676	0.168879878	0.1078097	0.132580956	0.1941866	0.043795305	0.171780993	0.256599917	0.0593102	0.120327675	0.2006087	0.06473511	0.1032042	0.144198272	0.131436	0.08901004	0.15543165	0.161086917	0	0.137535176	0.19765	0.097571165	0.27740695	0.048296245	0.061279487	0.25278418	0.083347661	0.167787	0.133715479	0.094532466	0.037574982	0.144157305	0.141180143	0.2367413	0.1555857	0.142658571
AC073957.1	0	0.039989741	0	0	0.062404792	0	0	0.04948611	0.06330429	0	0	0.06320163	0.02874611	0	0.108714449	0	0	0	0.02349393	0	0	0.04772531	0	0	0.1041812	0	0	0	0.07162396	0	0	0	0	0	0.157025744	0.119051655	0	0	0.023930421	0.026827041	0	0	0	0	0	0	0	0	0
AC019080.5	0.953986229	1.158751606	0.329583353	1.065433838	0.352830264	0.547046408	0.5728193	0.209842	0.8500503	0.567078222	0.37471802	1.474008951	0.7313741	0.874966097	0.921990436	0.8583471	0.414687661	1.060151	0.348684684	0.117228614	0.364815932	0.5733972	0.638674505	0.6845075	0.5522153	0.61626	0.86104655	0.8471285	0.6074318	0.424285286	0.519116953	0.506254056	0.677864918	0.4496082	0.776831456	0.736209461	0.823970952	0.302026111	0.541200538	0.341273989	0.8905789	0.486674884	0.788478192	0.341897593	0.655849087	0.602160351	0.8975527	0.6724508	1.014110217
CSNK1G2-AS1	0.053652866	0	0.011585002	0.039947173	0	0.023666369	0.06443153	0.01966944	0.125809	0.073598962	0.076634214	0.050242009	0.02285167	0.18453269	0.194450249	0	0.021202118	0	0.046691132	0.021976736	0	0.07587828	0.128283963	0.1796535	0.08281863	0	0	0	0.1138747	0.009942545	0.034347656	0.051767435	0.014662926	0	0.208045501	0.047319937	0.278044284	0.05226512	0.076093761	0	0.03577628	0.119747874	0.040313251	0	0.061475701	0	0	0	0.045627426
AL138999.1	0.230632359	0	0.093373727	0.214646285	0.066639848	0.063582701	0.05770116	0.1585333	0.1352008	0.06591098	0.308831292	0	0.2455756	0	0.058046138	0.1235184	0.056962177	0	0.125441643	0.059043287	0.055122886	0.05096415	0.137860451	0	0	0.2660444	0.371720695	0.07529368	0.1529693	0.053423813	0	0.069539888	0.039393808	0.05661234	0.167682182	0.031782752	0.083000134	0.140416868	0.076663325	0.114590556	0.09611751	0.137879074	0.108306658	0.322874848	0.165162262	0	0.06780912	0.1604303	0.183875793
AC100774.1	0	0	0	0.033542666	0.020827551	0.019872073	0	0	0.06338327	0	0	0.021093495	0	0.0258246	0	0.01930216	0.008901451	0	0	0	0	0.01592829	0	0	0.01738519	0	0.019362868	0	0	0.008348512	0	0	0	0	0.05240722	0.039733397	0.051881556	0	0.007986759	0	0.06008094	0	0	0	0.025809823	0.037915191	0	0	0.028734177
LINC01515	0.051763131	0.061766135	0.065198937	0.056204419	0.033236997	0.07928057	0.0892142	0.09224763	0.07417536	0.065746941	0.059045345	0.117814885	0.09798576	0.049453659	0.159229599	0.1078097	0.069605002	0.05326261	0.042544011	0.014724085	0.038489988	0.07879783	0.089386273	0.0619021	0.05548724	0.06413405	0.05252937	0.1201701	0.1411445	0.054623123	0.032217383	0.017341704	0.082521106	0.1072957	0.09199567	0.04914066	0.078653886	0.040269377	0.079021609	0.045722145	0.05752698	0.071060226	0.021607421	0.03542784	0.078256823	0.030252888	0.0946965	0.06134522	0.096294535
AC074138.1	0.055423452	0.114935978	0.059836579	0.2063273	0.179359897	0.195579022	0.1774875	0.06095565	0.155953	0.228083354	0.277071205	0.233550152	0.1652405	0.476556026	0.245504424	0.18997	0.032852706	0.1539782	0.07717116	0.090807942	0.063583805	0.1371691	0.238531378	0.6097703	0.1497155	0.05114668	0.04764187	0.05790044	0.2352652	0.123247875	0.159665198	0.1069516	0.196908574	0.04353458	0.472804556	0.146644595	0.25530663	0.053989909	0.275117196	0.033044821	0.1478277	0.070685512	0.124930857	0	0.031752223	0.046644706	0.05214485	0.08224668	0.094266331
SAP30L-AS1	0.124511651	0.20613373	0.110703739	0.286294823	0.084651531	0.306918727	0.3664843	0.1611059	0.3950098	0.301412383	0.274612409	0.394369197	0.3431458	0.692746199	0.368675393	0.2353552	0.24601768	0.1865255	0.191215811	0.120002787	0.266082533	0.1942168	0.560390148	0.4904943	0.3674342	0.168976	0.676806873	0.2295465	0.3303347	0.203590239	0.222719817	0.229672053	0.160132234	0.3164205	0.539610105	0.25031335	0.442821711	0.098103114	0.493413244	0.094615656	0.2197738	0.151792835	0.440256678	0.049217129	0.16784238	0.123282052	0.1033642	0.203792	0.303646815
SPIN4-AS1	0.033904581	0	0.036604254	0.126218062	0.235116646	0.149553677	0.1357196	0	0.07950186	0.077515026	0.363202998	0.079372939	0.03610134	0.680229658	0.068265528	0.07263232	0.033495365	0.1569903	0.118021152	0.069438232	0.12965524	0	0.243197485	0.0810911	0.1308379	0.0521472	0	0	0	0	0.054262846	0	0	0.0665793	0.065734564	0.149513229	0	0	0.150267315	0	0.1130396	0.054051186	0.191062097	0	0	0	0	0	0.036041382
AL513412.1	0.052236353	0	0	0	0	0	0	0	0	0	0	0	0	0	0.105175823	0	0	0	0	0	0	0	0	0	0	0	0	0	0	0	0.041801035	0	0	0	0	0.057588278	0.07519542	0.063606556	0	0	0	0	0	0	0.074815817	0	0	0	0.027764247
AC145285.3	0.080240842	0.118858396	0.02887669	0.199144053	0.18548091	0.058990617	0.1070677	0.04902791	0.1881544	0.122301485	0.095508936	0.187849289	0.1423997	0.076660803	0.215415667	0.05729883	0.026424121	0	0.046552788	0.05477905	0	0.2837004	0.191855794	0.1279437	0.1548248	0	0.1724371	0.2095674	0.1419216	0.024782713	0.042807357	0.25807025	0.146194799	0	0.103714535	0.206411319	0.385028402	0.162844562	0.118544215	0.053157286	0.08917569	0	0.050242255	0.059911222	0.076616938	0	0	0.04961455	0.056865291
AC034229.4	0.098254092	0.097027262	0	0.243849861	0.227119481	0.144466817	0	0.1801025	0.1535954	0.07487846	0.116949718	0.230019537	0.2092404	0.469351854	0.329717857	0.1403237	0.064712134	0.1516505	0	0.067076388	0.187867796	0.1736942	0.234925462	0.3133316	0.1263876	0	0	0	0	0.060692358	0.157251514	0.079001097	0.04475351	0.0643147	0.190496084	0.072213873	0.565756019	0	0.493531018	0.065090554	0	0.052212711	0.061521129	0	0.187633318	0	0	0	0.069630969
AC008883.1	0	0	0	0.139297654	0	0	0.1497838	0	0	0	0.133613538	0	0.07968483	0	0.150679352	0	0.073932774	0	0	0	0	0	0.178932865	0	0	0	0	0	0	0	0	0	0	0.1469574	0	0	0	0	0	0	0	0	0	0	0	0	0	0	0
ITGB5-AS1	0	0	0	0.116888901	0.072579486	0	0.1256882	0	0	0	0	0	0	0	0.189659446	0	0	0.1453867	0.027324462	0	0	0.05550661	0	0.07509741	0	0	0	0	0	0	0.050252114	0	0.042904995	0	0.121751845	0.034615563	0.090397973	0	0	0	0.1046845	0	0	0	0	0	0	0	0.066754907
AC022272.1	0.018588612	0.055069527	0.080274967	0.173001591	0.171874202	0.08199468	0.2976399	0.1703672	0.3051153	0.042498586	0.730145538	0.261103259	0.2573092	0.053277778	0.261992027	0.5575022	0.036728508	0.1721438	0.129413155	0.190351911	0.248797893	0.1643053	0.222226788	0.1333776	0.286934	0.02859036	0.039946819	0.09709687	0.2465819	0.103341043	0.029750286	0.313869223	0.127003203	0.2190176	0.288318398	0.20493126	0.374622229	0.203712889	0.411929705	0.036943288	0.3718523	0.325976654	0.209504385	0.041637143	0.106494586	0	0	0.1034435	0.138320979
AC025043.1	0.069328087	0.102693655	0	0.129045346	0.106837004	0.050967893	0.185013	0	0.2709424	0.052834242	0.247559163	0.270502976	0.1230334	0.132469867	0.372238272	0.09901238	0.022830441	0.1605069	0.060332413	0.047329099	0.044186506	0.04085287	0.110508937	0.2210868	0	0	0	0.06035541	0.1226202	0.064236792	0.147942224	0.222972696	0.126312306	0.0907609	0.268828074	0.17833938	0.133065816	0	0.245813284	0.045927895	0.1540956	0.110523866	0	0.051763296	0.066197035	0.097244882	0	0.08573394	0.073697418
AL159169.3	0.154474348	0.266954687	0.305753184	0.239611829	0.238050365	0	0.05152991	0	0.1207408	0.23544671	0.091933736	0.301362495	0.1644831	0.516538029	0.518379946	0.2206158	0.050869966	0.1192119	0.112025425	0.263642486	0.443046515	0.1820538	0	0.307886	0.09935282	0	0.055327412	0.06724088	0.06830449	0.11927509	0.123614826	0.124204933	0.105541699	0.1011151	0.449244776	0.085150582	0.296492459	0.062699511	0.228213462	0.025583721	0.1716751	0.328353732	0.145084587	0.057668556	0.294995698	0.108338773	0.06055681	0	0.082104966
ANKRD44-IT1	0.04053326	0.040027149	0	0.201193244	0.124926338	0.029798815	0.1081694	0	0.09504526	0.154449958	0.048245861	0.094891128	0.143865	0.232348925	0.081612109	0.260498	0.026696025	0.1564029	0.035273862	0.055342726	0.025834019	0.04776995	0.129219992	0.1938904	0.1303483	0.02078083	0.319387706	0.1058619	0.1075364	0.012518863	0.281110985	0.065181448	0.036924785	0.02653207	0.130977196	0.119163023	0.19449517	0.032904046	0.155693244	0.026852137	0.09009331	0.086158299	0.050759248	0.151319269	0.077405326	0.028427526	0.03177958	0	0.071813043
AC024075.1	0.767137717	2.076756598	1.11381517	3.299007254	3.363115397	2.392037104	4.235645	0.7758262	6.264922	2.358671505	2.739322244	5.387765317	3.239203	4.852376086	6.071881153	2.550113	1.672559758	3.00093	2.094875442	0.812656235	1.062175618	2.665537	3.415454789	4.112477	3.317675	0.3254902	0.397931769	1.934468	4.140678	1.642195162	1.227771435	2.871386019	1.915794475	2.545378	7.436674063	3.120472534	6.778192301	0.901908346	3.892418843	0.657164249	2.293089	1.602528583	3.080788835	0.35551714	1.742824857	2.226302251	0.684425	0.5397627	1.912173537
C1orf147	0	0.030621915	0.007439605	0.192398238	0.063714816	0.015197964	0.02758424	0.01263123	0.08079149	0.126035882	0.086122085	0.080660477	0.06603652	0.079001591	0.069372889	0.04428631	0.020423223	0.04786107	0.029983904	0.014112923	0.039527528	0.08527256	0.065904662	0.1318504	0	0.04239448	0	0.0179972	0.05484564	0.012769719	0.099257516	0	0.018832345	0.01353186	0.053440695	0.060775416	0.079356999	0.025172537	0.073298331	0.013695102	0.09189861	0.032956783	0	0.015435143	0.078956387	0.014498581	0	0.01278237	0.08057725
AC010632.1	0.025250615	0.112208976	0.02726121	0.047000782	0	0.167071328	0.1010779	0.04628509	0	0.057729722	0.135248669	0.059113413	0.08065999	0.072372087	0.15252333	0	0.049891697	0.05845968	0.131845308	0.051714488	0.04828071	0	0.060374201	0.06039303	0.0487211	0.0776738	0.054263423	0	0.1339819	0.023396268	0	0	0.103512051	0	0	0.111350762	0	0.122987502	0.156677319	0.025091726	0	0	0	0	0.072330676	0.053127667	0	0.09367782	0.107368033
AC006059.1	0.349584304	0.245287391	0.337691733	0.684954068	0.255183927	0.527533925	0.5155617	0.337262	0.5177242	0.168261916	0.328502075	1.119916779	0.2742782	0.369143738	0.40750607	0.3941576	0.254479435	0.1703895	0.368271097	0.075364808	0.281442712	0.3577878	0.35193929	0.5720797	0.1775062	0.2546909	0.118619152	0.3844294	0.3416965	0.238671733	0.088341296	0.399433571	0.427410271	0.3974402	0.463742697	0.36511702	0.317832362	0.448081853	0.407731695	0.182833977	0.2453752	0.205325654	0.552984821	0.16485126	0.527046454	0.116136404	0.2163845	0.136519	0.449851541
AC005532.1	0.046704451	0.069181928	0.025211661	0.043467174	0	0.025751765	0.070109	0.04280528	0.02737898	0.053389492	0.104233682	0.027334577	0.02486527	0.033465508	0	0.1250662	0.023070373	0.02703228	0.040644309	0.071739742	0	0.0412822	0.027917577	0.02792628	0.06758723	0.08979267	0	0.1524743	0	0.05409323	0.074748496	0.056328995	0.03190994	0.04585737	0.090551089	0.090106801	0.067232122	0.042652901	0.113848446	0.034807924	0.1167863	0.037228465	0	0	0	0	0.08239055	0.06497621	0.074471926
SP2-AS1	0.462232901	0.37193145	0.40662395	0.467370872	0.224247959	0.516022228	0.7081443	0.7113017	0.56201	0.652339018	0.631694823	0.521020153	0.4192662	0.53974536	1.137507066	0.4523235	0.535581753	0.3831407	0.516476601	0.350620549	0.316428454	0.3631724	0.600354755	0.6141906	0.4074015	0.6407245	1.042389424	0.357697	0.6510112	0.449437586	0.639319667	0.440483397	0.444476086	0.9637294	0.420431105	0.497008911	0.476455533	0.423871978	0.354087027	0.527372363	0.3234425	0.436680625	0.546689731	0.396252016	0.425010593	0.360201806	0.7248155	0.5716161	0.594490562
CRIM1-DT	2.920240467	8.300602771	1.61898817	2.497462306	6.11174801	5.483226197	5.686875	5.063538	6.014772	4.33067555	4.016072493	4.8040146	4.958312	7.691214964	5.720875081	3.804267	4.951273854	4.202708	3.022115392	5.738329984	2.263652957	5.371705	5.472607886	3.114696	3.426451	7.344206	7.038825888	6.59622	4.397242	6.508509231	4.294770853	4.283543078	6.470917311	8.756815	4.973196957	6.090825813	5.794361847	4.709144396	8.045459845	5.411585994	1.97356	2.705217578	7.486919667	4.154499479	4.182531214	4.151506246	3.991289	9.882242	7.257316294
AC092652.1	0.065354532	0.096807744	0.017639607	0.060824541	0.302140848	0.144139969	0.1635084	0.2994917	0.114936	0.112063578	0.233370252	0.152999421	0.1913698	0.140486991	0.065794378	0.0700031	0.016141431	0.0756537	0.042655835	0.100386947	0.156202297	0.08665059	0.195328297	0.03907784	0.1261017	0.2764274	0.175558134	0.1280163	0.1300412	0.242220182	0.05229858	0.118233542	0.089304515	0.2245922	0.095032549	0.072050493	0.047039669	0.039790074	0.289655548	0.227301517	0.1634215	0.442803951	0.122763881	0	0.093604404	0.068753452	0.1537211	0.7576883	0.191051941
ATP1B3-AS1	1.421287249	0.398302073	1.285627084	1.287021407	1.509498893	0.593043968	0.5381861	0	1.261035	0.263468626	8.504359557	1.169062064	0.4908246	4.073624571	0.541403737	3.373926	3.263660073	0.2668	0.735434996	1.494768756	1.909656165	0.8148843	2.755375761	4.318101	1.630602	0.1181633	0.082549676	1.103573	3.872647	0.427106331	0.430350552	2.13113863	0.157470461	5.732903	6.702827649	2.075092518	1.5483057	1.450009561	0.851248353	0.267200187	4.866716	1.469732262	2.886257213	0.258128136	6.602097862	0.242465631	0.09035205	0.4987846	5.185933095
AC023590.1	0.044660951	0.092616932	0.057860528	0.049878381	0.082588902	0.059100061	0.03575545	0.09823773	0.125669	0.081685593	0.111633822	0.020910867	0.09510928	0.076803031	0.071938442	0.05740514	0.017648764	0.04135923	0.132144277	0.073174241	0.051236672	0.1105326	0.06407058	0.1495446	0.08617337	0.06869112	0.17275702	0.04665694	0.04739495	0.057933615	0.814848754	0.043091507	0.036616508	0	0.086589129	0.059084078	0.077148548	0.021752891	0.142516978	0.008875985	0.1191215	0.056959321	0	0.080029832	0.102345446	0.056380382	0.06302851	0.1491198	0.028485396
MIR181A1HG	0.031108757	0.013165853	0	0.008272138	0.041091155	0.019603036	0.02668457	0.01629235	0.01042086	0	0.023803766	0.031211882	0.004732053	0.012737487	0.008948035	0.009520421	0	0.03086671	0.023204774	0.02730525	0	0.00785632	0.031877578	0.01062917	0.008574913	0.006835295	0.019100725	0	0	0.016470972	0.014225214	0.032159523	0.018218121	0.00872701	0.025848853	0.014698301	0	0.0108229	0.015757262	0.004416144	0.02963377	0.042509179	0.008347944	0.01990896	0.012730199	0.009350469	0.02090607	0.04946189	0.018896774
AC004461.2	0.071946956	0.026643227	0.077675778	0.100440027	0.12473187	0.079339809	0.1440014	0	0.1687063	0.205612709	0.032113839	0.505298212	0.07660857	0.154658157	0.217293512	0.07706443	0.088848228	0.16657	0.046958603	0.110513152	0.034391739	0.1271882	0.12901884	0.1720788	0.06941088	0	0.038653397	0.1409295	0.1431587	0.049997503	0.057574029	0.173546619	0.073734612	0.1412841	0.488220351	0.337102991	0.207138567	0.065705652	0.127549442	0.035747116	0.05996871	0.200723086	0.135147287	0	0.103046442	0.075688732	0	0.06672941	0.229444015
AL136320.1	0.235124327	0	0.03626375	0.06252197	0	0	0	0	0.2362869	0.076793956	0.179912183	0	0.03576551	0	0.135261	0	0	0	0.08769246	0.068792295	0	0	0	0.08033677	0	0.05166211	0.288731888	0	0.1782271	0.093367431	0.215032303	0	0.091796734	0.06595996	0.13024616	0.037030602	0	0.163601979	0.029773896	0	0.1119881	0.107096769	0	0.075237348	0.19243324	0.141344306	0	0.1246133	0.071412226
AC005264.1	0.105880541	0.138386231	0.060517771	0.150710571	0.604672565	0.219783929	0.03739751	0.09133271	0.2482762	0.085437001	0.41144212	0.277035174	0.03315906	0.392725458	0.037621106	0.266851	0.049224754	0.0865173	0.222224821	0.216848503	0.250085333	0.4294043	0.446753465	0.2234464	0.1802618	0.1149532	0.053538039	0.2277317	0.1817624	0.086563163	0.109648856	0.165258439	0.034042773	0.03669183	0.108678879	0.32272034	0.233109045	0.204767031	0.507915188	0.049512608	0.2907151	0.327663467	0.128692969	0.069754333	0.089204715	0.013104366	0.07324789	0.01155319	0.039724783
AC069023.1	0.261418127	0	0	0.364947247	0.151070424	0.144139969	0.1308067	0.2395934	0.7662397	0.298836209	0.350055378	0.305998842	0	0.374631977	0	0	0.129131452	0	0.056874446	0	0.124961837	0.2310682	0.312525275	1.250491	0	0	0.280893014	0	0	0.060555045	0	0.157644723	0.17860903	0.1283384	0.506840261	0.144100986	0	0	0	0	0.6536861	0.729324154	0	0.146389411	0.187208808	0	0.3074423	0	0.138946866
Z98885.3	0.032881847	0.073060369	0.026625064	0.168314695	0.133014198	0	0.08226602	0.01506834	0.3662425	0.075176781	0.04403087	0.346403925	0.1312963	0.282733069	0.264825179	0.07044137	0.024363732	0.07612734	0.050076704	0.050507718	0.031436046	0.08719308	0.23586142	0.1966125	0.1268911	0	0.052997174	0.04293925	0.28352	0.053317391	0.092095508	0.079315842	0.078630669	0.01614273	0.318758388	0.135940457	0.236670844	0.050048983	0.116587595	0.040843674	0.05481488	0.065525912	0	0.018413238	0.117738038	0.069183895	0.05800632	0	0.113601123
AL137779.1	0.192899519	0.214302284	0.182226856	0.31417551	0.278685841	0.053180189	0.0965218	0.1767951	0.1696217	0.385892834	0.215253864	0.112897736	0.2053979	0.276439623	0.194197763	0.1549651	0.214392703	0.2232984	0.146886091	0.296300704	0.092208902	0	0.403569783	0.5190372	0.2326249	0.2225179	0.051817493	0.3148759	0.4477992	0.111708389	0.270136574	0.407139208	0.164743721	0.1420507	0.560993477	0.132914515	0.277683255	0.176165737	0.170988651	0.119803566	0.4019605	0.115321229	0.181174075	0.108020233	0.276281446	0.355130518	0.2268606	0.2236382	0.076896304
AC012254.3	0.027290225	0.070742362	0.058926452	0.114293824	0.063082785	0.09028323	0.1092424	0.08754156	0.06399205	0.046794617	0.243622228	0.191664839	0.08717527	0.254208236	0.192317246	0.1169253	0.060661894	0.110568	0.053435651	0.055891709	0.11740628	0.1206095	0.081563635	0.08158907	0.06582066	0.01049349	0.0439849	0.05345602	0.1629048	0.056893711	0.14194976	0.164570069	0.065259369	0.1339763	0.171959385	0.127866652	0.039284901	0.083076111	0.187475688	0.054237004	0.09098701	0.065259723	0.089709837	0.061128124	0.039086582	0.014354759	0.03209482	0.05062231	0.094283029
AC244093.5	0.080464354	0	0.108589223	0.074887039	0	0	0.04026223	0.1106201	0.1886785	0	0.251409317	0.047093136	0.04283892	0.172967271	0.121508837	0.3016568	0.039746589	0.04657233	0.12254146	0.123596185	0.115389552	0.3911747	0.048097553	0.1924502	0.07762804	0	0	0.1050756	0	0	0.032194948	0.097045916	0	0.07900496	0.078002575	0.155239711	0	0.048989451	0.142649306	0.099947543	0.2682723	0.160346835	0.037786654	0.180234316	0.115245534	0.042324548	0.04731528	0.03731456	0.128303304
AC092574.2	0	0.056824731	0	0.178515586	0.044338066	0.042304028	0.07678162	0	0	0.087706245	0.171231161	0.134712637	0.1225432	0.164927623	0.308962709	0.0410908	0.037899138	0	0.066768938	0	0	0.03390842	0.045861943	0.1376287	0	0	0.041220024	0.05009579	0.2035528	0.035544927	0.030698503	0.046267575	0.104840891	0.03766638	0.334696308	0.084585174	0.220892788	0.023356192	0.102014145	0	0	0	0.072060605	0	0	0.040357272	0	0	0.061169835
AC004918.3	0.57773406	0.948297261	1.163184275	3.168005127	2.201708529	1.033132967	1.531358	0.9731377	1.940533	1.642145351	2.202384449	3.94788127	1.679239	3.938293347	2.012098767	1.237655	1.048966194	0.903755	0.8696564	0.767498905	1.224085631	1.214545	2.090709622	2.01667	1.265379	0.8165406	0.671106552	0.9787364	3.065506	1.4467746	1.124560826	2.222194095	1.194846137	1.441136	2.724608861	1.773065263	2.292688039	1.178818584	2.422146666	0.775809038	1.56178	1.344209182	1.554522534	0.314776798	0.984009973	1.051296025	1.469075	0.6951401	1.610056198
AC092535.2	0	0.049409957	0	0.111759827	0	0.02942719	0.01335255	0.03668601	0.06257329	0.015252379	0.011911045	0.078089774	0.02131063	0.038241879	0.0940267	0.02858325	0.013181548	0.03089047	0.011611319	0	0	0.03538066	0.047853177	0.06382413	0.03861681	0.01026083	0	0.01742362	0.01769922	0.018544109	0.021354247	0.01609214	0.027348219	0.01310059	0.064671881	0.007354808	0.038413919	0.016246848	0.035481132	0.006629315	0.04448487	0.010635476	0.037594667	0	0	0.014036501	0	0.01237499	0.035458727
AC130650.2	0.222390348	0.204774765	0.077869725	0.190193759	0.277874022	0.053025274	0.2285715	0.1432276	0.2114095	0.08245044	0.332671576	0.351777694	0.1599997	0.516814401	0.19363206	0.3476558	0.148450119	0.2504789	0.17261146	0.233888078	0.275820885	0.2018842	0.229939528	0.1868841	0.2087526	0.1201794	0.142083004	0.1726773	0.1913549	0.155936172	0.048098153	0.1014883	0.082131909	0.165243	0.256373007	0.304812863	0.259569709	0.161014848	0.410242902	0.167236405	0.4007896	0.402448534	0.112903944	0.148095155	0.344345789	0.10117029	0.09896238	0.2341361	0.159733965
AC090197.1	0.051174859	0.200657151	0.110499379	0.067239134	0.167002403	0.139423426	0.09037603	0.02207175	0.09176351	0.096352567	0.171987747	0.112756555	0.03846396	0.086279353	0.030305455	0.1160785	0.038661386	0.03484674	0.075970889	0.067817332	0.092093593	0.09578881	0.100766278	0.1007977	0.1335921	0.1342698	0.05822178	0.2279996	0.06389132	0.083676522	0.110810206	0.050828759	0.049361312	0.01773413	0.093381991	0.132748303	0.069334001	0.172279908	0.154764686	0.044870156	0.291057	0.167966484	0.084819147	0.134856439	0.034491994	0.057003175	0.08496633	0.1395991	0.051200096
REV3L-IT1	0.075619641	0.056006574	0	0.140756268	0.087399382	0.083389877	0.1513522	0	0.08865915	0.086443458	0	0	0.1207788	0	0	0.4859901	0	0	0.065807606	0.309745413	0.072294676	0.1336808	0.090403254	0.09043144	0	0	0.406265419	0.2962471	0.2006221	0.035033155	0.060513017	0.091202837	0.051665701	0	0.14661217	0	0.217712395	0.046039824	0.402181421	0.187859518	0.1260599	0	0	0.084691256	0.108306666	0.079552423	0	0	0
MCM3AP-AS1	0.199415109	0.385410658	0.198890335	0.371185661	0.412667586	0.259698337	0.4295379	0.1845074	0.4542426	0.386443747	0.335694132	0.622459182	0.4428716	0.80017548	0.451225716	0.4353355	0.212018392	0.4133149	0.239650445	0.225598927	0.217882178	0.325668	0.476801381	0.5314586	0.3334688	0.07010558	0.11019649	0.2380884	0.3527045	0.244600979	0.291799259	0.329841266	0.264707742	0.1939335	0.589147653	0.372691951	0.765500254	0.217383037	0.520191656	0.154753755	0.3482601	0.227078949	0.242589824	0.089335076	0.22849075	0.17981672	0.1920857	0.1233024	0.292738483
AC009229.2	0.082298299	0.060953024	0.177702705	0.765938666	0	0.090754795	0.1647195	0	0.2894683	0.188156131	0.073468413	0	0	0	0	0.1763041	0.081304988	0	0.071619673	0	0	0.1454874	0.098387587	0.1968365	0.07939734	0	0	0.2149409	0.1091704	0.038127251	0.131714943	0	0	0	0.239341234	0	0	0	0	0.04089022	0	0	0	0	0.117872213	0.173156842	0	0	0.087485064
PARM1-AS1	0.030261437	0.006403625	0.009334578	0.016093653	0.099929853	0.019069101	0.02595775	0.007924295	0.07095916	0	0.100340128	0.030361753	0.02761898	0.111514966	0.008704315	0.1111333	0	0.02001732	0.015048492	0.044269211	0.066127665	0	0.062018634	0.0827173	0.05004813	0.006649119	0	0.02258134	0.1376312	0.016022347	0.034594392	0.041711444	0.005907303	0.04244655	0.050289598	0.061957817	0	0.010528113	0.03448817	0.008591719	0.08647987	0.206756708	0.032482272	0.029050039	0.049533848	0.03638315	0	0.03207645	0.059741746
ERI3-IT1	0	0.034563023	0.050382592	0.13029619	0.107872581	0.051461928	0.04670158	0.08554142	0.1094274	0	0.166639178	0.10924999	0.1242259	0.200630857	0.281884798	0.09997212	0.09220695	0	0	0	0.044614808	0.1237466	0.167370159	0.05580745	0	0	0	0	0	0.043239629	0.037344059	0.112566991	0.031884164	0.274922	0	0.102896019	0.13435563	0.028412298	0.062048991	0	0.07779463	0.074396787	0.087660154	0	0.133677372	0	0	0	0.074411771
AL450306.1	0.020446421	0.036344017	0.026489375	0.038058391	0.122883728	0.072151604	0.04910806	0.03747886	0.1534215	0.056095245	0.073010795	0.08615964	0.04789663	0.140646093	0.148205003	0.1051236	0.040399279	0.06627196	0.021352071	0.041875265	0.023456879	0.0361453	0.097774753	0.1956105	0.06312224	0.006289555	0.017575695	0.01068011	0.06509426	0.071990554	0.03272363	0.059183721	0.061466386	0.03212093	0.118925217	0.10368988	0.176598531	0.034855744	0.141366997	0.01625421	0.06816941	0.032595987	0.046088592	0.0091597	0.035141404	0.008603914	0.0384738	0.02275639	0.073899119
AL121895.1	0.030417729	0.052566367	0.032839759	0.084928054	0.011718696	0.033543278	0.05073408	0.05575655	0.1188761	0.057952617	0.027154173	0.142419959	0.06477713	0.058121212	0.102074816	0.04344173	0.035059031	0.01173708	0.017647248	0.010382832	0.009693424	0.01792421	0.012121461	0.09700193	0.02934553	0	0	0.02648096	0.02689984	0.023486601	0.040568572	0.061143355	0.02770979	0.009955346	0.108119399	0.044712275	0.189743726	0.006173118	0.080888015	0	0.01690238	0.016164132	0	0	0.014521989	0.021333117	0.01192431	0	0.016167387
AL359643.2	0.0617803	0.26800335	0.080992365	0.098568092	0.1428084	0.340642426	0.3179646	0.113245	0.1138239	0.2219587	0.236364921	0.0826468	0.07518079	0.354143397	0.222128895	0.1512563	0.156946201	0.1123826	0.180493393	0.135566851	0.075939228	0.14042	0.221574977	0.1688717	0.06811724	0.2104051	0.104315753	0.1267777	0.1287831	0.245328415	0.190690882	0.074511575	0.229141252	0.164648	0.290895029	0.189735166	0.114343907	0.155829261	0.117348994	0.070161771	0.1618404	0.077385842	0.232099877	0.039538112	0.126407414	0.092847619	0.09341623	0.1391572	0.089128917
AL034550.1	0.102539007	0.151888012	0.094888919	0.327194083	0.237024286	0.323072344	0.1465937	0.2148079	0.1717434	0.301412383	0.392303441	0.308636763	0.04679261	0.629769272	0.20645822	0.0627614	0.072358141	0.2034824	0.089234045	0.030000697	0.140043439	0.1294779	0.035024384	0.6306355	0.1978492	0.02253013	0.031479389	0.03825774	0.2331774	0.176444874	0.164109338	0.106002486	0.24019835	0.0862965	0.596411169	0.258387974	0.084346993	0.03567386	0.285660299	0.02911251	0.1465158	0.070058232	0.165096254	0.065622839	0.125881785	0.061641026	0	0.05434454	0.140144684
AC027544.2	0.022925955	0	0	0.170694903	0.052994546	0.25281693	0.1376585	0	0.268792	0	0.040932401	0.214684902	0.02441138	0.065709259	0.092321	0	0.022649247	0	0.119707168	0.046953471	0.043835819	0	0.054815941	0.05483303	0.08847132	0.03526144	0	0	0.1824706	0.042484651	0	0.110601536	0	0.04502029	0.177796345	0.126374277	0.066004869	0	0.121931193	0	0.1528726	0.036548898	0	0.051352476	0.131343323	0	0	0	0.024370839
AC003681.1	0.058902219	0.036462738	0.045875074	0.144003369	0.064352133	0.068509402	0.06921048	0.04512155	0.1367438	0.087767637	0.135511188	0.168079892	0.06459083	0.190660442	0.129807968	0.09667805	0.044294863	0.06580999	0.067070697	0.048013776	0.043705077	0.107754	0.098794815	0.2277895	0.100647	0.03740988	0.034636462	0.06046318	0.08085615	0.049689121	0.04877678	0.062204528	0.048452777	0.05869709	0.19942432	0.090459644	0.127397553	0.040322094	0.145984939	0.030284996	0.09770299	0.097640216	0.048991474	0.055794126	0.089819358	0.051175546	0.04411369	0.01793843	0.071025369
LAMTOR5-AS1	0.076547749	0.089516784	0.030447388	0.104988078	0.15521415	0.071084928	0.04838206	0.08123452	0.113365	0.107461556	0.136669692	0.13518861	0.08436737	0.16935943	0.121678305	0.09493865	0.050415896	0.09638373	0.09115776	0.035755363	0.061626926	0.0569775	0.112384147	0.134903	0.1036484	0.07435885	0.075035391	0.04910366	0.09619788	0.052261453	0.09027158	0.103660017	0.06422784	0.03955757	0.122374472	0.060701954	0.092793456	0.057234072	0.18213153	0.049376224	0.05372929	0.068510067	0.065588216	0.033089043	0.053856258	0.042383578	0.05685752	0.069751	0.081372091
AL390208.1	0.20184808	0.531540655	0.290560479	0.584444504	1.244219767	0.79142691	0.7182181	0.4522139	0.6836667	0.461479208	0.560595932	1.627638248	1.074632	1.157054352	2.303007554	0.9609121	0.310196205	0.9865525	0.448901881	0.275596462	0.428828666	0.3964758	0.911612933	0.6973331	0.5192882	0.03449489	0.19278682	0.4685979	0.5950127	0.311708037	0.251260571	0.595084349	0.030646425	0.3963743	1.130552849	0.964290679	0.645699804	0.136546683	2.107289091	0.200577958	0.1495493	0.536315344	0.337028793	0.200944471	0.385464099	0.235939641	0.1582564	0.04160226	0.405297652
AC018410.1	0.118388127	0	0.076688913	0.440728642	0.109464143	0.052221202	0.2369531	0.1302053	0.4996888	0.433067555	0.295921131	0.332585626	0.1260588	0.271454646	1.144175016	0.2536178	0.09356738	0.05481793	0.144237326	0.048492929	0.135819177	0.08371489	0.33967911	0.339785	0.09137202	0	0	0.06183956	0.5653596	0.131632771	0.265265259	0	0	0.09299273	0.688596502	0.234931853	0.272675852	0.057662993	0.209881561	0.023528635	0.1578848	0.037747222	0.133430251	0.053036164	0.203474491	0.09963615	0.1113848	0	0.32720848
Z69666.1	0.01803165	0	0.038934862	0.201381627	0.208405517	0.159075821	0.07218047	0.1322101	0.1268457	0.247351319	0.064388047	0.295493263	0.03839993	0.05168144	0.254142079	0.03862843	0.035628029	0.1252395	0.062767804	0	0.068955221	0.03187645	0.129340985	0.1293813	0.06958419	0	0.03874991	0.0470938	0	0.016707447	0.057717784	0.130484958	0.024639573	0.07081843	0.279679644	0.099395499	0.363397593	0.04391314	0.239752345	0.017918186	0.06011844	0	0	0.201947939	0.154955605	0.037938859	0	0	0.115008455
MYCBP2-AS1	0.034165231	0.031629969	0.023053537	0.055644923	0.128333923	0.056513778	0.08547688	0.03914114	0.07009892	0.029291604	0.068624103	0.039991569	0.05456832	0.073442046	0.085987921	0.04574419	0.021095543	0.1285352	0.033448632	0.069972057	0.040828749	0.02264906	0.040844521	0.05107157	0.04120116	0.04597958	0.073420882	0.02230759	0.03399067	0.059355404	0.054680006	0.061808664	0.03501413	0.05870475	0.041399947	0.06591491	0.061477036	0.020800961	0.087067957	0.046681591	0.04271574	0.054466719	0.016044245	0.009565955	0.024466675	0.044927596	0.05022526	0.03960949	0.022699037
SRI-AS1	0.125376315	0	0.027071896	0.093348775	0.173888353	0.110607407	0.05018798	0.137891	0	0.171986464	0.268618884	0.176108708	0.08009985	0.28747801	0.151464141	0.161153	0	0	0.043643238	0.051355359	0.191781709	0.08865639	0.059954936	0	0.1451483	0	0.161659781	0	0.1330515	0.092935174	0.040131897	0	0.034264406	0	0	0.110577492	0	0.122133422	0.133362242	0.124587389	0.2508066	0.159901427	0.094204228	0	0.07182838	0	0.05897981	0.04651364	0.079966816
AC079921.1	0.137410321	0.09046305	0.346153975	0.341028928	0.247046455	0.134693163	0.06111687	0.02798633	0.3938116	0	0.408891324	0.214457962	0.09754231	0.787677593	0.276670227	0.1308303	0.135751828	0.2827817	0.119580628	0.187615351	0.11677195	0.1619432	0.036505331	0.255617	0.05891854	0	0.098431326	0.07975081	0.2025308	0.028293161	0.048870978	0.073656414	0.417257882	0.0899454	0.148007	0.26931347	0.131870193	0.111546804	0.473675616	0.045515224	0.458133	0.121700874	0.172077069	0.034198795	0.131204482	0	0.2154696	0.0566424	0.064920206
AC025031.4	0.01324673	0.032703319	0.00476717	0.07397127	0.020413674	0.009738592	0.06186425	0.02428163	0.02070792	0.020190401	0.047301888	0.113708833	0.02350836	0.063278559	0.053343531	0.0472965	0.008724565	0.03066854	0.03842633	0	0.016885702	0.03122353	0.031672922	0.09504839	0.03407945	0	0.018978097	0	0.04685884	0.020456535	0.014133887	0.042604077	0.00603372	0.008670982	0.094170642	0.063283725	0.03813794	0.010753417	0.093936596	0.039490127	0.01472176	0.007039378	0.00829435	0.029671715	0.025296941	0.009290439	0.02077185	0.008190724	0.037550911
AP001469.2	0	0.329146329	0.159932435	0.27573792	0.513639442	0.163358632	0.2964952	0.1357696	0.521043	0.254010777	0.595094143	0.606897702	0.7098079	0.212291454	0.149133923	0.5553579	0.073174489	0.1714817	0.161144265	0.075847915	0.141623416	0.1309387	0.354195311	0.4428822	0.07145761	0.1139216	0	0	0.5895203	0.171572629	0.237086898	0.267996028	0.151817675	0.07272508	0.574418962	0.326628901	0.426492999	0.135286252	0.196965773	0.073602396	0.3704221	0	0	0	0.318254974	0.233761736	0	0.06869707	0.31494623
DLEU2	0.583055146	0.50729686	0.339186513	0.874547958	0.457977555	0.387028386	0.407877	0.3787341	0.5906788	0.504736289	0.727687135	0.68911203	0.4128839	0.949133748	0.529990926	0.6305903	0.399857072	0.3341928	0.359614126	0.353600216	0.45459368	0.5303747	0.771483615	0.7311071	0.4314342	0.5528646	0.383193556	0.399176	0.5631808	0.440581565	0.511876327	0.443771593	0.355818028	0.3168094	0.669480066	0.614709447	0.578561196	0.334305239	0.7601883	0.334694023	0.6133778	0.437684328	0.393431416	0.361369274	0.55131765	0.297756474	0.419412	0.4042667	0.406180653
AC004951.1	0.092883289	0.103188962	0.075209384	0.201705391	0.107352295	0.085356198	0.139429	0.08512884	0.1633495	0.230052633	0.276392421	0.289928163	0.09065964	0.24403278	0.171432082	0.06632662	0.114702777	0.08960058	0.101039008	0.047557375	0.059199499	0.1094664	0.370139795	0.2036404	0.1344138	0.07142993	0.083169019	0.08086202	0.2053527	0.086062155	0.136267791	0.149365418	0.084614353	0.03039955	0.285131599	0.102399736	0.200561418	0.150801395	0.198971319	0.06153255	0.1548388	0.04935864	0.058158238	0.034675305	0.177376834	0.113999561	0.03641197	0.02871582	0.139877646
AC093690.1	0.027380761	0.121674946	0.036951214	0.216604551	0.063292064	0.015097125	0.05480243	0.07528456	0.2086641	0.093899719	0.085550659	0.192300694	0.123908	0.353148342	0.192955265	0.01466416	0.027050285	0	0.041698942	0.042057849	0.0654421	0.0363029	0.06546738	0.1473475	0.09245463	0	0.058841096	0.01787779	0.05448174	0.069767448	0.120509809	0.016511604	0.028061087	0.04032623	0.21234445	0.052825646	0.197076149	0.058346203	0.169894648	0.040812703	0.1141111	0.065476224	0.025716415	0.01533273	0.117648758	0.028804764	0	0.01269756	0.101872418
LINC01359	0.076790819	0.153312495	0.043254958	0.205082468	0.123482436	0.051545199	0.1069192	0.02447995	0.2270379	0.145031581	0.202674997	0.359545102	0.08532134	0.344495147	0.154615267	0.2574871	0.069267114	0.1545952	0.072637845	0.08205461	0.025535429	0.1711646	0.239487121	0.2555326	0.07086295	0.03081097	0.014349828	0.130798	0.2923072	0.089712734	0.069465475	0.104695628	0.059309263	0.08523258	0.576111944	0.298145139	0.374882022	0.056916546	0.239719092	0.056401281	0.07792051	0.07451717	0.062715714	0.029914064	0.066946839	0.084296881	0.03141227	0.04335252	0.120671146
AC090673.1	0	0.047124474	0	0	0	0	0	0	0	0	0	0	0	0.091182453	0	0	0	0	0	0	0	0	0	0	0	0	0	0	0	0.058954472	0	0	0.043472022	0	0	0	0	0	0.028199945	0	0	0	0	0	0	0	0	0	0
LINC01409	0.023561748	0.065924722	0.059355023	0.141317558	0.036309477	0.046191674	0.04191884	0.02399408	0.0982209	0.089780862	0.074786769	0.196123238	0.06132713	0.150070087	0.126508385	0.07290879	0.023277366	0.1030382	0.061513471	0.032170405	0.020022886	0.02314033	0.118931813	0.1314919	0.08587347	0.01207978	0.01687802	0.06837436	0.1250206	0.014554285	0.033519627	0.044204529	0.064392489	0.06169175	0.213181589	0.069268772	0.180894257	0.022314752	0.160121713	0.013007492	0.06982762	0.037562488	0.024588379	0.005864067	0.044995265	0.027541259	0.04926209	0.07284355	0.061225273
AL161757.2	0	0.046408918	0	0.058317673	0	0	0.06270776	0.1148593	0.2938637	0	0.055937989	0.073346794	0.03336046	0.089797903	0.063082679	0.06711794	0.092856999	0.07253565	0.05453038	0	0	0	0	0.07493451	0.06045221	0	0.06732902	0	0.2493633	0	0.050143107	0.151147435	0.042811926	0	0.182231612	0.06908095	0	0	0.055543493	0	0	0	0	0	0.089746522	0	0	0	0.066610103
TCEAL3-AS1	0	0	0	0	0	0.088240812	0	0	0	0.091472025	0.21429983	0	0.04260158	0.114672669	0	0	0.039526386	0	0.034817874	0	0	0.07072864	0	0.095692	0	0	0	0	0	0	0	0	0	0	0.155140855	0	0.115188552	0	0.070929503	0.039757527	0.266786	0	0.07515462	0	0	0	0	0	0.042530827
AP4B1-AS1	0.216566978	0.234426595	0.134891111	0.38760737	0.173286663	0.091853902	0.06668577	0.04580462	0.2343792	0.095217419	0.40153411	0.487498154	0.2217297	0.453598521	0.285108971	0.1784393	0.082289651	0.212127	0.130476671	0	0.254824139	0.2797738	0.438148179	0.4781289	0.1767896	0.0256225	0.017900045	0.08701761	0.2209851	0.123484799	0.173303139	0.100459872	0.136583376	0.09814111	0.306837119	0.266304272	0.287772093	0.111568247	0.347018706	0.091047946	0.2221678	0.10623209	0.093878262	0.055972422	0.167019623	0.192779287	0.01959191	0.04635269	0.239070343
[truncated: 502 more columns]
