# Supplementary material for: Comprehensive Analysis of Characteristics of Cuproptosis-Related LncRNAs Associated with Prognosis of Lung Adenocarcinoma and Tumor Immune Microenvironment
Source: Pharmaceuticals (Basel). 2024 Sep 21;17(9):1244. doi: 10.3390/ph17091244 (PMC11435230; doi:10.3390/ph17091244)
Supplement: Supplementary file 1 [file pharmaceuticals-17-01244-s001.zip › Supplementary Material S3.xls]

id	futime	fustat	AC245041.2	AC004112.1	MACC1-AS1	AC010976.1	AC234775.2	AC008937.3	AL450384.1	ZBTB20-AS4	AL162171.2	AP001029.2	FLJ42969	AC010300.1	AC007552.2	AL161457.2	AC015813.1	AC008770.3	AL354989.1	AP003486.1	ITFG1-AS1	AC105339.3	AC103858.1	TMEM75	AP001619.1	AC027228.1	FTX	AC006017.1	CR936218.1	ZBTB20-AS1	LINC02207	AC253576.2	AC009754.1	CELF2-AS2	AP001372.2	AL022157.1	AL360091.3	AC008080.1	MIR3945HG	LINC02605	AC083806.2	AL356752.1	LINC02863	FBXO30-DT	PRICKLE2-AS2	AC012020.1	AC005899.1	LINC00571	AC245014.3
TCGA-69-7763	1.89041095890411	0	0.93507565691902	0.0985780757187997	0.055364449406809	0.21262387075894	0.341136726099963	0.338786077270441	0.24072769002229	0.103088262438877	0.18664545374511	0.0585929538983022	0.0183963163567225	0.221016093487043	0.734061413305399	0.0530174991318855	1.34473534360163	0.401079931350592	0.395001469960955	1.37284124565581	0.0564919698142877	0.09591181196994	0.14409402346224	0	0.291252152989113	0.106909782464461	0.329796180387389	0.290272104796733	0.929455996088643	0.0176146275406842	0.110379761756548	0.601424779363897	0.065288100938789	0.0416730347315591	1.0376584338799	0.202095449732503	0.0903061591696002	0	0.708267503706147	0.0819492486475683	0.0397441144044463	0	0.0356572813441852	0.282894634473366	0	0.176580009043066	0.122745968107508	0.17221815315485	0.365322214740831
TCGA-95-7039	0.0931506849315069	0	0.34464956899759	0	0.0698518169997904	0.440099294598898	0.312219518728538	0.200600772623865	0.106690840178885	0.0662105405543272	0.0496693784665101	0.0818863298191359	0.0232881878787078	0.144003414527603	1.17740375048355	0.0226481072154202	0.68784481742454	0.0945538737338493	1.13626555387094	1.38471019990592	0.139178962146151	0.0814922614217918	0.0930148777191027	0.0416412877316877	0	0	0.175352521300777	0.848593578000494	1.23609151636803	0.0223002382736255	0	0.906493973081381	0	0	1.75609373201362	0.308414933016398	0	0	0.254474317353718	0.0598418074686143	0.0502147946279482	0.34174157817604	0.0450679890778449	0.121828825075539	0	0.0772906412692374	0	0.248017899253038	0.242095514940922
TCGA-95-A4VK	1.78356164383562	0	1.11356449007901	0.326317245576421	0	0.69851978996177	0.309581575564452	0.467420560266629	0.283617204123718	0.0471616335417552	0.347817570609339	0.152602956731727	0.127126616631285	0.274662428767468	2.20420270625097	0.181861905162145	3.10546202618026	0.61089741536395	0.398252290019931	2.08038649304946	0.586536103402679	0.496910913769386	0.305226721368633	0.0585821348523697	0.58669010311912	0.271484601870072	0.613906704873917	0.616604430391273	1.9274387377865	0.0622448608489902	0.174301584421106	0.471686918462084	0.41392049314272	0.0739458690823063	2.04021772970606	0.557991021590446	0	0.0599109266354357	0.155417789167366	0.265770045719611	0.0474208186353594	0.33888235320059	0	0.435179021837661	0.124916899139845	0.627776683295231	0.399144837898645	0.559750227034512	0.977910943949222
TCGA-55-7994	1.65205479452055	0	0.981822973642928	0.201350626059486	0.0667387892474578	0.383762698498152	0.453076172121593	0.180752940365831	0.150407353730916	0.210232566094651	0.159636896534189	0.306711417914059	0.148891216647788	0.141598370903153	1.81091878778187	0.0897398769206537	1.47793034942431	0.774930551477725	0.362742932749069	1.90677953459314	0.225464960646514	0.272598563271655	0.362911374246573	0.0495412760392499	0.306718684529128	0	0.482513084652121	0.394713570197266	0.76268673880728	0.0833401632294214	0.0410588831597437	0.241925156715146	0	0	1.63484919982315	0.495140529071877	0	0.0996178471201625	0.952975545826184	0.767483774716835	0.175788020978368	0.173188927446045	1.06367455758563	0.287035969039401	0	0.200153812930688	0.0382520331309759	0.0894110441404915	0.647752027687722
TCGA-44-7660	0.89041095890411	0	1.47197714746628	0.596067262243412	0.0402634636383831	0.811386847023641	0.708467976806589	0.239822302614814	0.873407476726068	0.54148216806962	0.137392804460961	0.329461753085707	0.222937172868443	0.641623589432369	0.782232307992331	0.0448738509301673	2.26188378765239	0.511030985763352	0.513185626023685	1.28681914308876	0.230616183628286	0.261729801367958	0.155722466162944	0.180977223307158	0.165267478890347	0.0781251580383685	0.486556033902171	0.718020204582112	1.38195264047944	0.0870661426637777	0.111739030491335	1.47367861478255	0.342465755300172	0	2.01935256917425	0.521172480145122	0.0658901023766824	0.048496542103787	0.329733302813674	0.0928075731902959	0.0940396053274498	0.0433403034854934	0.0513103509634152	0.157459174954928	0	0.28662048246142	0	0.166454965194535	1.17044838934961
TCGA-44-8119	0.780821917808219	0	0.0259068059740131	0.343361996458568	0	0.295316191823584	0.764216709305555	0.211344940920365	0.112600725134544	0.0925094521483584	0.0351966539128997	0.0496301822830159	0.111451102281863	0.0493898105621655	0.35387553155642	0.0591249403046482	0.579327789883999	0.363499228382415	0.255301914562057	1.71631316227009	0.280030198268784	0.043665250117249	0.21951314592051	0.12817627792911	0.232663826350926	0	0.228121350191267	0.200937310421464	0.732648831277528	0.0467688578860362	0.127521623354211	0.30007708888115	0.0585097518240989	0	1.25406669181152	0.244707228458294	0	0.0301595820022649	0.294755065817419	0.0887560296672867	0.0986286970028301	0.556922974291732	0.209901108683514	0.199126789127531	0.063587334046293	0.00930002338352668	0.0283559994751052	0.142623993897489	0.367198491106513
TCGA-55-6987	5.85479452054795	0	0.439139402329775	0.645537881033869	0	0.37504349063313	0.405306979907767	0.119095351388292	0.215376968826673	0.161197722847923	0.0622401890640464	0.0622626344965118	0.0292497612295127	0.13884885337951	0.527171545879966	0.16283350425269	1.85782212953859	0.483198469109508	0.370957310410819	1.6109282194932	0.302982234614742	0.165943003723556	0.533096692715505	0.0436441889188187	0.272936721328016	0.167051920609635	0.384937788085345	0.500784113568064	1.09587812409992	0.151987304359854	0.0944798505195449	0.324495156061643	0.259453471458604	0	1.4815216429886	0.189023140814025	0.0958970250688167	0.13823916834045	0.743645528089952	0.400341614615259	0.0560634693164213	0.153331783362098	0.163257311848534	0.327015473989101	0.181502690909254	0.281545459045822	0.161062265999631	0.109284967559328	0.385828313680885
TCGA-78-7539	0.895890410958904	0	0	0.396106209229921	0.120874029820277	0.290391609606936	0.226825764529423	0.308197757437018	0.182967463763374	0	0.0220860009741041	0.0794090521364022	0.220129945093919	0.0985582012928703	0.799823058728612	0.129708751960984	1.29894389399901	0.308770103083927	0.178766771632526	0.881601977198785	0.123279894426091	0.0894751678731964	0.160042690524139	0.00927341733809741	0	0.228761935680229	0.504797419925447	0.413500174202711	0.869195648259584	0.0864365402064301	0.0503615898926562	0.338885889279494	0.107770438648174	0.0234215241631657	2.48771760450106	0.568387455425287	0.0511287199450906	0.0560108312450895	0.510739170216311	0.44754333369296	0.0296983403942762	0.160553531878017	0.0974427600595463	0.205320063605214	0.040047082776007	0.216096964091323	0.103521917731834	0.145629071120113	0.528642226714596
TCGA-83-5908	2.25753424657534	0	1.0791058670995	0.200800721441624	0.350926902546565	0.444537154837691	0.644604959598451	0.343836479249146	0.117980056483318	0.108635331785794	0.0817920418536455	0.027792589428259	0.076147899234106	0.333984375148963	0.433156487330231	0.0498148215683231	1.99905642141363	0.499373169359464	0.321238910689861	1.17636041627615	0.388694741948225	0.235628169046098	0.244692251704558	0.165966668683922	0.259220473741964	0.148332568857837	0.576001764475226	0.702677195821762	1.75413849988308	0.164862001558543	0.0319424554819276	0.7636689419059	0.296435381324619	0.0294589215934007	1.67270861646713	0.308188132912896	0.125570924731259	0.158886000028834	0.169830537090426	0.779920245713817	0.117958958589349	0.123033668762366	0.297469608271081	0.15342869488303	0	0.428927794565798	0.0444016178557366	0.21862208135243	1.08109771030182
TCGA-55-7574	2.72602739726027	1	0.374829932645063	0.20825306822923	0	0.557353837077666	0.416539597704759	0.175254297591877	0.34008675358082	0.148522205905812	0.0571908722257054	0.173895663943518	0	0.345819322248725	1.55684255690153	0.101737119206634	1.95983545700933	1.4017079124385	0.708365355365101	1.69409039132595	0.609891983331985	0.45310345643092	0.691591273073079	0.117054024562657	0.40869414647309	0.293026715712877	0.568922233272459	0.676408709623672	1.95946670116762	0.193919984915274	0.355423522743552	0.760491640930734	0.346059068011688	0	1.41871736237658	0.682890017287162	0.249904236263693	0.142439893031071	0.455396160244389	0.181999841118057	0.201544775136707	0.167907242015427	0.242650890655256	0.423385458154799	0	0.487887521257629	0.176328683847857	0.245630750191141	0.507778821832812
TCGA-69-8254	1.12054794520548	0	1.14191571863728	0.61749022815717	0	0.24791577745135	0.0945516415941801	0.364582410668602	0.0382909313372944	0.157298806536471	0.0859301445943219	0.0234283205341392	0.0082034738860943	0.164999518707197	0.871037333535847	0.0587782905332962	0.992795708321908	0.755600972876784	0.356024487648424	1.2889295886589	0.21375659005531	0.085547777745929	0.275043836946644	0.0651279027301701	0.168967887394263	0.0953961936567523	0.697199654113804	0.157741611629234	0.630505039167516	0.0388478838048136	0.277378309569414	0.275811190218002	0.0581666373428449	0.0370943557680041	1.55933650233412	0.243359907781187	0.0408273785342093	0.0593516058005697	0.395554923624831	0.423671925633966	0.0755780792814581	0.0267750996185088	0.0473405075093453	0.273660165120871	0.0319537626108135	0.115791525565399	0.0558357633351136	0.678933782334669	0.741799299328074
TCGA-44-A47G	0.961643835616438	0	0.832379341363428	0.0501536115916646	0.349339911304559	0.705694685562076	0.580753121885017	0.372103053257822	0.164934272273746	0.0524885279139122	0.0776138811420309	0.127174568443146	0.0545245547291602	0.114787257791721	0.582764275571068	0.112555062052465	2.9155549360983	0.566538617046992	0.633577123267954	1.7216513275551	0.603484634962041	0.185923491007082	0.506236525553484	0.0810128295602413	0.291374052256512	0.387162115837554	0.562866339625665	0.832208455676011	1.40349188173372	0.0692349574670481	0.381046983755151	1.8254376294295	0.353765461656401	0	1.38136644276326	0.574268177586439	0.175367341154904	0.130346651103106	1.31993926798031	0.716522046566804	0.128488752186729	0.507675719177045	0.104478681118218	0.507108883194398	0.070971605748755	0.605064448147304	0.289380992333823	0.32618802178884	0.194277717392705
TCGA-44-2668	0.673972602739726	0	1.09022455268302	0.750081624221867	1.24304776483158	1.62978915498771	1.68649098523203	1.11220396560238	1.14012478859359	1.39153436128873	1.08843348032772	0.244264709407799	0.162947318612604	0.638259889968337	1.63063259435011	0.416823424777542	2.69410257451134	1.77473251902354	1.67270333251652	1.90332411593026	0.959054386849293	0.783272598736601	1.02591700162914	2.41530303361068	0.779313792928154	0.716982702653188	3.08167967687743	1.38127201236632	2.95525633051351	1.79830785519594	0.831811437127386	2.43391891207461	1.80515320025752	1.02361265160605	1.25915579623957	0.999675140158122	1.70691248297986	0.332637342241412	2.83661689532176	3.15900526059858	0.891941657889482	1.13503910950928	1.90843730157329	0.573096615091194	1.18879626635966	1.69156209903621	0.701305280250243	1.54541954571546	2.10100624643243
TCGA-78-7163	18.6630136986301	0	0.2167694789787	0.183677168183812	0.0704918064373753	0.188239812340104	0.500398086755257	0.537774838130299	0.0548319339976376	0.278957410952428	0.0501276550437194	0.0419082813582342	0.373694170844061	0.141218620491815	0.110491767797629	0.10549261798521	0.270773248752113	0.386998314736347	0.138526210340717	2.00874350923992	0.298676071160562	0.197417203306513	0	0.072762080518746	0	0	0.930054558949114	0.279710989541692	0.39590337152674	0.0112978744446914	0	0.44211489867025	0.0830498406060973	0.0531279005893661	3.14649581962171	0.700899702051843	0	0.0640071817073511	0.023221273772888	0.0455293411535417	0.0589539435117744	0.0758186870078906	0.0677000259820273	0.520285481343177	0	0.0524636539399154	0.0797490755995606	0.623827472276399	0.0650292377063265
TCGA-91-A4BC	0.120547945205479	0	0.0688878967213769	0.278963900770841	0	0.545819052323268	0.756787017867851	0.191496704639162	0.663835166139416	0.0630711184068667	0.0473014378792992	0.18061917489957	0.0221682900447575	0.248547344299036	1.00033250288744	0.114774533740228	1.36900854549955	0.717673396487782	0.815604282474855	1.99391343264469	0.567400781495332	0.52843829475521	0.251093228602697	0.097155777064663	0.800983369382289	0	0.478741680055966	1.45837255415755	1.52869333020691	0.289643627371629	0.0807459140192261	0.39181203376486	0.223517943832147	0	1.38362135672263	0.347275027043201	0.108280745347987	0.0405562417816748	0.243124433903673	0.569092059660884	0.238478236554968	0.492553524632986	0.860160702585505	0.211414596305199	0	0.394192860967228	0.0752958796907942	0.236932906107135	0.520687051485242
TCGA-55-5899	2.54794520547945	0	0	0.110975762216904	0.0624445492757095	0.113803292191026	0.331732827480408	0.137188564783696	0.269412566060895	0.0591815331658855	0.0443694635769571	0.0660765463646334	0.101044283227342	0.0545548192607407	0	0.0695342626231356	0.873118985220446	0.0846030515974407	0.391312390955364	0.983033921600278	0.44489801948493	0.1422576223166	0.0832213785462532	0.0371869891348289	0	0.12031232742379	0.569486097930918	0.05935383768975	0.802254179085542	0.0395303114337111	0.193890012422667	0.423452242007304	0.0736052152717421	0	2.27606083921438	0.748519084773985	0	0.0750965996123926	0.395428048051288	0.0402920099575442	0.0740060486705444	0	0.260694327169539	0.363490805719937	0.0799569395880161	0.0464414230872303	0.202404414552405	0.0673438139118284	0.217742415480195
TCGA-69-7974	0.504109589041096	0	0.8057634708517	0.105964274301993	0.0300972556693607	0.26653667695393	0.674013040229595	0.141447802465869	0.134681411331257	0.0564632233921394	0.0423215480092023	0.168751887983069	0	0.0809635095574609	1.22673743159252	0.107448708897848	1.46907279786194	0.682084139013638	0.653308866728729	1.75751651905686	0.281178821991635	0.199330862673539	0.154712068588246	0.0955092906719142	0.164198603215044	0.32041585332398	0.396530112135361	0.443911096956435	1.3257289000891	0.074445415987256	0.0366193818870563	0.455866528483925	0	0	1.5235556864671	0.241609154515352	0.0970931996387998	0.0540799196748427	0.438518541701031	0.404843678397948	0.0706233305365349	0.373298689661292	0.0572113067427887	0.2287239924249	0	0.169577425241403	0.0674368878934972	0.36140130682976	0.158933703781456
TCGA-69-7980	1.12602739726027	0	0.378328553614072	0.167470061766523	0.095037120915727	0.372744635703493	0.52825982713949	0.486443581171982	0.0979293004409375	0.0607034413765949	0.23424268647725	0.132501990353644	0	0.512562602668136	2.16595800445756	0.0762774801174518	2.58399320684659	0.667963770116062	1.06787901502738	1.71551848288271	0.327525096116662	0.399506573986638	0.0853434428817315	0.00963268438691615	0.0907096888705592	0.123340497273644	0.586342507338088	0.306915928238006	1.03535368453385	0.079999042457724	0.115082450929568	1.83821450721916	0.215558297226297	0.0482452980431334	1.36548252888855	0.36011999509056	0.0530800237275314	0.114036589291416	0.585088044351819	0.512274397308198	0.155020486362974	0.102154150107693	0.0814394604035702	0.230345453098595	0.121313207482711	0.689494004703999	0.623861035824556	0.412537334024302	0.32283488070063
TCGA-05-4417	1.24657534246575	0	0.0168476699830782	0.219029982863361	0	0.191561238324359	0.694603101008919	0.0719523074037413	0.275598378801112	0.0606434374683702	0	0.0677048108928483	0.392201234158783	0.0637170637768148	1.54709177769649	0.0909716195863463	0.607412064033987	0.389123054225952	0.241889486901478	1.30617911989769	0.245087677181948	0	0.0852597920696081	0.0381127443084864	0	0.123221163327914	0.317001750394565	0.119179207104892	0.737481928298097	0.118279550816092	0.175094285180115	0.201492983275194	0	0	1.71293782390975	0.231807787198747	0	0	0.584602451446937	0.323829444564786	0.0459712722622197	0.197364456524178	0.158374762973703	0.458708320827378	0	0.202798330957414	0.141357471911067	0.371778698647094	0
TCGA-67-3770	1.67123287671233	0	0.178992988344872	0	0	0.211277649877279	0.0775103581967011	0.303679997064234	0	0.147025036372585	0.111055717773424	0.137581820619754	0.550590525738652	0.0887844640176381	0.565962677281056	0.0258403178890731	0.984112954509781	0.388985652049902	0.296408773411817	0.724849223339505	0.230844888297717	0	0	0	0.216617145628469	0	1.01965637365837	0.215869783738407	0.162346821557824	0.0504466981121145	0.271783257587758	0.523056347126827	0.264424734155927	0	2.03337225302086	0.77216504984565	0.247469179956684	0.0955148457072883	0.411970028414995	0.133233219923375	0.130137116536101	0.315262357121522	0	1.06712032729943	0	0.27445681077297	0.330274192665501	0.575035868338152	0.143193034094612
TCGA-05-4403	1.58356164383562	0	1.5467675588626	0.0612274890263592	0	0.0369736407133887	0.0442528437430825	0.179152274605972	0	0.0216731919248015	0.032211936989823	0.00812364522990792	0.0150544877952958	0.0396446173278821	0.0242394137518104	0.0399066999507809	0.349627407548171	0.232227883343744	0	1.06331793414224	0	0.026770872354203	0.0606396596479133	0	0.032603829232744	0	0.323761806301428	0.145700538131626	0.0476893647972076	0.00722504405091912	0.0370267234531764	0.416505668002526	0.053584462844488	0	1.36155558831347	0.36950646257039	0	0.0138649590312607	0.478975945497073	0.086001251898372	0.0163758073948353	0	0	0.222868473368734	0	0.0253657006535712	0	0.240454408984717	0.0418645951789093
TCGA-62-A46P	1.62739726027397	1	0	0.124037223940759	0	0.285553730877538	0.615586265353968	0.269463017500606	0.386682063636541	0	0	0.105692169577463	0	0.168174495810193	0.452517947722104	0	1.89295206203387	0.346258101302349	0.201558713618661	1.17852534971767	0.383155722188575	0.232096706258424	0.180593588884108	0.0620910335836227	0.360648348520738	0	0.302062692048959	1.78752189880696	1.1032559113836	0.0223262344021378	0	1.67300456674743	0.0823930374136818	0	1.75728657834321	0.308741101001101	0	0.536014991686266	0.471192976180745	0.0889581645662605	0.0666484652935997	0	0	0.195723532045648	0	0.0773790571199298	0	0	0.126261902783232
TCGA-NJ-A4YF	5.92054794520548	0	0.0156047113573318	0.203877075239232	0	0.325609307065589	0.408364376922358	0.171531077047446	0.176222546539021	0	0.0421471102275683	0.142473562529708	0.80216326648873	0.28626586089655	1.22327796425769	0.0381297976796636	1.48794727954501	0.156594528613569	0.225275176695047	1.2078104095692	0.280109921991519	0.229141202583948	0.293313976070794	0.120012595042573	0.238858992535852	0	0.238033037916544	0.7464813218412	0.338861136545159	0	0.0244142385855759	0.0652366270950627	0.2004400704148	0	2.52522899891762	0.529855420907383	0.096700438555157	0	0.407642838292221	0.0382711824133451	0.163376613284309	0.492809241345748	0.0754796321155563	0.183945436038684	0	0.14884484009197	0.0671613095746509	0.212569587859637	0.107442007775239
TCGA-50-5055	5.01369863013699	1	0.60504614220644	0.0751528049659828	0	0.0486629732868006	0.299267051344568	0.263208480533099	0	0	0	0.0396428628390948	0.368608903623556	0	0.170425305443455	0.0794410984662477	0.377639972183903	0.112073149702708	0.308177482940911	1.24640504678999	0.0845971333021479	0	0.110259731790756	0.049524701346817	0.117130140248212	0	0.259769140653674	0	0.320447707580987	0.103410138728653	0.469662106801768	0.72405010800397	0	0	1.73125754714416	0.155360144676214	0	0.0506516393894822	0.757155217189201	0.324855870506802	0	0.173133447363192	0	0.46159383025565	0	0.0312229236852594	0	0.291248734002368	0.149192367736042
TCGA-62-8399	7.38630136986301	0	0.916108108215915	0.543539831751101	0.123448352257067	0.359726034319872	0.903195723583506	0.278188316542287	0.0649845814457175	0.0791297533242481	0.224296428660611	0.0930282009175245	0	0.132728717398302	1.97626757507589	0.124628951879398	0.576376337331118	0.266990976706715	1.60297654827414	0.797810370586545	0.278315844998237	0.0735788409650867	0.0565499020823834	0.0126246325382819	0.328165041310041	0.159756013418248	0.253861988903166	1.36924255888653	0.955241671394139	0	0.284375779499776	0.69897070645461	0.190237592747539	0	1.76088219871016	0.456264708519537	0.0692472920175231	0.0257167428054907	0.529939654836699	0.748497214056663	0.117752762613461	0.174219629526023	0.105932860010603	0.224050155656972	0.0543120488878486	0.375534048417083	0.0479547768659292	0.384727879917726	0.0770201776475171
TCGA-64-5775	0.16986301369863	1	0.0245143235014751	0	0	0.0963372383151782	0.215515340759072	0.0700296672799756	0	0	0	0.0278221095399776	0	0.0118316760816172	0.470527494377175	0.0301267611578844	0.916438350408144	0.293772452155486	0.222120756894108	1.29288832806749	0.0479124498653795	0.0548501158684779	0.122763286090216	0.0279010155599249	0.0666614005486718	0	0.374585150763643	0.0878966164957255	0.0969842612894843	0.0149088388459012	0.0382874232782819	0.101505261505153	0	0	1.18926602898283	0.0889220968014464	0	0	0.0899275463301337	0.172598625632079	0.0336784509179915	0	0.0887926035185733	0.186820247783225	0.118010087546926	0.034872344350069	0	0.0753359320463203	0.0853140091299512
TCGA-64-1677	1.72054794520548	1	0.098217612143458	0.516216202309226	0	0.479524762340378	0.261476536394322	0.357437034836261	0.144315429998713	0	0	0.0676784730382491	0.0629644059265243	0.105904520338628	0.194229801241444	0.244083796178663	2.55991685004298	0.455616394544868	0.185042927735732	0.646807992079758	0.187537581462154	0	0.241917775900557	0.137958163352699	0	0	0.39929252124004	0.660889106685548	0.362729199872385	0.118234336948136	0.0776259255242262	1.23171010665951	0.111649935611004	0	1.61193012718043	0.0913119584963827	0	0.167620620771741	0.179130357859885	0.592573285399389	0	0.730701161838566	0.176936617292396	0.136796062516218	0	0.138262706172334	0	0.0520384903048204	0.170202613376379
TCGA-93-A4JO	0.0904109589041096	1	1.17669425070167	0.304561389236092	0.375407935502631	0.696360139893598	0.483434945782596	0.24066383139422	0.983433054160846	0.0498668903976938	0.0373559756094878	0.390137719686835	0.0174751804556107	0.250454601444716	2.01127843104665	0.169173193531283	2.99795172307047	0.897106413314765	1.03335251700452	2.14522158935741	0.339657345705915	0.476813731421103	0.0702142565311064	0.337038990750754	0.61455136272131	0.196718200346672	0.397752480340675	0.828653026995453	1.90039309162282	0.14403305237025	0.105016713444897	1.28246768003696	1.06973240861029	0	1.58482062873332	0.440402434454655	0.316572114443104	0.466178333589917	0.470118038804454	0.298588290374101	0.122228386465162	0.163624833775669	0.307581471904359	0.465074464374781	0.30953477896503	0.742579379579934	0.373131114675823	0.239524768296802	0.864697251114996
TCGA-05-4389	3.75068493150685	0	0.154632978646096	0.15012056256193	0.0345910208266992	0.105655820531697	0.249870653455556	0.101610478748649	0.104458458395916	0.0327669534510261	0	0.0366234847481916	0.271380494049446	0.0680858692689574	1.05660919146336	0.0708114261862784	1.08806219895528	0.136715059108413	0.31521006268041	0.68315915526016	0.136298265158158	0.344879047237271	0.217703098232762	0.0507610353554008	0.142829945726243	0	0.362607685145314	0.127186747685346	0.44047557827246	0	0.0420728469621109	0.111304730621519	0.156863976671205	0	2.3307026623219	0.574993547008788	0.0566775917909223	0.0620782507560101	0.377181289158624	0.208358935470511	0.0410686705866791	0.0372399627982954	0.0441052436559849	0.549886285536336	0	0.0756573786774037	0.220643227169542	0.0737245941758421	0.53293111492211
TCGA-55-1592	1.92054794520548	1	0.531010290095922	0.429798693822438	0	0.325523270763298	0.722137751270833	0.21353117466628	0.357736014898551	0.0273401896294588	0.0800809421020079	0.118555835418364	0.253684135116715	0.209080254228533	0.305181657344749	0.12464354777679	1.89773817677054	0.527566546272405	0.705256944495251	1.8017372561595	0.580237959659175	0.292658945332638	0.217576122457031	0.00857979559193061	0.194653300929608	0.0562153361310483	0.270689350387194	0.724565931192665	1.04403452836349	0.0272070989489433	0.0351235385537072	0.341622638651496	0.223299539337757	0	2.77354580024482	0.279305943511195	0	0.0175026633157284	0.71524179018437	0.153342886313224	0.0342832710510344	0	0.158776602115871	0.311163109725518	0	0.283001717359009	0.156638587200768	0.232240343318321	0.456442583166148
TCGA-69-7760	0.553424657534247	0	0.0412314111823962	0.41922807401718	0.246770894172453	0.230293455088374	1.0126391246421	0.292056980983433	0.0809660888062463	0.0500765013857812	0	0.127284970440028	0.118586328899218	0.211493991866028	1.36820096705187	0.0255241500590022	2.23014416699702	0.139972485518996	0.336640842837429	1.45889005414307	0.204563806458602	0.0311867089550721	0	0.121805355688729	0.0749647526878271	0.197504491333473	0.386422129974045	0.511060534490213	1.01400621996708	0.0498346263418479	0.0641901116786627	0.364835460646654	0.287766461437995	0	1.59807133348235	0.718365610546917	0.167625989744221	0.0321486918766373	0.195443792004558	0.0673321308779499	0.110915842738984	0.111575812307441	0.131535460280612	0.316819226315425	0.0677299699571466	0.18646005765971	0.0598344510787727	0.084688431529783	0.270370000957988
TCGA-53-7813	1.16164383561644	0	0	0	0.0928696265847848	0.686304464211311	0.662567563835166	0.700266406764163	0.866304589890303	0.171061525591865	0.0661879414914878	0.17022915361344	0.0311275670515405	0.271292994640182	0.276647567520409	0.0302742724859628	2.52762913394572	0.446927813540304	0.902889363956451	1.78073801410443	0	0.15940805035061	0.440453996979323	0.258511085594692	0.89175932723697	0	0.655426297234586	0.706025216881917	1.92416793210246	0.143249729822643	0	1.67698451487602	0.30572239694634	0	1.92408277848349	0.328330168629794	0	0.4451104074853	0.33175095556893	0.74944836844375	0.130854978118636	0.441733645433861	0	0.161043934621948	0	0.0692545799409277	0.611884437570112	0.147623470713374	0.985151445343824
TCGA-55-6982	2.72602739726027	1	0.141173658059414	0.1407659887993	0	0.169838013926904	0.412916939957621	0.328541795838681	0.433919890318756	0.147110140173985	0	0.0473618624459688	0.103524401909717	0.0983783219172702	0.971836280757065	0.0637911764055834	1.19558583123241	0.472047003694533	0.227946697589358	1.26665719747396	0.300420962358703	0.0471312358590861	0.296712779234418	0.0474952957192806	0.216739657163483	0.15247930185508	0.285237573548657	0.403817870592044	0.562391272137219	0.050476900640528	0.0650132813197871	0.392131009040554	0.181657762199422	0	1.7207976894615	0.218403122858377	0.129109447817815	0	1.38778669479375	0.660697699660688	0.0384182145826195	0	0.14899887633872	0.354363497276835	0.196720378067653	0.223710442359926	0	0.769258488529951	0.143276078207952
TCGA-55-A491	1.71506849315068	0	0	0.136843098306108	0	0.37616565040112	0.237220679544916	0.0584950337282815	0.155166018658104	0.096903604329135	0	0.11380279488326	0.254100046438893	0.302087838531128	0.47389714852238	0.0251071955700164	2.92452469126926	0.679181796915266	0.915501417640534	1.63581083611031	0.419120492433404	0.0306782316380566	0.069372976037323	0	0.0737605079075546	0.100503755221205	0.0960321588034917	0.431259723870237	0.945292982311088	0.0165282257105305	0	0.057176613511875	0.176663361670658	0	1.45913328567451	0.2342571907566	0.0848659749175409	0.0625710151858253	0.131094008989671	0.468585292728765	0.0616584951323323	0	0	0.312124448407795	0	0.148681216795889	0	0.187445611366877	0
TCGA-78-7542	0.879452054794521	1	1.45863755326807	0.260594908809807	0.0563414030137734	0.20754687437245	0.183679523187421	0.0838992586761484	0.043777451419547	0	0.059604193032724	0.12930599304079	0.0824131371426348	0.0731990827743122	0	0.0451004661788361	1.72288531388973	0.315794469920359	0.333991799833473	1.002550674271	0.406232056881603	0.0496150736262282	0.0380590846601024	0.0252155741885969	0	0.0554060085588733	0.169287914141084	0.203206110031013	0.810162455397291	0.0179295938010371	0.0346142301570047	0.908838809934256	0	0	0.962986870961112	0.364026519670627	0	0.0172473398993615	0.223748490521015	0.361481087430558	0.0404492858801478	0.0606213057459394	0.236728525729689	0.137324121336759	0	0.243777648213024	0.0322430301586251	0.293810772745342	0.102105202146267
TCGA-86-8073	2.02739726027397	0	0.252430036255195	0.405546060175437	0.0285009323245292	0.389624815747671	0.906554079870314	0.13421270290147	0.127777292458962	0.0795153675708192	0.0982005118392885	0.202037700292193	0.0372824297432504	0.790843362774903	0.781451434536581	0.0716358740327096	1.88679329986121	0.839970332706659	0.527774888437736	2.05331510986899	0.38459311850464	0.343433779772585	0.181318814731245	0.122118068734821	0.296514093233176	0.258387753799645	0.47599284739362	1.43559789285495	1.35146408825781	0.0268635875079078	0.0906926619175861	0.458048992969748	0.130190722371866	0.063280450530889	1.91915369060338	0.448121056195378	0.135969330687006	0.100710730505478	0.389924560178525	0.100829855721229	0.066926805276755	0.0901737596568525	0.0542036555200919	0.672742265562095	0	0.476157577235016	0.0323055304936328	0.202734754277166	0.102298415762802
TCGA-49-AAR9	0.712328767123288	1	0.892304470163812	0.12265250703851	0.135111347385816	0.246064111394065	0.252496395375101	0.345536695499622	0.0712601107245494	0	0	0.0437933659004388	0.0606562814306099	0.040559212704718	0.096746642641387	0.0662192810603428	1.29913044529162	0	0.445993645026771	0.981020040858637	0.0933045152508755	0.05427218110558	0	0.0412109032916288	0.0659618473195023	0	0.127075233769418	0.208345847963107	1.0227820557935	0	0	0.148172181203834	0.389351789025625	0	1.58726108002471	0.617851311883194	0	0	0	0.0784412535823977	0.065889804666672	0	0	0.104635073569394	0	0.0847565160815107	0.0526155982931412	0.0501239638475621	0.680455939935671
TCGA-91-6848	0.613698630136986	0	0.0423762513591016	0.0731442631388881	0	0.230819427779771	0.356426640896391	0.203390946734313	0.43948006830226	0.0765214436516501	0	0.07613695101773	0	0	0.0853929193322011	0.174363488604831	0.967377823730134	0.109114568123654	0.231077786309524	1.686458300142	0.234144324335597	0.138953516513537	0.300694163248047	0.0716940469972159	0.219728244161446	0	0.771932876169559	0.285150590904521	0.787183766256273	0.100672355951598	0.218755518266783	0.397226316131082	0	0	1.14365928373946	0.634979961108453	0.130944242691104	0	0.60603850131043	0.646088944159465	0.0580845373048458	0	0.102471976424326	0.171527618427639	0	0.0892743259178643	0.0912718596994068	0.044157798797625	0
TCGA-55-7227	2.60821917808219	1	0.425424049078775	0.153409781115084	0.271294976584449	0.326915886273575	0.264871664166673	0.457625206644031	0.25346007091141	0.160292768482678	0	0.108274829705133	0.0762756820401228	0.433180569365787	1.18371235247739	0.092188612563364	2.40078562588849	1.01217328727761	0.662609250075095	1.73850438419715	0.373689358386959	0.255659971304696	0.222362662765025	0.102021877785951	0.235670534490377	0.217493225603029	0.390070509627169	0.557240942917102	1.58517509358222	0.159547077733869	0.09393729224309	0.751728751649781	0.315937854080691	0.0440404384036762	1.31314865847399	0.308666135486687	0.184780548919448	0.0356114391616414	0.459877170523106	0.638181257760617	0.0557372671949933	0.181119992783687	0.110231303233414	0.409865980235452	0	0.604302706753534	0.0662115767955497	0.209707144090284	0.297007431423747
TCGA-MN-A4N4	3.21917808219178	0	0.0375802846370075	0.127089363710448	0.094810668347163	0.333369688898687	0.136516238332969	0.399607309785871	0.144170396890619	0.0899083521400036	0.281932266665331	0.183884221060773	0	0.220154467908914	0.481188048189834	0.141308528072129	2.0300884857131	0.549639996205572	0.495816609924464	1.5977757144417	0.668441039468138	0.0836230184524845	0.125896206760335	0.0143896744185109	0.523015284344055	0.0932569214341151	0.290385475346352	0.718031979931185	1.05020773035612	0	0.0392940140471226	1.16013023190767	0.85102506906089	0	2.38461129834395	0.371517490821843	0	0.167453504724816	0.062150068048895	0	0.0231353179187718	0.10191132410772	0.0910857601500367	0.336378002701957	0	0.434726641099632	0.206879611576459	0.0519845097558529	0.0875200319427575
TCGA-38-4630	2.93972602739726	1	0.0244520662801325	0.0631356475236702	0	0.830835440314057	0.673205423792258	0.168676915241944	0.357031600340462	0.0660612299817551	0.113090663634306	0.279344082072206	0.0385195057753834	0.219431123604196	0.295464800743228	0.11661912904723	3.26706313465238	0.239044108300311	0.431508844574131	1.52177018583305	0.32493875281881	0.323355598800678	0.235336994263587	0.121213968464103	0.461898746078197	0.176005481452357	0.415250663002233	0.508880476456329	1.90288914482933	0.0368935994983205	0.0192216828441467	0.195865579003191	0.0821144765645511	0	2.02954805846755	1.42246357014376	0	0.0701445724662548	0.240941912020046	0.0400776511352835	0.119529081564604	0	0.0301322516016789	0.800083830933605	0.0891780797467786	0.219987620317548	0.625767934643153	0.715127533229779	0.313884760915569
TCGA-49-6761	0.96986301369863	0	0.170290309692255	0.120927350761973	0	0.337587451718278	0.190736970564899	0.240998721955552	0.104118239382854	0	0	0.199182459836155	0	0.254166975957407	0.386855302456227	0.0220863845839068	1.95889240329564	0.0922646575499195	0.314253818600665	1.03734215634695	0.428264835260902	0.0795106366903069	0.333113749990772	0.0204504558192641	0.0964574471134508	0.131063789276363	0.386772216624686	0.298220749011232	0.384062077942171	0	0.0556439308864729	0.45735789427428	0	0	1.61260727766805	0.406368064757733	0	0	0.248631741187327	0.233268525192181	0	0.209594602459008	0.168327406454106	0.247299272813582	0	0.0507077173494316	0.28640036642885	0.177130838535159	0.236514537995139
TCGA-05-4382	1.66301369863014	0	0.84201537297487	0.227621934617086	0.0487663274977757	0.325593535336387	0.202512884588506	0.175337445775729	0.0747702760660822	0.0687666203176027	0.0683955615282657	0.216476842988949	0.965662769997666	0.112770434483115	1.31830874197167	0.0732510617954558	1.16459386307469	0.409900087081481	1.1890806479429	1.16549651155479	0.452581729825549	0.0708578803650409	0.187082462500375	0.00730120329509581	0.258927946898122	0	0.359554679245163	0.459847369668275	1.20212742933886	0.0832137087079481	0.0592518069190751	0.295445506771189	0.139741374539733	0.01845955901947	1.81388829292131	0.447202962448886	0	0.029650061248603	0.638786827423834	0.215899347777379	0.0175985655880335	0.0524812104470703	0.106975263091416	0.296420755843882	0.0316012949614871	0.319516548943045	0.280499922551697	0.385610389623396	0.0885633233374317
TCGA-44-7672	1.14520547945205	0	0.199183026585596	0.229217779995828	0	0.105349753672341	0.212973022831479	0.525987011545414	0	0	0.0808669787766977	0.0896106617499248	0	0.208930763963141	0.489334501503441	0.0791912329270275	0.531942924394294	0.245876833217149	0.076939842496586	1.16977067098482	0.222430729739752	0.0228172587326907	0.196798732295702	0.0789283755557765	0.0550686637188011	0.0752097859562176	0.519996872031687	0.0368094951185437	0.543681362985695	0.0484956618556454	0.151387236795875	0.274893665099021	0.0900611028990514	0	1.14203049873295	0.335180980885837	0.124171629838128	0	1.8165533101908	0.29460684014169	0	0.121661480175852	0	0.272131574100539	0	0.0287526881055761	0.0438930125078129	0.0210556804773097	0.322628417957095
TCGA-50-5939	1.26027397260274	1	1.78247566546183	0.0645763911626789	0.0712812284931385	0.1218214532286	0.318095712391245	0.105882883147131	0.108846152775789	0	0	0.0255784877213008	0	0.0359280963003314	0	0.0345415388316312	0.617852506773759	0.352332884167259	0.140041482583086	1.8995008770672	0.208022126313946	0.0831531057462073	0.0949029070767888	0	0.100849514573235	0	0.276343603805763	0	0.278492843427109	0	0.0582150011091671	0.690477439376723	0	0	1.44712846577119	0.134008115042921	0	0	1.05880620137364	0.269498325636508	0.0172862269642706	0	0.0905752140926432	0.386178559894457	0	0.0788681578104864	0	0.219277084504502	0.128650625093798
TCGA-97-8552	1.71506849315068	0	0.780010524972059	0.452067386542254	0	0.486827107328547	1.02232022550258	0.43509728578278	0.395043490314048	0.107137478275252	0.119350864458972	0.144634555929877	0.0191411361073219	0.172093696906199	1.59831803585735	0.0730581519935372	1.83573129792029	0.917995814298811	0.317113008615106	1.63416248648754	0.501429667290121	0.441176847743659	0.149672211207909	0.0342645745340109	0.368515820443047	0	0.565060159413668	0.511214596574923	1.68938191741268	0.0364260644048581	0.136589877393831	0.817691277444306	0.419284739071414	0	2.04644635725861	0.895869272007557	0.0938694908911203	0.31720275195042	1.00194920632852	0.411660529054974	0.0548621434716375	0.121345531409099	0.176600943387083	0.376046838526155	0.143928076829882	0.522695577135128	0.187307885966953	0.206580714178542	0.677916897237204
TCGA-55-7726	1.78630136986301	0	2.35070260435017	0.282126025489708	0.162835068751443	0.368480507605147	0.232148417001795	0.182357706001911	0.548113424807144	0.0793695086877927	0.116851264812431	0.0301229887615921	0.0554656864847006	0.162175096627942	0	0.118684883801319	1.05465054857584	0.574759062413582	0.0842259464555932	1.70298283333963	0.0854017170831848	0.356064797966079	0	0.0500014857462377	0	0.304424360686118	0.997182191281923	0.360219746942172	1.39643462731518	0	0.165330693047952	0.546697437555003	0.0985479069063137	0	2.05997887997689	0.156802119367766	0.259771550591667	0.0511390798229891	0	0.356723251495312	0.0602606515123242	0	0.106250885718588	0.350093688645384	0.10697352162385	0.179579329851478	0.0946511414054858	0.630955603758431	0.411477227282
TCGA-L9-A5IP	0.158904109589041	1	2.03872269814575	0.215501028279185	0.161996428146933	0.61407964941931	0.300427833134866	0.108582697326841	0.186369642976736	0	0.0299497403703377	0.0100561790187015	0.359085716670429	0.0879518666028993	0.0880933601035949	0.0337764661829793	0.789426093755087	0.405457792768363	0.676190186804864	1.38476415807103	0.886834916387986	0.555629193224683	0.0564196899440876	0.3167455990935	0.277802189910355	0.302929141132758	0.293955958309243	0.190347492193637	1.0437596865032	0.0266687514799657	0.0344304087336525	0.638232597671633	0.434616552066996	0	1.69544226556705	0.262829178688083	0	0.075641136921425	0.548022197514111	0.491390331737114	0.145422685034642	0.0454613216694575	0.10569302633662	0.23502286997905	0	0.299485825061426	0.0478440346375591	0.194622156155776	0.149801250032675
TCGA-55-7995	2.43561643835616	0	0.131356790657176	0.108709952853423	0	0.337547948485816	0.44199290107714	0.176570180008459	0.138136203508474	0.244206701492997	0.0434430331739245	0.113101749828216	0.164425881114674	0.222870574886416	0.973427010198724	0.0585614246725855	2.45149151152163	0.615455942580554	0.817585685559853	1.73741766395638	0.179620092239336	0.326060512708781	0.400179834467212	0.0273922534941076	0.455605558789459	0.117863555564711	0.6051242965194	0.141134411264563	1.67091872139092	0.2010654528162	0.0126397217133642	0.336114025523795	0.268955083167642	0	1.88407271175595	0.321489218015947	0.0506680618493575	0.0372409610093878	0.275534667392376	0.404270006245421	0.0582692894211185	0.0975864324025715	0.272267022746613	0.399348418175677	0	0.27278394287536	0.2588958756454	0.316792087095679	0.309396242819941
TCGA-64-1681	3.1972602739726	1	0.199988648782562	0.293465315183782	0.232304889053931	0.330682396491939	0.396218128611224	0.399412744007962	0.0546628181493843	0.0336907761264614	0.0982724077647573	0.0863791353305047	0.0915266746174551	0.227562524195156	0.965065362929367	0.0507754634707628	0.594928146240072	0.347807036888521	0.562865725318437	1.37920147824561	0.519146795590468	0	0.0475458527889323	0.0211002657720413	0.146703724268327	0	0.447972720659228	0.463793018518437	0.394814746551862	0.0445319008225885	0.13940904989291	0.823692122488582	0.122477956755187	0	1.6898676622687	0.699153726958885	0	0	0.386617740394571	0.20724096721347	0.0832456148038763	0.0382882240774463	0.0674921409745011	0.69422870333534	0.089916595099974	0.187061089159162	0.0795052012785677	0.147764553809178	0.186353083347531
TCGA-86-A4P8	1.18082191780822	0	1.89031024599515	0.264954280653398	0.13171248019577	0.946756001361673	0.581707371713096	0.576346952906756	0.479654396691745	0.0428754722541397	0.344811843429433	0.399280641494827	0.0445443336892396	0.151920795444548	1.10304235772209	0.185485141454036	2.11258899591856	1.35966798500816	0.50268443364331	1.95997914912621	0.722923941889388	0.313384877929078	0.637924122860368	0	0.184792729941025	0.170310809860528	0.977895510575591	0.861460095403221	1.58945103059082	0.322089656143766	0.25615092634425	1.65143385110018	0.249180054988874	0.0997812955165199	1.38348757683711	0.280161092557449	0.073975693296953	0.132545086579267	0.580735990362193	0.42227245892945	0.0536909956758356	0.462260428909828	0.192411897940162	0.733363929622683	0.167555241010969	0.820410959764523	0.283323631980345	0.550619818939578	0.371159435883005
TCGA-97-A4M7	1.72328767123288	0	0.234097419780875	0.111274382017944	0.406304851684829	0.690524299324133	0.733371595577222	0.328439820193902	0.185562974143234	0.116342393414425	0.143261489334979	0.0829494638699143	0.0683290492107343	0.505473117582733	1.47830388837161	0.130029454603793	2.35136474663275	0.447197071637181	0.502442182452846	1.99470882932711	0.811176169432655	0.2724306609016	0.522736083660376	0	0.508666171069228	0.0815335369055646	0.9944111692136	0.903350959276132	1.38743093432042	0.16441680438299	0.132463615125269	0.509478927384229	0.232617774888218	0	1.8357308933458	0.77432041756635	0.0687773357467347	0.301217905258081	0.252954783725048	0.689032661873241	0.116966699414532	0.173078617740545	0.130371696725649	0.467921090263074	0.0539415559054886	0.501354412840599	0.651296106251606	0.625819036622161	0.725498232007948
TCGA-50-5066	2.58630136986301	0	1.53687828363746	0.325494468817163	0.0810741771443276	0.280542664146443	0.638639281353955	0.49874206624505	0.0893406525535025	0.29814518789089	0.0932781605361944	0.161298458906752	0.531436459681915	0.0905179140437844	0.232683348603814	0.181992516066033	1.69538180696351	0.335592700145506	0.498617597400834	1.44303898251771	0.456337788593904	0.202934529155573	0.122587645343074	0.186695650574838	0.308925568767894	0.0686143604632132	0.424377468795248	0.288446290742004	0.979691009733275	0.0296213629404566	0.316916711797339	0.734076592048092	0.200129418710661	0.00889726507044206	1.81610630033262	0.372606088125138	0.0195384661586941	0.0854045522047994	0.246528551053413	0.11620557898697	0.0583457232917682	0.169384819422403	0.254940284570282	0.480405403106713	0.0453257540171857	0.269055720564929	0.159289783213565	0.190704920757177	0.540862381670347
TCGA-L4-A4E5	1.58356164383562	0	0.0954519350989519	0.343133527815193	0.375270355315094	0.651120778108713	0.536204623981591	0.305379551428585	0.49423986484414	0	0.274724800126941	0.118347232731406	0.134157341469488	0.944412228050966	1.88496904733032	0.0595103797637721	2.14835333135321	0.395601926612912	0.973277699823398	1.57295998293593	0.489888154687525	0.231434374640889	0.122507695550834	0.10827860394161	1.06026532832819	0	0.199011419511181	1.19219605941126	1.55717184751724	0.0148766258976365	0.0192291453404539	0.986890795023618	0.159865009083886	0	1.96110690290647	0.680462272797882	0.0765639109476954	0.28605550080716	0.146605437203965	0.135706406969535	0.0112892585738486	0.0504247284402849	0.0301439134271255	0.287736105109095	0	1.04402124380335	0.378201854472428	0.0254965913779648	0.241668147937171
TCGA-67-3773	1.16986301369863	0	0.301017713396874	0.36259433248748	0	0.110279499131614	0	0.307620871708216	0.113065040074183	0.262458775915247	0	0.200214303793486	0	0.00943042905621371	0.355220302591764	0.11639934635472	0.716357681131592	0.655848305069342	0.339264997911865	0.786575871293988	0.215807920889976	0	0.0985996341085424	0.0441887349147411	0.104769564415427	0	0.491919471598597	0.32209278355298	0.288663312252351	0	0.305210374949271	0.550312535769215	0.0872596819065664	0	1.9088597801592	0.591012961930656	0	0.0451961397542899	0.227416278894105	0.53587628365759	0.0357357881524285	0	0.0478216233464827	0.39976828697231	0	0.184459945586141	0.23806496469925	0.483830942407952	0.133602229428919
TCGA-78-7146	0.473972602739726	1	1.50712634323997	0.0401170305342306	0.0873212940422233	0.204088117564681	0.382826590512082	0.233766603693641	0.471092439723343	0.122476551966255	0.0314348910176521	0.0723361604155135	0.218769762545108	0.138760219403949	0.894970142651886	0.0493883188304384	1.99302686027565	0.278562304619078	0.835810917264561	1.95420226730894	0.0452273332480992	0.15008623896133	0.0591907705429697	0.266129631411033	0.181159684799827	0	0.348332486446022	0.161548488274971	0.727503330185861	0.08239974144226	0	0.462665922804223	0	0	2.03656241181439	0.163385888507698	0	0	1.06474423034447	0.355755470118892	0.103326365941513	0	0.238296015258764	0.385594818652199	0.0568504438723625	0.172364490749839	0.145648633610204	0.363425888678077	0.0805906088685004
TCGA-86-8671	2.2986301369863	0	0.360410274603334	0.190887120531408	0.108704836409294	0.305646633582471	0.297127068877319	0.355531168205049	0.240774914284821	0	0.0393191413910284	0.157253513210522	0	0.262651325456295	0.271820162792164	0.161644652098702	1.34002669534752	0.760907128760639	0.437640581502433	1.63970111667574	0.213838750266585	0.450691207391956	0.558527109673532	0.049139451291317	0.355790861305993	0.106931725771614	0.735221635650029	0.199891831971923	0.929601878675192	0.135266734714139	0.0227667165890673	0.281611367126389	0	0	1.67195981656433	0.104605075432325	0.175326177356667	0.130315599832341	0.877232360038447	0.545301677129811	0.0784388856991345	0.0595840900107574	0.10445356303207	0.430290645467752	0.0709543511083176	0.490731887024707	0.390540740418438	0.199063212561529	0.365390912426397
TCGA-78-7152	3.29315068493151	0	0.266458423291182	0	0	0.0848107887869944	0.398194161144096	0.228625025504287	0	0	0	0.0328748935754334	0	0.314622750580373	0.635310488251013	0.0297214476689438	1.37457658225602	0.699339210244774	0.54568839981487	1.4171752510697	0.093043593454492	0.106279835096062	0.23293355383818	0.0545353764628268	0.356014299990375	0	0.479696101938862	0.5198030454791	0.631078199507891	0.0579501396287058	0	0.517435955756911	0.107323018830367	0	1.35372018944485	0.24869670521324	0.147644569004717	0.0557741575380728	0.326272714732315	0.115796204197212	0	0.0980492688312062	0	0.252079168583776	0	0.283569202105056	0.199305103750094	0.435647794301949	0.163732120851607
TCGA-05-5715	0.16986301369863	0	0.132126077616649	0.363844500638769	0	0.0606572884698803	0.207362778064533	0.0284032030205547	0	0	0	0.0178565713121633	0	0.144488509431478	0.74213374982193	0.0712303264420038	0.288056916730774	0.100605536423687	0	1.06467971382207	0.216589571649822	0	0	0	0	0	0.165130481361646	0	0.28968348824035	0	0.0306914991054787	0	0.0875899557534786	0.0560639314227507	1.63297480663761	0.071526413104743	0	0.0453697087909339	0.349641394777443	0.032212107701459	0.0534811515678957	0.079974353048255	0	0.364440303393293	0	0.0279473948894989	0.163592787781055	0.330153447827988	0.134099919190138
TCGA-78-7220	2.21095890410959	1	0.695861470939375	0.248630284016754	0	0.587620572569056	0.139273411403014	0.288794760137332	0.515295435973277	0.0466062895925806	0.102275113011441	0.0349162526294888	0	0.0905153938191332	0.940219231672275	0.122331957411897	1.36019457078751	0.55929170645848	0.703288822569984	1.32727058927851	0.359768082914549	0.112705002879315	0.301931043236622	0	0.200049539666247	0.268520270002944	0.235228432183046	0.135915935201025	0.594842504544157	0.0310856894637765	0.020196963857843	0.426417309958991	0	0.0370042391085885	1.3686901369778	0.18053605051514	0.0803383660820385	0.0299079882586867	0.292506256501345	0.530197521973444	0.220428525353542	0.335263713563615	0.122654790203988	0.162956073852297	0	0.0183851916286464	0.0557009949815263	0.201470011889737	0.089318128147577
TCGA-91-6836	1.14246575342466	0	0	0.247440005479255	0.142092612181024	0.233951487063759	0.381246683831644	0.159263144318524	0.146345783631917	0.0912907622026089	0	0.0232503566273498	0	0.0547066532759686	0.880419338064356	0.0391523658668946	1.28773344774763	0.359124301618783	0.846821212258435	0.544140695751755	0.1901369908167	0.0571593386895252	0	0.0290870970548467	0.135721277294602	0.183544459932039	0.392638844707494	0.408804300314872	0.903235432162859	0.0309254632880428	0.0200924743678737	1.26688428630548	0	0	1.78272933431526	0.413080528051963	0	0	0.464784964812612	0.0925754651526395	0.259499635991096	0.29050366852013	0.207242932913382	0.341131105662049	0.0627414083992746	0.173234611184679	0.160244846278179	0.223700137296772	0.53081144389081
TCGA-05-4420	2.4986301369863	0	0.0263047068417058	0.0678511408338362	0	0.209801691536908	0.164909049999509	0.155080439040577	0.253801975925619	0.024053529190193	0.0357354785247887	0.31569722038628	0.463274347678294	0.110464315341845	0.663039696833634	0.063936610613931	1.67037763869052	0.284795893208097	0.192789556616092	1.28889478478001	0.14896051845304	0.0873417584123629	0	0	0.0714547425323588	0.0495165463609664	0.139845869502793	0.26585488098602	0.675619494531041	0.0474819361954535	0.167003441126571	0.435298629832454	0.0593981840026841	0.0190671597811082	2.36499509403061	0.628621410256087	0	0.0153923036246609	0.14219840637113	0.00545801058454981	0.139388156965614	0.0541878179463804	0.0641087608131447	0.303103523338048	0	0.178041364494159	0.111869755422011	0.28763316349119	0.218497497684582
TCGA-78-8640	17.8849315068493	0	0.363921363817165	0.622080596907599	0	0.329898911873062	0.320775671596385	0.132360247782131	0.178665313067139	0	0	0.151003204623374	0	0.212982385403914	0.893603584712858	0.131086672477673	2.6601938972067	0.301804766110494	0.470776214178723	0.818378499938112	0.430727595954878	0.070261375777354	0	0.186908207185963	0.0852944678875266	0	0.283975094752868	0.447915671546674	0.922603649222308	0	0.0247710004938754	0.459962747402537	0.436062030794923	0	1.86067760655009	0.363530626504462	0.0980782888994801	0.0366534998395003	0.803632422252752	0.113482198356404	0	0	0.0387893809638441	0.203319574632507	0	0.130309507599511	0.0681281589923979	0.402918487874409	0.897639445012328
TCGA-67-3774	1.05479452054795	0	0.492901612221875	0.285267146689815	0.0570232613787014	0.177493051270804	0.595063623928008	0.0641425563677088	0.0872987516661309	0.106125297665203	0.0798851542758602	0.073420801634662	0.056133240145365	0.137976519023764	0.513228257330848	0.0456484283371274	1.21745656563631	0.150685094611519	0.216962629267448	1.30866608889411	0.269956534890883	0.0987445789671398	0.148278415739763	0	0.0808410479016457	0.110055172693589	0.422564782389018	0.156837577644362	0.117356428337375	0.0712670438240862	0.135312242835793	0.122787361318348	0	0	1.26007745952971	0.389485203574831	0	0.0686027840126607	0.449743492637442	0.301386299046736	0.0137766791049959	0.283592907005243	0.107507290168276	0.334756237089227	0.0730533930337522	0.200490668431702	0.242496292837635	0.920576017866166	0.1997352802987
TCGA-55-A48X	1.88767123287671	0	0.324757743948792	0.266981049339715	0.201567194573287	0.57652490479652	0.595707638005126	0.618654580537038	0.158337091803974	0.0989246012774256	0.338778320162266	0.35391252444655	0	0.188999401781893	1.05141919998551	0.123892110502146	1.88735600928949	0.863098390915851	0.747611965641031	2.23095902482233	0.342391295254404	0.41071037208459	0.435377761981931	0.107620198300521	0.215076135559546	0.198380116504564	0.507810468537458	0.805251646774122	1.71593138956253	0.0825051214076306	0.242273293070252	0.695548717564762	0.529663852843351	0	1.94265278349505	0.324404495284921	0.0866433886173045	0.183766038325216	0.0684482986356123	0.435126683552476	0.11142234996992	0.359253926620576	0.100216040042436	0.290715744581352	0	0.806169644664337	0.226740772685479	0.720675062094377	0.499976360754465
TCGA-55-8614	1.46849315068493	0	0.958632759441117	0.111426356364514	0	0.449697437118667	0.603340014670536	0.115677822425203	0.498114405104253	0.059426150692392	0.248759359334326	0.0591257988588513	0	0.165599800804657	0.248885630690104	0.0502142930239889	1.32153678292797	0.0849496988938796	0.342782850752357	1.38191292581912	0.493734016030498	0.914241660436855	0.237434371666366	0	0.0888201960850405	0.12079926573852	0.394806821864562	0.373211759650334	0.951365778743913	0.0199839221959053	0.0761061723993439	0.134717443750446	0.395483917233611	0	1.28368357465444	0.377162405618267	0	0.0381952441093872	0.0807601967789012	0.215576843418959	0.0450439237260387	0.0674542796526357	0.0404197101856911	0.301062679332489	0	0.279223089145568	0	0.365048023058003	0.21859482959437
TCGA-MP-A4SV	7.17808219178082	1	0.16608211386735	0.165606540717867	0	0.747541702835711	0.727241398422242	0.325311042525434	0.272891507775183	0.131659345687206	0.0993205901601884	0.279632131575241	0.0469938867596417	0.294116101849816	1.53090400261911	0.248281528628894	3.75877278577835	0.675550902490581	1.17166995299637	1.75900217966175	0.388572353098567	0.437985263892077	0.492111542575435	0.296780969418072	0.657334578803816	0.179261624000299	0.569337957891211	1.20775074854972	1.98925413492635	0.131040879363503	0.0580108959135277	1.41579094294817	0.354673755511218	0	1.6737716951136	0.631904833974387	0.151999313579091	0.165976197311809	0.431756906191914	0.202634180120314	0.100392581845961	0.195374675375046	0.119135462679754	0.388844622738207	0.0612171736849075	0.68674555499024	0.466624771011028	0.240908469093012	0.389335675705447
TCGA-44-6145	0.898630136986301	0	1.54831497842701	0.276439306875871	0.128914778350842	0.308568159611121	0.448049245485248	0.0740958227182607	0.194868176000261	0.179802268203116	0.0922042698486843	0.0314055379056597	0.043570068467544	0.0413614171653351	0.531798602280961	0.209779977271874	1.07011546326668	0.252700873157245	0.248679720135029	1.39097171773325	0.192974243379268	0.317717344765197	0.170538808761779	0.0197644851355335	0.0933028626859314	0	0.336842866777283	0.235723897545081	1.18718270679809	0.0417340458785291	0.318422627571993	0.141405461867018	0	0	1.84297459076135	0.394357484975783	0.20706273345721	0	0.509981174994442	0.463658709994108	0.0317410360155607	0.20299102571819	0.123906520557917	0.587788178620721	0	0.186828847508908	0.0745661296646405	0.353534101218983	0.119108098493976
TCGA-49-AARR	13.6767123287671	0	0.884659147004201	0.310775656852073	0.105660513377731	0.358388118921726	0.530177005190097	0.192586416408755	0.371748726069927	0.147829488836202	0.147052994020146	0.175950297305436	0	0.220960217957628	0.488121279440953	0.0599255347979556	1.84727967199403	0.500807535287897	0.426635120384962	2.15268641940462	0.25569681395414	0.574887976513542	0.440449089582099	0.0319986050239413	0.34660398754259	0	0.443911284679321	0.365795709996714	1.237344020373	0.0835887095198758	0.168065893732769	0.504450573008306	0.292539802526494	0	2.02417564827077	0.328326310129104	0	0.298035295716757	0.93435315019846	0.938321132115476	0.0386132415888538	0	0.256306523517077	0.573622313247351	0	0.35726284435446	0.0609082157654972	0.431760025008317	0.575074299290834
TCGA-97-A4M6	1.55616438356164	0	0.148401428901527	0.287502082533823	0.0972226999139096	0.395390906757237	0.804848227025251	0.450855139389256	0.0757789122449407	0	0	0.0805854517522133	0.111080229607937	0.214769769713766	0.244503872265738	0.015950046232434	1.90158249691927	0.561614328928224	0.609882586822498	2.14354754175496	0.400777812337571	0.085758816972493	0.189510088236917	0.0147663025231212	0.137051889517692	0.095630735016646	0.481213059365375	0.33886512895039	1.53850439274822	0.149844520483555	0.040313427393148	1.92726388002758	0.270507294317584	0	2.01988264025694	0.487403716160564	0	0.171606780315126	0.97917647527646	0.464041499421303	0	0.104497548246526	0.181130672693959	0.360710144747245	0.238323900277485	0.44456731497069	0.16180269788218	0.592966546046245	0.535368402953069
TCGA-86-8358	1.78904109589041	0	0.0788267349675581	0.371770670936569	0.0761531475058712	0.428389675914045	0.453744767292459	0.166386948644371	0.740637304473847	0.26933233876148	0	0.588897527682203	0.122873117276111	0.0289073623036644	0.545488795874595	0.0369344960389593	1.79624192762077	0.530121011878132	0.218637715545403	0.900875627830685	0.472282579122127	0.326509294696646	0.368554026619165	0.153139692283372	0.889347522969668	0	0.509573444523376	0.497453726094661	1.6620893915341	0.162391519545129	0.0923415416012451	0.779558389743378	0.329482321953438	0	2.07834985156119	0.604869304343306	0.237560080372159	0.135155932953604	0.0498087769467696	0.0492199732700403	0.10755224826725	0	0.23063707996578	0.340469766094652	0	0.0842436568461843	0.167410065512544	0.370477261741113	0.764437383586558
TCGA-62-8402	4.1041095890411	1	0.0136872590933429	0.0472066633827995	0	0.419182461363358	0.586766376367331	0.151424904124039	0.155595630576853	0	0.501578248649854	0.159598187564324	0.692140237506641	0.248294731303153	0.209137279412614	0.0661937290900822	2.76515344259754	0.538280491674793	0.332549951673999	1.5043880171673	0.104514630433651	0.60152547448861	0.135940448422774	0.270685014106595	0.0739705124803849	0	0.444131018249586	0.232309555934569	0.888247451263951	0.0491680135506637	0.0214223169551675	0.49103941774399	0.477098890348474	0	1.40641585100102	0.474041302157163	0	0.315566925872839	0.539191474595022	0.940341028795275	0.0977022228422631	0.212416688348408	0.129823983857326	0.127345266599546	0	0.201257456843241	0.460407075256798	0.562756756360171	0.560124551339921
TCGA-44-5644	1.36438356164384	0	0.0182699651676479	0.341210524347663	0	0.443054290573406	0.93403717169561	0.636753880228565	0.105847490758916	0.246483731738709	0.143029727495972	0.13549256672199	2.38196662169725	0.639025030171155	0.555086280832712	0.108976881903545	0.768280720056676	0.488596550286151	0.801309003162937	1.53853270074667	0.380001934052588	0.230088134353855	0	0.139671445111713	0.0980637452410648	0.255172093599184	0.262988719767466	0.302854087021021	0.696465728740053	0.0439036245968296	0.0285693219255892	0.573243533872889	0.764406287351225	0	2.50559219997164	0.558546544464241	0.112687843937416	0.0422473595725169	0.173186803478459	0.184615202035823	0.233450646266926	0	0.171061525591865	0.187511104364762	0	0.101351838995403	0.587457358869961	0.369989248969483	0.539063099854509
TCGA-97-A4M0	1.78630136986301	0	0.495549964944459	0.330475794053238	0.171959753598673	0.663162602852745	0.692906171887592	0.514237418627227	0.476866082158328	0.0425870626791622	0.0318823976623972	0.232785744018704	0	0.310658758141099	2.75878221904486	0.145328036160134	2.8913283836403	0.830080534889284	1.76063485006274	1.98252526717229	0.747075580545133	0.176003046207307	0.422095507447373	0.0529199841675574	0.445644185612993	0.169213737785223	1.03703987079688	0.783377361577988	2.24036898277728	0.110361064949402	0.0723891515818383	1.38064357124284	0.201377289542617	0	1.90683557978865	0.542153329835356	0.210093062935501	0.181161847959787	0.193540515249252	0.497753166805144	0.124830264312173	0.140524247941419	0.0850546615550768	0.422843217746366	0	0.632296603735531	0.55281674816302	0.184919192238797	0.232456186547793
TCGA-50-7109	0.843835616438356	1	0.094966827704645	0.094688241640015	0.153909076711571	0.236868756859139	0.150120952598153	0.172424148187262	0.367716823675341	0.0990264912512745	0	0.156864494294353	0.119248301254072	0.189188209809005	0.674917974864774	0.0425351646842204	1.11885538032063	0.4955996960277	0.338386075527027	1.15367175902867	0.10649834394765	0.150425928646422	0.264847094910903	0.0625417458640875	0.515171478652668	0.102702738334529	0.257647798574816	0.361820677216747	0.6342777460443	0	0.0218409387117083	0.658843501835284	0.180427586995669	0	1.85067182676564	0.324714074966181	0.0867330128136246	0	0.226804560186531	0.204359609108734	0.025541778097294	0.112200156462161	0.132266463702949	0.253527771974819	0	0.0394951272293805	0.173482209664369	0.0289511470687844	0.186767520267794
TCGA-44-A4SU	1.12054794520548	1	0.0492135664233677	0.1648949973983	0.181382269679556	0.597133672179792	0.407347464421288	0.352716644475699	0.20846750438472	0.088701180718481	0.130394627811627	0.201417490869799	0.422858574793196	0.46398248935643	0.743599558296502	0.104034709052443	3.19998542632817	1.03688450653315	0.933567162052177	1.86036807443998	0.460551638444037	0.350080808224982	0.0634498170168659	0.0282446649086392	1.59019298669288	0.0920062181817427	0.450450767194419	0.942767549215848	1.76282039033765	0.0594483021410585	0.0577523313706477	1.35037103120647	0.397323206532777	0	1.6653616426958	0.1747028788377	0	0.265778109484236	0.0910114815655148	0.174620435444975	0.0673977749447178	0	0.146805765421989	0.707853569519042	0	0.442727750709407	0.424516668870599	0.261833174844544	0.849432547205256
TCGA-78-7145	2.26301369863014	1	0.19702149878998	0.0950197370372128	0.0533371732127182	0.210686723412294	0.526306193617237	0.208795701169285	0.0817103183599373	0.0993726626930615	0	0.0316332509602827	0.119662278807095	0.129286418733423	1.96845849893128	0.0172265709062809	1.10510166508633	0.269864714427482	0.782487095726781	0.960527128191194	0.206365899842172	0.0622845586654641	0	0.0931496284226807	0	0	0.277311174544315	0.0996580067876627	0.48112023575055	0.0502976767136179	0.0219193526498524	0.734566626103322	0	0	1.32535934458797	0.100815964003839	0.246785497978843	0	1.06926218134332	0.215073985370735	0.0382812360360701	0.360743743930092	0.0343430402365203	0.346546267872288	0	0.0971202602981094	0	0.952928522201429	0
TCGA-05-4396	0.83013698630137	1	0.192474469166368	0.136982249446683	0	0.253025211811322	0.808527397782132	0.168987137248717	0	0.143164162833151	0	0.0818574729308047	0.0258434213013647	0.114096839180848	0.814819127304351	0.0861166439524834	0.622151272641616	0.460658803804169	0.735848631344456	1.98945113356137	0.153793016383389	0.331340283711434	0	0	0	0	0.731463149400497	0.504405001658102	0.761221265648473	0	0.0632210439089969	0.510903704092433	0.0911281530327665	0	2.14334508857945	0.843340556042545	0	0.0929633015787602	0.0506193510903798	0.828763091643847	0.0556680282839091	0.375040877517615	0	0.56908671125629	0	0.267546344835052	0.322108709000274	0.532510170269573	0.491466787061152
TCGA-64-1676	4.73424657534247	0	0.0153294402391866	0	0.114343128659793	0.138077864345994	0.357502459508388	0.188421181697197	0.252689711147944	0	0	0.0882979369101151	0.130532551962072	0.0509282890095936	0.285125076421524	0.0829623872760565	0.484409780959396	0.225188044677723	0.542514616147161	0.494759153651533	0.324908392368889	0	0	0	0	0	0.141619688270924	0.516754364019417	0.119937215433314	0.0185628066794012	0.470481889359951	0.295348286523788	0	0	1.67749831982625	0.26080010602231	0	0	0.279551644537565	0.109985647541254	0.0140908784548753	0	0	0.555488714459736	0	0.185556158099253	0.247602855346007	0.0317853769886029	0
TCGA-78-7150	1.82465753424658	1	1.10035169034531	0.204604621428045	0	0.165064387753518	0.298544434341383	0.0713433318087282	0.143177941420817	0.0892779223615754	0.0339435458168677	0.0450992342828516	0.0315650276232992	0.0120582073983913	0.478226275031281	0.0755584700662224	0.534608635809987	0.0649335036357949	0.183604294545951	1.085446945107	0.350879489128997	0.161550624286583	0.294329598137823	0.0284321957479052	0.0679133589434601	0	0.216143215565707	0.0454620541911569	0.191240033326123	0.0451101437269335	0	0.199860763657439	0	0	2.63087283269443	0.332496243030082	0.1523062775632	0.0290840048539718	0.149591723370439	0.298981867567647	0.0229693502096431	0.19576346168952	0.0904473352491387	0.263992516820138	0.061344709542354	0.0178767099690733	0	0.727392412128477	0
TCGA-78-7148	1.71506849315068	1	0.283161854328864	0.347568151763827	0	0.138786040585035	0.334535252330483	0.218650069041656	0.142256820986747	0.0886929457345989	0	0.0503025782082	0.0157622171454918	0.180635452970143	0.888871178646469	0.0455036046175102	0.723959888089091	0.242331589768855	0.224659029273857	0.711579025432813	0.184900878483672	0.108971040014558	0.0634438706731704	0	0.0674651149760546	0.178478883472428	0.640040295340643	0.0889485596959954	0.435060632167276	0.0448100745812082	0.0195069300154992	0.102714343982334	0.162064149133954	0	1.73760784448163	0.330488639593315	0.0776480043519303	0.0572117865074397	0.204046002996062	0.2284063929059	0.0452755874573836	0.0511452497633104	0.0305777019624007	0.417812085650979	0	0.0866754037204519	0.0538203507641965	0.406653416570709	0.0863359626304216
TCGA-44-3917	1.07397260273973	0	0.0917788967355489	1.28173518855295	3.6795347097573	2.29167051980335	1.22708271913332	1.55210476314728	2.75915187011274	1.85407823561151	1.33432605189114	1.18920279331525	0.0170429499650827	2.13893210075257	3.43402346991156	0.405996606092727	3.36919376268788	2.55197551510449	1.75657216306189	2.01820765799205	1.86070185794843	1.54022775917763	0.910385145415995	4.21034958569654	1.68149862870449	2.45930577079474	3.69220834447224	2.60869403532904	4.26510071313909	2.51358187757862	0.309645714706086	3.65241857479342	3.09462967424173	0.87279255876009	1.70540424727407	1.21956261478898	3.39496995389293	0.866557060959781	0.0661991514976988	1.2815725335904	2.01389737889953	1.88761492950273	1.95184552112287	1.06243484915163	0.552581631043818	0.970527465339201	0.167807688139989	1.35858615179015	1.80845630835155
TCGA-50-5068	4.10684931506849	1	0.632446354069394	0.259309853485294	0	0.0536648775115063	0.213080587933433	0.672380623389802	0.224704897192841	0.141590262373824	0.0544407842627895	0.0896578553910202	0.123441637630692	0	0.0809531843323812	0.198688888610717	0.49894768689793	0.290538824036732	0.468485935063119	0.486289403938783	0.0780578709444306	0.131853701811608	0.101805806148156	0	0	0	0.54007955856345	0.14199105689373	0.297447351152117	0.0721837896772144	0.288528663187607	0.505929333354408	0.174918334222103	0	2.45818012822633	0.393979878207379	0	0.0466938963308668	0.0500451171406044	0.173597208534311	0.0185801397117157	0.160119773703186	0.097173809584927	0.618151809319157	0	0.164585754050067	0	0.234521308463839	0.379500861843222
TCGA-97-8177	1.36712328767123	0	0.104111125466307	0.0286907860627844	0.180581839531943	0.336720278323731	0.644167048983938	0.273617743061999	0	0.198201926437461	0.190581309653876	0.055533294235638	0.0104790108452105	0.169246967827259	0.332338785599347	0.0844017342932169	1.09171693991396	0.415520245252386	0.51086666788782	1.08889078263089	0.397901346476946	0.0732242120297162	0.123667335248905	0.0281133441517252	0.131335821623152	0	0.569503759232204	0.650507414864529	1.23553216951176	0.0878762821644362	0.112769927479649	0.644442658818057	0.0374493892278704	0	1.99246015770292	0.304394803802271	0.102173223731152	0.0754494419118432	0.669480308382516	0.11187595005292	0.117193722101104	0.163159865253333	0.118080742497512	0.49193957849626	0.0407250472768637	0.259704408212872	0.0359383829732969	0.645416530995779	0.316779496622347
TCGA-91-6829	3.44657534246575	1	0.124566652335427	0.641010161656338	0.255104932654412	0.18216900513607	0.611217891986441	0.177429796267	0.163120672176632	0	0.113624182311972	0.107579284852912	0.105862807457733	0.0206899761737974	2.26677002297872	0.0609927912270019	0.485218243731505	0.611826119854851	0.627601855453901	1.61690847172825	0.597738239078516	0.0948747524648011	0.142561168817323	0.0644289353577683	0.151341049526297	0	0.480326052139644	0.243243548683934	1.09652732905474	0.0516385173125495	0.249381886594687	0.423263247780885	0	0.0412140551351888	1.79037582607374	0.416351501015226	0	0.033319772948148	0.37944866559167	0.136290829049858	0.114844503976316	0.115526925176107	0.10330618749531	0.639475575155289	0	0.246064735443697	0.0619926001252893	0.248607315171152	0.513414741097516
TCGA-44-4112	1.01369863013699	0	0.320626820522893	1.46742984684095	4.70699102531665	2.15159953684554	2.51867081643416	1.19556700988256	2.29263953370736	2.5751996702028	1.48244378139393	0.755730225903141	0.0131483738334316	2.25445429407809	5.54183375454489	0.956398597539417	4.27066565555209	2.27949441423867	2.09621507267709	2.11370371589107	1.4771763379065	1.57319671398998	0.548553959121166	3.44489583339765	1.59949735758407	1.63596816821916	3.6410026387951	2.41323119680513	3.86741789406456	2.68779842587501	0.618244952687102	3.96642183805926	3.68792667882247	3.01523617499088	1.96902833737216	1.29786452698674	2.48936258749037	1.32015337755901	0.411175216645737	1.24173163269217	1.63075726956722	3.13537487326575	2.17923057169184	1.46750225920155	1.54786831288196	3.00512451988035	1.91781222916106	1.41989318469559	2.32744047551433
TCGA-53-7624	2.85753424657534	1	4.81051662491935	0	0.0471916256666113	0.537224589162785	0.506976606333723	0.277958451340199	0.269978310867163	0	0.21952169545171	0.038999874492493	2.84708551674748	0.12023444950484	0.0499608074448611	0.138487761727641	0.794790471316753	0.494273561308987	0.521044805250622	1.92534664121945	0.226151881108379	0.256715046720505	0.123370105716456	0.0825463502120228	0.0669973459436802	0.091365137451209	0.462253601296658	0.171574501235002	0.704027608056893	0.0590294437320638	0.0759646835801854	1.01845970145477	0	0	1.94361194356875	0.213823549126725	0	0	0.810839394655503	0.269998890059142	0.0992569968229223	0.193234298526487	0.654677955572124	0.269001777973079	0	0.135363325289433	0	0.193692905448034	0.166671231630226
TCGA-50-8460	2.27123287671233	0	0.710432603988684	0.0939404188390217	0.0527226811676405	0.15345385924027	0.407411382380457	0.188914101044525	0	0.0982455641272909	0	0.0618689555763742	0.0518985736759682	0.103157986458121	0.931441919645698	0.083187411420806	0.744346007078143	0.266974071366955	0.247654134799149	1.30848844373831	0.296264624002745	0.120617971629622	0.0703429273247229	0	0.0747902343405516	0	0.301844441023032	0.277438382995341	0.4763122083972	0.0497176055952044	0.36453287669733	0.577326050103647	0.0621829422341515	0	1.4165965705707	0.192902648148051	0	0.0941553036921744	0.445540687504373	0.202804352784082	0	0.0567330615064739	0	0.311626221742601	0	0.0960178698632826	0	0.111590942791936	0.630715412586483
TCGA-55-6543	1.19178082191781	0	0.549001024821048	0.480247788926049	0.0562071578242402	0.175053881574899	0.918447849185474	0.60659983099489	0.0860620887181564	0.0532640802291413	0	0.0333488517146151	0.0733111222815235	0.129548606668672	0.629759982023462	0.0886243371306929	1.3874449529878	0.40650387586671	0.214020218608545	2.34682489553163	0.216877004706548	0.065625124432029	0	0.0661287964148736	0.360608123372867	0	0.651980532504176	0.338055060397316	0.415796377256075	0.0355535748736249	0.0231123462741421	0.433131120513213	0.190345498280533	0.0423103918968739	1.67327698443697	0.297546519469138	0	0.0676247992062627	0.647486204219179	0.161834100171642	0.0666402549969847	0	0.0715212207393203	0.367997316578528	0	0.179157040179948	0	0.228574197988091	0.197010778552472
TCGA-J2-A4AG	1.36986301369863	0	0.260909023223224	0.206285966460446	0.226597267621452	0.469476013474903	0.367273848213034	0.193880047099408	0.479962046699453	0.16446591151056	0.163606883984705	0.195542783647128	0	0.225698398055837	0.892252061166156	0.183464498304561	2.80202515624362	1.11174462819583	0.924861713319961	2.21179403915393	0.604841289524926	0.262099606951458	0.296675766564623	0	0.241647721919396	0	0.533563132931505	1.00665672935032	1.69345015740608	0.146403500050849	0.271900028425776	1.05477295627037	0	0	2.20732242436095	0.925106154847872	0	0.141064319065844	0.254452964020835	0.387949604874729	0.0431434809635185	0.297579899202663	0	0.310204255390132	0	0.445328771825754	1.0096398426759	0.156824927939475	0.108754361060097
TCGA-93-7348	0.347945205479452	0	0.333055823627217	0.202913068505096	0	0.267195448487483	0.49252242232884	0.675059642469371	0	0.0559520751694986	0.0419365653272123	0.0827180747188414	0	0.222031852149984	0.483777220973933	0.102022451757919	1.29624469277441	0.542295026867223	0.224217729615974	1.83174590579269	0.554876586987025	0.0348726245899575	0.0787154768178314	0	0.0836769376480254	0	0.388537242354771	0.599899951753462	1.03819980684283	0	0.226263844011107	0.634374876674374	0.260296107919597	0	2.02227247481446	0.527606044567512	0	0.138707004429811	0.250358544051241	0.440013847839365	0.0284035312006665	0.0635211215297053	0.0380421302186971	0.279598124804548	0	0.0864969768678704	0.0668286778008954	0.765087804047848	0.387029492424064
TCGA-49-4501	3.89315068493151	1	0.120652321467222	0.253664668700868	0.0253464019847581	0.162490289025725	0.250854707092624	0.333221961004589	0.114058677743822	0.0240057758898859	0.0531719617506427	0.0209191250855843	0.0894356281795108	0.104342458766124	0.498973701845653	0.0322584854954889	0.730008998442841	0.472177668400281	0.192428241715391	0.925168730016652	0.172032586494557	0.10120211361019	0.131159508990564	0	0.105692947230553	0	0.470945820864614	0.224393578836907	0.640465022485592	0.0781374824132148	0.0709831769414166	0.184837468959415	0.0592817024468916	0.0378107438652973	2.27465504032565	0.226891425745396	0.0416148271597717	0.0305614545838714	0.451611319212895	0.184191654036695	0.0419814432511829	0.106208441664431	0	0.368191401528762	0	0.401800449949509	0.111654271180932	0.298386285604076	0.334694283454041
TCGA-49-AAR4	2.40821917808219	1	0.721970176792877	0.060403132619896	0.130422606458855	0.519455540567497	0.352179081337101	0.300024114535382	0	0.0632048479550795	0.341667067082192	0.469125739256549	1.19408875333524	0.448963662097353	0.723959474071016	0.0845445192699572	3.18723602687472	0.600973443845175	0.777432088183783	2.05786753698135	0.471256693517666	0.255748431232746	0.465756354306902	0.0200045960421256	0.345405450544753	0.128310735685155	0.312151751104308	0.81851701115805	1.62676900210266	0.341853923839239	0.0544451312777895	0.502794372209051	0.153105218576363	0	1.739957038044	0.540598143042898	0.108506798417339	0.156122611852454	0.451964709976875	0.301262394290079	0	0.0717308816149182	0.20326085289377	0.418028455311946	0.0853513706503128	0.837717658583262	0.280686480877955	0.385858068047071	0.606628206777566
TCGA-55-8512	1.66301369863014	1	1.32124816506353	0.414806191835518	0.0522167857140661	0.465102371349959	0.687356283294951	0.383811900587069	0.484580420772235	0.143620122789679	0.142864660611302	0.0732263251984457	0	0.231825635487627	1.33527448735434	0.0983268873038916	1.67823431998798	0.635579975037732	0.603356312003615	1.82435736195943	0.293645629530279	0.28199047654407	0.260522193724947	0.0156093439580588	0.0740779640155988	0.100932341681059	0.440623650193477	0.43290468855585	1.30566247898176	0.033012720556235	0.0425936446963189	0.649372457946512	0.0615881878322646	0	2.04838560463525	0.399163258665365	0	0.180864178117567	0.985007977765886	0.526579705746574	0.0374730136912708	0.110272209705596	0.646902806736384	0.461925986593513	0	0.393389342039706	0.274006623317706	0.601807339724598	0.492859664684798
TCGA-05-4398	3.92054794520548	0	0.645911271688951	0.114607731698917	0.185509834025931	0.513888372328327	0.699338213358844	0.221810481149317	0.0665085394722164	0.0206741276168621	0.0458562772332983	0.161515168148175	0.275072178345374	0.148174053303097	0.2160732701932	0.0982982414976856	1.27289259018982	0.502175367933684	1.14539263353864	1.67046269320333	0.30269606732437	0.215042876875892	0.11352719334755	0.0510241757022414	0.25840844471398	0.0426121593475334	0.474312971638007	0.924122014398126	1.16983812742575	0.0475556996040635	0.0698125797811943	0.572527551622793	0.0257966979435841	0	1.46800768650158	0.525580614247909	0.070868787677284	0.0521846214775371	0.4805077557167	0.28453698284165	0.0412822849716256	0.113895359170594	0.108381652842841	0.404217088324671	0.109118233155834	0.986242728868098	0.164957107059561	0.32803087322486	0.836846010095297
TCGA-05-4433	2	0	0.650719983746087	0.234845619450825	0	0.205531529290804	0.251597231604932	0.174610989304273	0.105217028306147	0.0652833038692622	0.0963319617453219	0.0569928988099933	0	0.126036401853275	0.271748798813141	0.118727046096251	0.805111337502014	0.34148472009768	0.0692983905853596	1.27728796736864	0.201309217006954	0.156473179019724	0.259337115917035	0	0.188784703866422	0	0.429212570176827	0.188127219582141	0.693049773234846	0.0436365241171435	0.0562411112310792	0.517002915657055	0.157982712830857	0	0.983759946033448	0.358304951775774	0	0.373320669993823	0.397142101091389	0.513879322451656	0.0331931994042417	0	0.0444322899411936	0.280449949447446	0	0.148599765209153	0.151856544253279	0.276556377984118	0.238899655590421
TCGA-62-8394	0.380821917808219	1	0.40826219284548	0.262713544835124	0	0.197169418104394	0.244289869196944	0.0992265081971115	0	0.0424846460411764	0.0629248110613606	0.0984372106605656	0.0148633949632528	0.124823061267873	0.379721052344181	0.0287640527888018	1.50391969277585	0.380434250877289	0.622992031372329	1.76517323298125	0.215525254668107	0.0778872925595847	0.0598817956770583	0.103722463059559	0.124671853869159	0	0.352016219458535	0.310105647326719	1.1338638485952	0.0283231531348109	0.0183959289156498	0.430618383048893	0.153250828733276	0	2.19682771266506	0.479603430022023	0	0.0272491232485152	0.340246915260967	0.173790948746326	0.0321568821389197	0.0482621790440315	0.0288424477137128	0.396868517824582	0	0.144135090675228	0.0998508847152173	0.328591485069931	0.301637201887788
TCGA-50-5942	2.41917808219178	0	0.161118641881057	0.535819264222824	0	0.126146518201683	0.85430378829438	0.266201129928258	0.0897170062621531	0.305146038314078	0	0.0887712100986791	0	0.0726053496393763	0.840769284390334	0.162256062580076	1.29538038051002	0.594156484509915	0.222706523681107	1.44625675931884	0	0.19626773167103	0.0781581977308906	0.052024490902963	0	0	0.451347546409467	0.109357737536779	0.763269890185533	0.037091066958324	0.116741737949117	0.126146518201683	0.0691131463992568	0	1.59940492413391	0.262118123795257	0	0	0.0755323984193846	0.0624712190998046	0.109632275372936	0.123496095395575	0.0745744593811835	0.32342241444918	0.14645907002874	0.224884399077699	0.0663536229896603	0.237804025110346	0.544178910817242
TCGA-55-A490	0.271232876712329	1	0	0.129139653090461	0	0.16369605499529	0.265248105490685	0.256671161024637	0.341608639495949	0	0.101857182756759	0.150262658780525	0.0323226625220133	0.244683081714617	0.410748324614935	0.136366145275886	1.73775258011191	0.731320505736997	0.430317090074966	1.32040515112476	0.234210760850092	0	0	0.0434556672123034	0	0	0.229888996851055	0.33608402734648	0.284250762875013	0.0461877235891883	0.0788188750793721	0.053873867960142	0	0	2.16312897401085	0.179817613005936	0.0800076015545624	0.0297827020618353	0.988982753216895	0.141682621057368	0.0235223464888475	0	0.0623710596436488	0.115019989540062	0	0.106516469113865	0.349797580821305	0.103823289799982	0.251919993856977
TCGA-38-4629	2.36712328767123	1	0.84727977142911	0.12349608480088	0.109836189872073	0.0455951656619545	0.107092870248158	0.123273275707165	0.0434822466279967	0	0	0.0100413564991283	0.200637971378348	0.0246462275383352	0.197487692906532	0.0270444492386881	0.419020273756273	0.0384395910200097	0.136854175361876	0.825397598167049	0.138730068118449	0.0330404434238004	0.110558104287592	0.0250444520786313	0	0	0.122495910102343	0.0531873126896587	0.169551236024171	0.00893128217119261	0.056853249669776	0.0310961307360476	0	0	1.4641243113017	0.105695304321324	0	0	0.645175007822153	0.182776505231702	0.00677421314154216	0	0.17184457033702	0.295472212390568	0	0.0313097500608525	0.0633540194999352	0.146424253829946	0.24134146414714
TCGA-86-7954	1.65753424657534	0	0.130447271187114	0.391620984250543	0	0.366844777405448	0.635612049797132	0.288361634820727	0.249051903493508	0.0274581109755594	0.0804200991029139	0.0869548118158019	0.414573993672627	0.138882154739572	1.24888795507219	0.0683990397876814	1.10833157872532	0.443900701100648	0.61452545095931	1.4286128740911	0.602143705446311	0.067022729437964	0.25185237602152	0.0341636026738996	0.301148534615076	0.163141740890788	0.754816884894471	0.567347991288628	1.0767469328791	0.123306456415885	0.0352746226511644	0.0631219501038414	0.253563172141862	0	2.33856594171624	0.326017794646819	0.181492698171775	0.0858254576736478	0.520132099225036	0.357922855406293	0.0412194222266154	0	0.391318030450679	0.324648179643889	0	0.173253058279041	0.796757605271182	0.44551478533196	0.335302878020234
TCGA-55-6984	2.08219178082192	1	1.57199297670563	0	0	0.263331119655901	0.260479313723579	0.156442752328302	0.557242649890742	0	0.0508266689534661	0.0591477222827581	0.0238358866976294	0.332460483132818	0.0756246170719031	0.0795540796534823	1.25719853782126	0.501870442551842	0.441202977738937	1.39679020850797	0.0729151020524818	0.236914830753651	0	0	0.101110849744977	0.137308856955983	0.238707105689901	0.419578726605361	0.971400479330073	0.02282487589978	0	0.533673528034407	0.084194728879229	0	1.68971662412774	0.0687391037213796	0	0.12699694985645	0.578878934298994	0.270157799394309	0.0846515562144607	0.0768665226457563	0.0461197728670744	0.213106250177231	0.0914316727080694	0.104497462365419	0.0808497234067274	0.349724818299756	0.356778015926842
TCGA-55-8205	1.64109589041096	0	2.55281585984552	0.150944537573668	0.0687579983972017	0.304427859573588	0.192377507860811	0.25417669189894	0.249520645677755	0	0.0246501873096307	0.225917008404408	0.214276434582767	0.0933313644327922	0.301908644189513	0.0658561230685456	1.44505805152447	0.552419649891539	0.690650271634571	1.52321894376757	0.458070210787893	0.137589027128137	0.44404033467079	0.0409829512236869	0.188477402505321	0.0676212461180877	0.52351949553716	0.405372996991161	1.12429577459243	0.0542498916812845	0.0283457731805819	0.460954474754632	0.119879041135939	0	1.86887931117627	0.383919101547926	0.164655334434662	0.0419183334907925	0.878386232398656	0.695883508623476	0.0166632421076391	0	0.425945541028228	0.283034017224799	0.0446645120770808	0.444683640249257	0.11517195347072	0.0741399991363058	0.182482116494386
TCGA-55-7816	1.28219178082192	1	3.83862748404263	0.196528892220013	0.0756321576051202	0.339456082677818	0.557631745996765	0.590506263557033	0.662594889065386	0.297819069274827	0.155760840239554	0.204225823258601	0.01267978856363	0.288142649161364	0.329596628537421	0.141429998402647	1.97205348638271	1.34668028794582	0.598876358619507	2.18788846130813	0.35016013303661	0.171329915060606	0.590506263557033	0.110268188075806	0.469579548640578	0.145121402174751	0.749714568182718	0.328282549091144	1.09176003650245	0.0361177012499819	0.091713279145786	0.374609771029955	0.25225890155511	0.0287952274258839	1.51026574867736	0.361151779246402	0	0.176359957945094	1.11670727691221	0.250402509397812	0.0183624162935595	0.0813366466063645	0.119114205003141	0.734274763201924	0	0.57301383959724	0.315395966027781	0.301680782584023	0.375560248270928
TCGA-64-5774	6.98630136986301	0	0	0.0925163393558101	0	0.262674288254963	0.236881733845558	0.303479058233206	0	0.23071948690794	0	0.024677882712758	0.0511005501697543	0.026078368488405	0.949952236396308	0.0659053268539158	1.40902481854922	0.137569099306906	0.24408818148398	0.817232838013713	0.1534118319238	0.0606255359620208	0	0.015517137277076	0.143720322865413	0	0.302050171301087	0.14321210709974	0.82384838936563	0.0489525416597696	0.0213275328233496	0.312885742677364	0.0612301024188509	0	2.42910279569261	0.644584416906072	0	0.0315762276166321	0.0992714072487479	0.0444335000237824	0.0615649646584562	0	0.189806598203106	0.151872191785547	0	0.0194150262014812	0	0.330296109719042	0.419370935855117
TCGA-05-4427	2.16712328767123	0	0.128659104907025	0.445350425475438	0.111065966041762	0.354362519997904	0.628227383808235	0.257640927363258	0	0.203534185251282	0.117371572796766	0.231784335184486	0.0738224525044741	0.1172471486434	1.73643138562079	0.0453094985203989	1.62948742129825	0.467208168342661	1.24428472692591	1.40339337478715	0.113284194919617	0.129273228349566	0	0.0502293257402724	0.485837167114839	0	0.552869561380544	0.340209704770017	1.00667470503984	0.121612104895565	0.112798963814748	0.570381141985802	0.360748675040084	0	0.920121621102731	0.469349986867341	0	0	0.698086739258755	0.206289589092498	0.168378013611459	0.119334512212789	0.0364595609513251	0.346799467519341	0	0.306546214434685	0.240811894840835	0.794806892158963	0.452510190360894
TCGA-93-7347	0.813698630136986	0	0.429231628861863	0.195468188727656	0	0.242538505856268	0.392594432102741	0.276436644704898	0.221059730620741	0.139228761647695	0.0270009053319894	0.146776653615848	0.0126069317665677	0.352085496015008	1.1314864757806	0.135057591693478	1.12990505998133	0.696927622030807	0.374255427939096	1.53849395887586	0.378987048316799	0.248598654552459	0.147638712306261	0.0667881213431835	0.156714651461162	0.211410344806345	0.672544865945065	0.492077972004854	1.00886616148299	0.171236210178761	0	0.771857418861148	0.0885794066989573	0.0286306874855411	1.7183452753923	0.35930678440953	0.0623684718052899	0.112098514573545	0.536885050466159	0.425059075944284	0.0182571129080643	0.119681085179345	0.163240541479473	0.264565299022958	0	0.418353500614903	0.165392935754055	0.534083877341028	0
TCGA-MP-A4SY	4.11232876712329	1	0.270217944542954	0.07764053996873	0.385014486882125	0.625483160150852	0.987846835233166	0.655224591039247	0.191531573047286	0	0.229927362176001	0.185018308390254	0.151038675780249	0.156022205159298	0.931739856150122	0.0484377721549564	3.92263649042274	0.46034500132584	0.872678356892162	1.85132768795814	0.491486181944825	0.193229377331571	0.269401375802385	0.171706174851303	0.285256965452638	0.163857558047196	0.437018884632092	0.578904232873514	1.51829189973308	0.0543876298657453	0.12039664065614	1.89902052275637	0.19507012059359	0	1.45443597607327	0.338592821593132	0	0.077819141401742	0.673270479728447	0.258029802860401	0.130446780901657	0.0920991642375394	0.0822863819396613	0.298769504360934	0	0.445673316290202	0.313842661543014	0.157887730934142	0.0790557580050934
TCGA-86-7955	1.39178082191781	0	0.286094626792934	0.138425791720044	0.0933599710953436	0.310734948501373	0.563200100256582	0.170748481128094	0.427371458849578	0.116873078718039	0.0446996627513775	0.150793710817284	0	0.26600086756073	0.359939871296482	0.0797820289806544	1.67036890583696	0.126019480062615	0.265219836934504	1.42946948017217	0.471650188170821	0.435519099743725	0.0425250496106477	0.055838011773419	0.173028254544201	0.178161612240794	0.322842933932222	0.592441841079355	1.40021651980162	0.0200499109953186	0.125098022948347	0.552342818855168	0.178678803898737	0	2.88139697926437	0.55687570019701	0	0.0756495494181633	0.0410793455369433	0.047248004426322	0.0961854637750701	0	0.0799956712160397	0.246418442992799	0.0408343654731014	0.0582501972943742	0.235169280249572	0.29713043286579	0.577664246022549
TCGA-55-8511	1.51232876712329	0	0.0458251504439213	0.0531644544701784	0	0.408743703212639	0.216394343633224	0.321678302356659	0.174432766490119	0	0.121647076851178	0.141009978784182	0.0387844514325249	0.155394304172938	0.178921558674073	0.0377239860231825	1.05495522900681	0.360130201005179	0.370232914356794	1.40486023292997	0.225992408911399	0.0346747264694079	0.290449246789229	0.150983181874643	0.375025514661037	0.113247112348404	0.181635705398845	0.634207410924385	0.688052357094211	0.0911346676113507	0.225060644740783	0.830159638992834	0.258927633423162	0	1.8723964022651	0.442737898151251	0	0.379637817425824	0.249037930808386	0.3095653133362	0.211821819855235	0.0631641798299904	0.0378264825794086	0.246824374679729	0	0.280979052425551	0.129980472996414	0.210436870352893	0.106325174550931
TCGA-55-A494	1.31780821917808	0	0	0.160419029156027	0.33371567818056	0.844828236569608	0.0450078878728213	0.609576079587661	0.138378842892947	0	0	0.615731640452753	0.103933628603726	0.191205217261075	2.87641478786095	0.0514628998968225	1.2834850465636	0.573959823876282	0.938572156778379	0.930268560538105	0.645726371839262	0.0801963091627943	0	0.665128040413655	0.948680081418213	0	0.334608203786818	1.32971490828649	2.42663859913383	0.0146626114228788	0.0189529132907032	0.479492064790879	0.29980298586655	0	1.70843932688483	0.614869250166091	0.075485286718386	0.0826274010260513	0.0595851767051694	0.039521236475693	0.245877004761857	0.35664348226452	0.222148461589327	0.135625526210619	0	0.253965432832829	0.288701460536053	0.211821495975918	0.163260152626935
TCGA-L9-A50W	1.21095890410959	1	0.0695204580912237	0.135451322362908	0.0764986361181308	0.335808675102074	0.339391733012751	0.340387615164428	0.0595317089851474	0.207461230154636	0.0808964160979012	0.0677491545328642	0.146887739235573	0.402663080794753	0.365731185455503	0.143013816525665	1.41382431524146	0.604519135989251	0.410116416404126	1.65025463023001	0.353812662915821	0.484071513510201	0.150111513691945	0.0679386726492962	0.347622335118128	0	0.551221107265865	0.763847883155212	1.1757554687525	0.036537216717718	0.0315866907454583	0.344804373117097	0.174890539499096	0	1.78059097597419	0.422366090698006	0.0634445485603507	0.135756788702152	0	0.939726262565293	0.108034940659586	0.52616928486539	0.0249097541242157	0.248237299397079	0.0497393295780146	0.215490290409142	0.16814614842749	0.338829209453423	0.679587542589316
TCGA-55-1594	3.22739726027397	0	0.11942128112733	0.113869372602189	0	0.309010716354819	0.437276751353531	0.140732986074073	0.0660729839489005	0.457072799801178	0	0.0653708165101803	0.162502671311029	0.0269407462284317	0.366110561479181	0.081287973135788	1.85762873554346	0.220853935715325	0.602316623222537	0.99523781954683	0.354181086738491	0.213703750578427	0.112795530931999	0.0506882449218518	0.061152251713101	0	0.328447481428113	0.298738775824713	0.919398361186172	0.0405873253573098	0.052326992460154	0.302861805809647	0.0508035434928171	0	1.63047862955033	0.522626284510453	0.0704053623271754	0.051841191966383	0.372327983403511	0.133519494595204	0.100417759969394	0.0463350269595139	0.0548453936874001	0.227601604470353	0	0.0319612371486704	0.185879101459687	0.668100421281468	0.962144752563451
TCGA-44-3918	0.53972602739726	0	0.344910111090262	1.13559545686514	3.90963209132789	1.78010438308448	2.14783581788627	1.49264078510936	1.78969130893611	1.86505361100434	1.39930632065552	0.559262902116208	0.229649952167049	1.62360070328932	4.22144979658263	0.589930791564412	3.53574758039801	2.19498142861599	2.6190089837662	1.7941250729077	0.985123653116301	0.906730248777203	1.33903846473004	2.73249339310102	0.994877387081066	1.84037702208218	3.47726852764169	2.34615074000274	3.51979908343419	1.85673375272116	0.225894184968213	3.16532318316678	3.01667322995813	1.98991211380028	1.42383612097551	0.942560245475452	2.53749976141581	0.879051753126462	0.175252227769563	2.47253668362762	1.63348392143163	2.41787617106593	2.28974015094653	1.06880763379947	1.55415502023945	2.02391311622475	1.51459288712279	1.58085869426319	2.61020355230293
TCGA-L9-A743	1.81917808219178	0	0.828396125367196	0.169217689505996	0.0488262444433393	0.568557568515914	0.68127533080285	0.25590540446585	0.0748613120473242	0	0.0346457687820403	0.0851331099348866	0.716884269267262	0.112905944784602	0.820517897204238	0.0390644389722395	2.45742603328414	0.687963640337413	0.952538735074961	1.60298563367551	0.434431690164987	0.190464521341093	0.299893390538502	0.126232201619781	0.198652671655746	0.183152068990725	0.461160504806601	0.781608595247474	1.84992861170151	0.162079620586639	0.116305250948668	0.684185095998532	0.166331862015703	0	1.12001228970867	0.136495081664618	0	0	0.739207153216315	0.42002669344374	0.0804475534491005	0.103244455141894	0.0314210290376471	0.388796041558701	0	0.479861028120435	0.108543940138593	0.43645966698375	0.172205541565016
TCGA-97-A4M5	1.73698630136986	0	1.13086506364513	0.145069791240963	0	0.303507246296811	0.393441018786541	0.312625300261839	0.183729246654195	0.115165547867003	0.270948116399175	0.10075813556856	0.0409550916846465	0.635581540718571	1.22237801038981	0.0912955114887055	1.65045275029578	0.677417098493672	0.585499959348859	1.87881843516575	0.162818275431144	0.249161177120352	0.1607142552208	0	0.504147649929555	0.0806989995471149	0.570282030986135	0.289547351507857	0.988463598969178	0.102326338518994	0.0170581512566826	1.04531337611683	0.142575707268518	0	1.63574641476545	0.44944205371506	0	0.298353987415604	0.667072488881261	0.371293589751206	0.068664500623025	0.130390965030711	0.104154472834204	0.421522621501134	0	0.16223900209098	0.705751446456555	0.343334441124127	0.344162920283641
TCGA-62-A46Y	1.13424657534247	1	0.625460061544592	0.310886961266946	0.221923469239315	0.396451287388381	0.332467574229007	0.263051958516679	0.330309076196051	0.171123671462023	0	0.170291078934598	0.0311394410890403	0.353140444095262	0.828100789985342	0.0961901618846847	2.97445295408443	1.09439283193729	0.618682298339625	2.17369448351404	0.384639367185783	0.325647181535913	0.237055075602527	0	0.192355536062185	0.0913808050301934	0.465948143239505	0.649286280122249	1.03463550105778	0.0734296726967896	0.130445383850785	1.21354139087518	0.305828490950699	0	1.90820189018742	0.253073514575664	0	0.084417532104705	0.86316552961018	0.295296911147564	0.0449671104784036	0.237792157537265	0.0601105425767882	0.411535691146145	0	0.646830014270413	0.104999422573605	0.302796896527856	0.633378105180453
TCGA-05-5428	1.83561643835616	0	0.669254130848699	0	0	0.101780477462838	0.130215194655443	0.285337821437143	0	0.0647436510038786	0.0485628060882707	0.12608030239851	0	0.00867999122132245	0.69292232533197	0.128007288722374	0.463076033334461	0.0924788855401323	0.197074144848575	0.301837067891739	0.136169896665932	0.0403982746878557	0	0.0204991291445352	0.187288120056648	0	0.271607465729146	0.186635439522128	0	0.0217988048950891	0.416889127706769	0.279373943874788	0	0	2.18722267522223	0.0656954006953576	0	0	0.0879292621357843	0	0.0165517588272792	0.073472025439356	0.0868187870711966	0.278293837627372	0	0.0755846288615192	0.0772839955038256	0.0372968034932389	0.237037326167886
TCGA-78-7159	3.34520547945205	0	0.0135010660839549	0.0916870781177895	0	0.405058005231769	0.77160495020667	0.300944956949874	0.224642251456734	0.048742743583615	0.173958598368822	0.0662691021736322	0.146869267257333	0.391479482040559	1.08101180662377	0.0492569846271233	2.43667747864344	0.199985215014286	0.328485043636335	1.23102510911685	0.332702441794896	0.0892014851541149	0.196843255368751	0.0752839472971467	0.78782415737412	0.279897569105352	0.524851480136782	0.534109554296596	1.6837822836879	0	0.102692777126382	1.02841402373019	0.174868754727865	0	2.01190159910927	0.274147327879151	0.310040739637992	0.0312872611446732	0.579193120736281	0.0972396526700959	0.061007294397894	0.304147821269609	0.158455470670361	0.222645414474612	0.128991028131832	0.147156564708955	0.539223707469813	0.477304757471722	0.263676341637441
TCGA-67-6217	1.15616438356164	0	0.142473640951536	0.40704445737613	0.111225675735792	0.295977468824487	1.65392469603945	0.429150724145505	0.246108328231075	0.20381777743627	0.117539981186123	0.172963641508933	0.0557996129626103	0.238242273926076	1.10202596817136	0.106596591787713	1.56157925131701	0.775085410231639	0.608078088792614	1.67475159284017	0.576144032137171	0.435159057753488	0.343664465577205	0.0337294987235655	0.802985379245724	0.306107741160019	0.569881801360608	1.01956202850383	1.17854133528979	0.0708456419905704	0.257577178240351	0.436367565967172	0.130718534287458	0	2.15418635825528	0.548014339082945	0	0.225792084683127	0.527562019502157	0.368252573732137	0.0540113946842104	0.119505625200224	0.140815936372959	0.31363429955519	0.141762323435987	0.658027930555589	0.241143214884256	0.561886670694174	0.373147789842038
TCGA-MN-A4N5	0.23013698630137	0	0.800190665149033	0.172236185616254	0.224481404651945	0.616988948289125	0.317294129247236	0.560341987695534	0.645594553054554	0.0746781205980753	0.162046547398688	0.244865144602043	0.0900815270872806	0.274464079463223	1.29689883828612	0.13545994223328	3.56191905819419	0.619524521802035	0.885253030446498	1.31639430650524	0.599851237972104	0.578248024441661	0.0533451425724703	0.092551414892604	0.486579991505064	0.150999844563075	0.615576533926414	0.868608423906298	1.82218237449817	0.0621965463174029	0.0163620681307396	2.15780455925817	0.33985597142634	0	1.52103070391074	0.374719173404193	0.127846809200073	0.117343358515851	0.101298439185792	0.887828894122578	0.0659100074593854	0.0429750786520214	0.259938763948776	0.465834474775194	0	0.379520326962826	0.433301890209637	0.203594802649188	0.649282017502783
TCGA-55-7724	1.93150684931507	0	1.88836218098929	0.523159450723122	0	0.461079546378421	0.093962046640893	0.627929237441916	0.146516419578175	0.0913991942446537	0	0.0687384764623181	0.183932863049784	0.15287950968158	0.525340868550313	0.17914106142864	1.70308430524918	0.811182955991565	0.273299245391147	1.76022903831268	0.276874307518547	0.112272324422894	0.875553774133013	0.0856607847579481	0	0	0.656226889767551	0.177847138262234	1.01188416955502	0.23088041670988	0	0.542696958565067	0.652854401207285	0.072798649201824	2.27581729262199	0.17985865649464	0.296486657441356	0.115637476400904	0.852741174456967	0.216854263319622	0.023528022511982	0	0.062385891612184	0.459799432750942	0.236354357946253	0.140375691753508	0.108910930191391	0.496202779182229	0.172775257749743
TCGA-MN-A4N1	2.26575342465753	0	0	0.0385296798745447	0.124117208157457	0.384736498844923	0.336326125286487	0.197028209280834	0.76129735960573	0.117760394610075	0.0301874854906312	0.378136362766145	0.0419022371522419	0.573644909472267	0.251456733023691	0.0137142440170719	2.5661575735195	0.166930066036724	0.596748080675288	1.42572944909387	0.632489815053374	0.0739844101844314	0	0.074550593518769	0.279827720607631	0	0.220820883002072	0.750533789458103	1.04970673372428	0	0.0685913794328108	1.23433024713186	0.360080148620366	0	3.97756477039863	0.629234903945516	0	0.217582008472433	0.158914248242719	0.0542911800599825	0.10888873602648	0.0458202448945727	0.0806107869320372	0.30411836505241	0.207047097055372	0.288632840143166	0	0.0683648649749946	0.412383638852142
TCGA-49-4506	2.73698630136986	1	1.14651967800686	0.0252379027679484	0	0.267589609739988	0.251197598531583	0.160182521792908	0.708771966429392	0	0.0197538434137973	0.0164863072868719	0.0183633122716942	0.0883938089454286	0.16883070308931	0.0485866175257795	1.92818913378162	0	0.234913530323014	0.746641087315194	0.23802679926729	0.449909850670117	0	0.0570559475076426	0.116014341540975	0.0543485060891671	0.126393363073509	0.176033310890591	0.453520950548213	0.0521189216115782	0.110187877430423	0.0607714694384623	0.0966874595372409	0	0.757579558541313	0.178025551911347	0	0.0169138637000964	0.541555973772368	0.11549300707587	0.0133460348285077	0.0300395131390339	0.0530665461669181	0.107715772306396	0	0.090830672265333	0.0316227768777991	0.102761679225562	0.100186793762462
TCGA-73-4670	0.358904109589041	0	2.54932564274434	0.10398798203864	0	0.119436806331692	0.174893797090316	0.144937431853477	0.0720070556903352	0	0	0.00560691897103034	0.112870684246697	0.00888190585362604	0	0.0375572466691953	0.583257863564404	0.0945675475407048	0.0702915235924411	1.23071456898426	0.0479074676738343	0.0946514521543109	0.0316806578999391	0.0484732481297059	0.130365037969792	0	0.225150524454476	0.0878876167569503	0.273317986707856	0	0.0288073893680102	0.125790934481899	0.082310992296539	0	0.824995978440596	0.791637395305253	0	0	0.280203897652502	0.154394094865083	0.104047769794287	0.0505273296523391	0.0450746171170169	0.286233208585514	0.0304165845118441	0	0	0.192743484421635	0.34948406290001
TCGA-38-4627	3.14246575342466	1	0.180057842074211	0.116810523174248	0	0.0347055145014406	0.184391106918475	0.144333964727483	0	0.0925454952875093	0	0.0157611340379555	0.51451643874164	0.0249161804818326	0.0696199093607018	0.0526946982853178	0.225610772149476	0.0452344834680664	0.0981810675444503	1.16530490906652	0.0339505901289795	0.0195779348262234	0.0444858403703747	0.00989903909360447	0	0	0.443364255164202	0.092811858884734	0.425711811233211	0.0105291073556624	0.0798305922103814	0.0723126293535734	0	0	1.51578264250359	0.237958681248169	0	0.0201843378833061	0.569268927038039	0.0769224675990642	0	0.0358166493579436	0.103807329839447	0.619360957127899	0.0427183485669991	0.036860346474061	0	0.171211257996998	0
TCGA-55-A57B	1.4958904109589	0	1.23196134061952	0.129789529970628	0.723293544305117	0.81387663932826	1.62282495538727	0.40378776243411	0.358399975597455	0.198990807845834	0.330428178736718	0.247296234234765	0.73657128058397	0.394356419164049	2.11725485380939	0.0815195576655938	2.79616039418657	0.744576531922223	0.557418815181731	1.98010538678995	0.399382327198637	0.384058871976898	0.355730779651999	0.0650352230296603	0.569379191258464	0.140633266671192	1.30487896973845	0.955649442611468	1.76899306613539	0.0578038788904994	0.374460512911858	0.331337073085648	0.0862714641151148	0.0552109420075158	1.5956048652086	0.94540866345375	0	0.603084638519825	0.139137564961161	0.309128096842303	0.0353239246515195	0.0787674022714228	0.0472727325311701	0.764815341115646	0.0936811979213415	0.604017886014202	0.529362408915632	0.75630265809172	0.253135857858213
TCGA-55-8616	0.131506849315068	0	0.347667005461125	0.139964785514822	0.104533228720047	0.345009231509191	0.37049504115304	0.208335335166041	0.0815222027287045	0	0	0.0746133672885826	0.0176726742602062	0.0787715140438025	1.10747106717449	0.132075915166047	1.22554644322068	0.387154669683407	1.06797441415196	1.01143613359646	0.205910513920574	0	0.0709933608876092	0.0626177119732175	0.147207914752854	0.19880786641064	0.286009390225686	0.746592884375554	0.961797826421955	0.0169215491724923	0.279558407428087	0.41268700065586	0.236151756146788	0	1.6674539743084	0.405924752857755	0.168743534055841	0	0.19673446394073	0.0677967851923658	0.0753985484239959	0.112334118790434	0	0.453134565604787	0	0.256430767670397	0.118081380569729	0.0574024830939693	0.186984932810173
TCGA-55-8089	1.92328767123288	1	3.02208836194874	0.172255151210239	0.159536672134364	0.373636468180751	0.348635506089413	0.178687793892493	0.148671286937262	0	0.114447621707872	0.0659879078158901	0.0754617302909558	0.0736725883452564	0.230784453565129	0.133514491688232	1.40215258237736	0.43427843939894	0.248855264652509	1.97848794061266	0.389927063897806	0.236414524294898	0.286593244640774	0.105577690447498	0.303358410183981	0.126919572001168	0.348164030700187	0.340790974316657	0.755473031165274	0.102231027729573	0.251107267464341	0.826141169520049	0.288517310752118	0	1.80717585806403	0.49004045530098	0.107322445624078	0.0401889405906552	0.599595115879318	0.500051322942188	0.0932712729074859	0.105140616796882	0.377588106111767	0.354497708851797	0	0.272080374805874	0	0.171614500288102	0.229291042772752
TCGA-49-AAQV	1.85479452054795	1	0.16744669635864	0.118874312801173	0.0993225294301134	0.264382575357513	0.720673521307298	0.440622598885274	0.451612886846479	0.0320863667607809	0.0476056990023874	0.0670110630846536	0.498785765638451	0.502756981635095	0.264717289483769	0.0377611599610505	2.43952181292797	0.440216900435488	0.442116724079701	1.67666820152382	0.313247129022042	0.27347471188269	0.0452919272226672	0.0300329287019503	0.457931590401069	0	0.429308942097571	0.893090111850038	0.847177062568981	0.0319304187179544	0.0546782046277615	0.305165771634272	0.153738808472704	0	1.80595441611397	0.712976047189154	0	0.0805123087609932	0.263214130395861	0.204278342320668	0.0242651054216113	0	0.105649706400823	0.588677846014921	0	0.254921967953639	0.249440486583317	0.22258140200884	0.802165748594107
TCGA-55-8092	0.421917808219178	1	0.575178214814842	0.218976121441852	0.0369000894159899	0.673452605005003	1.02479102655516	0.369763066238648	0.401270984325115	0.316439861027048	0.219873820252201	0.0687364860134465	0	0.183238028739005	0.114182248198624	0.152570990748912	1.67373023158941	0.545821080209951	0.143107543436136	2.41787409325768	0.637236628163775	0.510827133879573	0.273422624434967	0.0856583226511108	0.493016771250039	0.071676648617628	0.534213236845183	0.453095065691314	1.33615136637156	0.186873533570676	0.0883935063444977	1.76450230863951	0.662185327308374	0.10786214973746	2.23023022875837	1.01482777892961	0.118431049544263	0.108672331044657	0.34327709427494	1.14824391354591	0.183509617721415	0.0783823532109541	0.339296230014013	0.440733534782383	0	0.447895122483491	0.0418097476923045	0.241131238036192	0.696174082622099
TCGA-73-4675	0.10958904109589	0	0.527495213210453	0.625370259627334	0	0.268287415649768	0.178937156259397	0.38486062336586	0.0839649549544873	0.051951803156803	0	0.0892748426020711	0	0.0172833345975994	0.746084956568507	0.103155028863481	1.95318924489156	0.212448547069986	0.256866743551099	1.21791744933319	0.260245668550782	0.184106232364869	0.209124610811	0.0723708326652095	0.288624701146487	0	0.31987820966706	0.490087186266305	0.612768811557394	0	0.240080032512221	0.118152862811053	0.185865599156737	0.0207795889219442	1.58039283089496	0.495077307204742	0	0	1.60679971967506	0.0867819485081863	0.083949764699997	0	0.15248962349046	0.377910902039417	0	0.0306669710018006	0.121574288931637	0.556531082565979	0.477458641937579
TCGA-MP-A4TF	0.920547945205479	1	0.77181066626751	0.130851578709141	0.0738496763066466	0.65868388259936	0.38621768099229	0.653073815533595	0.722550310373758	0.136769752982101	0.245399690896564	0.0439252599736756	0.311735346264689	0.126336886578154	0.354210047348209	0.0935671935653857	3.19342148074725	0.586869598198425	0.454140383495674	1.37659771800034	1.01337755012802	0.577431535163589	0.0982939329876934	0	0.536536629404405	0	0.355162410058916	0.676643931423671	1.57878314958474	0.0921641430625057	0.0304764632498346	1.5691907779248	0.320313312061965	0	1.80343543087648	0.637051987035631	0	0.0887423956316253	0.49411148331975	0.817415019638572	0.217223059057637	0.15470156455311	0.181903086390483	0.480364597360394	0	0.18390446547163	0.162497296128401	0.117839663936576	0.976130673920696
TCGA-50-8457	2.13424657534247	0	0.0807456821107867	0.60075544886092	0.0450915366569914	0.221179755327015	0.694673205244424	0.322630631705948	0.0691824416287064	0.20198120777298	0.0632737495786101	0.0684480234665618	0.0297411203597358	0.151396560843654	0.826854689505456	0.0919621996989081	1.43850329402727	0.644814670278278	0.533344939049143	1.33562015565633	0.256343757907253	0.223245782704702	0.278701764030688	0.0530869460162643	0.494129654496038	0.0873579042832115	0.568550632465671	0.413151783095952	0.737555351213607	0.02848210697008	0.17511525514949	0.432726911595788	0.154074631309009	0	1.96237689978515	0.350006183280224	0.0737135590124986	0.0274021057663895	0.454552734880874	0.157292401571332	0.0323371153966403	0.140954411786749	0.0574369352080974	0.500432400489306	0	0.460157798698408	0.238997306546107	0.269977688700974	0.952662545341152
TCGA-35-5375	0.723287671232877	0	1.35808225593338	0.160044756458697	0.0907224982416332	0.0427950701555931	0.0884420478786888	0.166047087813091	0	0	0	0.0326959150223994	0.328241344661271	0.0116074920296893	0.185938075845982	0.10091224406714	0.818466199949103	0.122497848949749	0	0.182680222044607	0.412787919240357	0.0538258601833634	0.120522691202183	0	0	0	0.183033165446919	0.244732798166331	0.184502601516565	0	0.178762183208239	0.652642240211962	0.206148822451391	0	1.85936094435694	0.32130829539573	0	0	0.0594412690929576	0.169500594321751	0	0	0.0586832849166452	0.209098216181618	0	0.132251576153682	0.288056347212203	0.144272352379857	0
TCGA-55-6971	3.83561643835616	0	0.305881873476056	0.220107960902903	0.0851347147635962	0.309971348555321	0.438579371108394	0.400408441892962	0.460691239098899	0	0.060628731440765	0.174800079297712	0.056416540623653	0.286180750390663	1.38426882554758	0.094717221312477	1.24898359265089	0.583022281837919	0.514185780287723	1.20971065085571	0.246283301650778	0.279313639538656	0.493659793560397	0.0508603119092016	0.430377559682798	0.162875379139218	0.696683532514928	0.299670591514549	2.78188896485335	0.0803330033803574	0.135976777643098	0.181344992223557	0.100212083148303	0	1.19736251129086	0.663664887164714	0.263921114217461	0	0.930599876707099	0.675167832671988	0.194926395889693	0	0.347293149137519	0.369769435945634	0	0.443240797033564	0	0.479240268834711	0.834769035695419
TCGA-64-1679	4.61917808219178	0	1.29512797671776	0.253921923163001	0.0547976043451794	0.100081529165358	0.538559567999855	0.158871329089099	0.0425728521992212	0.0261971226310521	0	0.0195914086648756	0.105938964898281	0.145358648597726	0.317475084743708	0.0652999177393438	0.824073266037226	0.276716486435444	0.233038338634767	1.24228071658404	0.109741190771463	0	0.108297478990978	0	0.115050429964287	0	0.243129269480239	0.0774294500896172	0.361555826365167	0.0174319340133675	0.0665502651548808	0.173708705193275	0.032672745329935	0	2.16444700704768	0.200126481329908	0	0.0167685064544211	0.293725761352616	0.0294969635552251	0.006630765984818	0	0.0177527700528	0.594206147834175	0	0.193025857339886	0.0920842759463585	0.335013133765585	0
TCGA-55-8299	1.28493150684932	1	1.45309869409676	0.0760753506979992	0	0.330057082249352	0.401584822748521	0.252667313004374	0.300684377263999	0.0795841758938733	0.030194851921515	0.154248439302923	0.0141065323372945	0.176946155416473	0.652019779694914	0.144164370717107	1.35301123099322	0.761527621516433	0.239835204192106	1.81393565313961	0.384893358743546	0.211508518587823	0.111596854200143	0	0.378227232264394	0.0825591423467617	0.350144509723459	0.191821486385825	1.00533494175051	0.190408580208461	0.118004134559735	0.547961897464126	0.0502521622391345	0.0320152905781783	1.45163844768404	0.157215158117451	0	0.261839146548585	0.368699457849525	0.371926946821476	0.0505280414967673	0.255400729011316	0.320864982954335	0.259623586189643	0	0.221756597248232	0.0482331635244805	0.133667666941531	0.633763656408638
TCGA-L9-A444	0.841095890410959	0	0.0181698592497123	0.528317862345806	0	0.385625849995901	0.562307006660197	0.174720619528552	0.683160143621337	0	0	0.523844746748224	0.0455848287989485	0.328591093316252	1.43888897137313	0.139390514655459	1.37128730372826	0.952581599124744	0.915562201967111	1.52939969302689	0.32162232655394	0.193196947499125	0.545777051105356	0.15773668425782	0.7650949119294	0	0.385086074491632	1.36714849319918	1.65986977147448	0.334793872191768	0.110442599428476	0.075749399064572	0.300541035151051	0	1.08149302496011	0.410476357718646	0.216095597886666	0.0420177915946717	0.465221716646724	0.460432239603102	0.113053714819811	0.14463781861165	0.170171841475819	0.32250828786002	0.0881931420983826	0.483439898991115	0.829854186201117	0.110083056672007	0.783120761723153
TCGA-78-7155	3.20821917808219	1	0	0.961056435935388	0	0.319637354964226	0.887744777638451	0.177909502653561	0.0942744646192704	0	0.0862860184217542	0.036594988118314	0.0803403310364431	0.283673500752581	0.187454094610816	0.0590240150827204	2.54758456652159	0.308441844666173	0.434412484399426	1.66205187750051	0.236591805039168	0.0364161188249359	0.159863846851266	0	0.247533953305728	0	0.263176744722559	0.413075507150543	1.19179823796626	0.0390114171148538	0	0.700531603791369	0	0	2.29403811327065	0.0592704025612845	0.19425148980179	0	0	0.116145634069906	0.0296636293216166	0	0.0397239881689985	0.101597248018041	0	0.235770676965086	0.319252705791766	0.0664681310755599	0.311639473349843
TCGA-99-8025	2.9041095890411	0	0.641967585869544	0.202178971447708	0.0670263225621305	0.366855293864325	0.45478959252109	0.21521462334057	0.198062097650436	0.0635291176648504	0.0937702102397521	0.116331643532609	0.108353738637102	0.466518643044523	0.726941572444437	0.0694188372183364	2.05679263463215	0.693182540427507	0.950967466714513	1.84577143685077	0.196139162406938	0.188104378832894	0.173357478613999	0.107282974198392	0.140088221541866	0.408443619795466	0.353339214362754	0.320011038157785	0.807106757167779	0.0424554580552535	0.0276221223185032	0.793686671398622	0.153866803304361	0.0751039278924482	1.98622414649032	0.449500628280004	0.109054856214854	0.13819414703803	0.127577551664917	0.22338275942449	0.0638762828000349	0.106839100776391	0.0432300087274814	0.322981454705034	0.0435304962483399	0.560528419063745	0	0.12420203265035	0.232839762652151
TCGA-78-7633	2.72328767123288	0	0.182026724757626	0.417025929415329	0	0.101799810119513	0.283018546199845	0.282212039897342	0.04080615385194	0.0497787931867501	0.037289689742071	0.0796386175839424	0.0174439512409096	0.0361671193669526	1.39553776843589	0.0295566076795261	0.638340612599172	0.139165468890395	0.153095550065776	0.936359331812169	0.130450313061977	0.176732414334907	0.136934071454479	0.0157050096889854	0	0.0516594844004813	0.491355646271259	0.0981783921981455	0.553554848547587	0.0167024900331096	0.0322579296423369	0.31630576248288	0.0619596759948881	0.019901423058579	1.29252086282328	0.341707766896092	0	0.0160666708348244	0.0677299837224498	0.0449660476776782	0.0314854677642466	0.110926272350999	0.0338217381758557	0.168623167448713	0	0.0581641888346921	0.0300464649155304	0.176580136692426	0.227402723562602
TCGA-49-6745	1.43013698630137	0	1.50598548817912	0.175964999918012	0.0999846417460221	0.0760049541505796	0.574650435961442	0.216417037634985	0	0.0948234926933917	0	0.0538289206538411	0.0168813789376215	0.0381488122950811	1.81127771247278	0.0406959484979477	0.84865581282209	0.316095921523179	0.282905060069051	1.11841514404832	0.0518957067322751	0	0.0678699934631543	0.0451226163560846	0	0	0.305166701078673	0.184309826037001	0.294268336869985	0.0635958157436992	0.140250663650016	0.260212338861385	0.0599909410145366	0	1.31075171223672	0.229453547127401	0.0830368852952633	0	1.50438064054743	0.252717639015879	0.0484554112032319	0.0547295537454786	0.126713500586268	0.182639743055482	0	0.245810896490703	0	0.588719727529826	0.179064754716622
TCGA-86-7711	1.72602739726027	0	0.228686223003858	0.177740289933295	0	0.154395505212048	0.312938404810574	0.159426241055833	0.0455316294757558	0.0280288381161074	0.0209569336250837	0.0518511194576785	0.407403164360381	0.00371637128933138	0.337455619732992	0.0469068009921626	0.924250863854883	0.0794164391038564	0.437776808962204	1.20766239986402	0.350494559708515	0.22641890730228	0	0.0689210055950693	0.122836730841832	0.0576169185308351	0.269218299992334	0.186163997728388	0.120510791322931	0.0278924275225365	0.234991163876468	0.323249051705794	0.0349517810256262	0	2.14775951280676	0.213259651564143	0.0485396973191867	0	0.568993051643493	0.122286011479376	0.0420720384523174	0	0.0562593655399514	0.13128336872608	0	0.0435590031933218	0.358676711717383	0.441695565660656	0.156378262086127
TCGA-78-7540	2.41369863013699	0	0.964582319857358	0.106705424413227	0.173004014117965	0.18949385053237	0.0868530002580506	0.110783596414519	0.0918107303923402	0.0287126352273776	0.0840250297550214	0.00719469607868782	0	0.414678092164016	0.094242644736052	0.0145817940299091	1.04256829977338	0.578090532902524	0.118320819843998	1.39542663588355	0.406126577423625	0.246774142988059	0.0405490963921365	0	0.0850290152995995	0.0590079408984081	0.177026379595871	0.19046100667291	0.954044530140137	0.0285729286582587	0	0.599000084888229	0.352074773003843	0	1.89792110200592	0.385216639817803	0.0497153294782399	0.0721724861022101	0.203354624589732	0.183907834855724	0.0145079448906182	0.156274126653649	0.0576182631572853	0.0929592395243134	0.0389359137722012	0.229891596233377	0.0343570418097726	0.141728299946151	0.16002529265539
TCGA-86-7713	1.15616438356164	0	0.0572031021879205	0.435987276515894	0	0.351816455123988	0.685650818164252	0.150629600099951	0.0429249913308586	0.0778370481712529	0	0.284865051597422	0.018357443533574	0.0174191498311502	2.00717360959694	0.0178520442436045	0.960809633691097	0.310178157368163	0.305335186845148	1.07202002533602	0.354952644364664	0.111067232376436	0.0373165418602201	0.440620153979512	0.188421688120902	0.106690639200808	0.336159739315596	0.474248707879603	0.988914917985171	0.0175773869103963	0.0561279393515636	0.202302740232682	0	0	0.899592211375519	0.479102948461728	0	0.0169084596050091	0.139075073922485	0.0472973610844991	0.115853973531517	0.0300299473267774	0.0355823735906967	0.166538069327391	0.0707923880570061	0.110227413810356	0	0.419416567361624	0.147741330672352
TCGA-55-8204	1.41095890410959	0	2.84841591755242	0.107162348764482	0	0.144743776064177	0.221820726730876	0.118378088134392	0	0.0756586285622078	0	0.0521730376685301	0.0912579596063744	0.11291096230378	0.346212813058636	0.0577134747720994	1.07077148359949	0.432377402897506	0.156354303395018	1.45072471202349	0.0412825920091119	0.242713343329155	0.50582379204929	0.0937590677772744	0.112773627266639	0	0.254137147898433	0.0384376131123081	0.504291883214731	0.0255379384150932	0.34013007825191	0.209955448422564	0.0939691850960804	0.0304113239915697	2.14596087992452	0.184761706655246	0	0.0958596589175275	0.151310996350571	0.576878846060403	0.0193969160415028	0	0.172908781117136	0.297226896741119	0	0.13046201394025	0.0458294955447838	0.452760253064452	0.274377232083247
TCGA-97-7554	2.12328767123288	0	0.157334031396005	0.457693357191545	0.0451283115016748	0.0876590208586063	0.82683318491565	0.266686770198983	0	0.124646842750422	0.0633250035468479	0.0581738054755327	0	0.0831421424666024	0.265474943328424	0.119212770341859	0.934932964229401	0.645245217077946	0.36488144408698	1.08643799411838	0.256538254440844	0.0783800918106927	0.0602630452690864	0.0134670850997517	0.184305307265085	0	0.216917943264866	0.0845260302290128	0.415705024090437	0.0285054600480154	0.107683705241935	0.433036455820456	0.104605955647761	0.0339385052867699	1.25372368911594	0.242688592547942	0	0.0807576594508348	0.365462650592658	0.183496042408386	0.021656194466043	0.0485706874804609	0.0853886632139387	0.297566380486032	0	0.0168530058607548	0	0.207230308899482	0
TCGA-05-4434	1.25205479452055	1	2.19380880173569	0.158571606338621	0.02299714747241	0.266774105734237	0.460104675580802	0.210429925181474	0.169032602637429	0.126004131298019	0.0482864656288862	0.11281790389467	0.496843923274015	0.228963038339852	0.494321614793521	0.0895795116638937	1.29923676134935	0.785753955098967	0.917862717498288	1.31077434951297	0.156801371369918	0.154367396529542	0.175585590591826	0.161646244972498	0.15684885552302	0.130637387901026	0.521401523502819	0.31510469927823	0.856463943207833	0.0570880851410849	0.0734803888964192	0.663743091586218	0.296507337705351	0	1.55573550419174	0.353795621644272	0.0377773433250919	0.0549438451869386	0.690985687375259	0.341975461089316	0.0488169530167131	0.0247658469803114	0.865701300697055	0.53095154334172	0	0.40147816630337	0.285516179870934	0.30373914770323	0.122697018175561
TCGA-73-A9RS	0.931506849315068	1	0.191197855399933	0.168156186530773	0	0.680559828670515	0.847511248133471	0.33005360824466	1.42920700241755	0	0.0680344813893164	0.0344307806230734	0.15337327208114	0.21627051496766	0.724425013876181	0.0464462231477192	0.777620868468608	0.725641425426381	0.498675095377035	1.80062566211783	0.274322435984584	0.263366138259018	0	0.0570963056039271	0.476177773294892	0.182008537025632	0.146523279213676	0.603565939764035	1.36807420978065	0.0900714810630814	0.222550751726372	0.746834513141808	0.112268190912546	0	1.8666723311024	0.479528225546918	0	0.0583920748974956	0	0.0618284308404901	0.155658310239	0	0.120999370042991	0.0899144276167904	0	0.0711845859793332	0.208193285644407	0.85812713810572	0.588563651362182
TCGA-05-4415	0.249315068493151	1	0.813667600556356	0.197713175852753	0	0.346403909213017	0.325704965240635	0.118383822945536	0.435107614018476	0.167452622208221	0.0327339775005169	0.09091524962511	0.0152999417504243	0.0116253696463366	0.633269681780177	0.0222602857146706	0.862599830610897	0.122679451606136	0.60720535265845	0.453331119607139	0.179775078156662	0.080124328317693	0	0.0137737096733302	0.245921005914022	0	0.471042437399462	0.245080853010692	0.751189948198864	0.0857434335199224	0.0742951643370962	0.0997882544528137	0	0.0347056666090255	1.41024859764892	0.321753680980999	0	0.055557021445115	0.224668392862955	0.27274357650403	0.0330955562164421	0.0976730455519997	0.0296853648259748	0.16202032555963	0	0.0342690193989467	0.0522619098884095	0.0979125188985248	0.163117733200552
TCGA-78-8660	0.879452054794521	1	0.59357313192094	0.151861139840731	0	0.356267739168958	0.262295839483844	0.106937171357504	0.250985833640555	0	0	0.230813578312898	0.0382363004636015	0.0576410744847329	0.797009763632563	0.055432497832639	1.73811242645064	0.223655586602985	0.410957038634154	1.00622670793533	0.322769552359517	0.253166087932879	0.0771838786765743	0.148928721490922	0.303446188803607	0	0.423614782971139	0.347199701105285	1.14058903328204	0.0366221977703804	0.0702829217732436	0.444475832943656	0.133414574584348	0	1.12811248257199	0.478583335239137	0	0	0.369426713577035	0.394560394160227	0	0.179308596334477	0.0736436914467052	0.179630201133297	0	0.184276468812411	0.0655231460800596	0.364534525055683	0.929524837964711
TCGA-99-8032	0.120547945205479	0	0.111722865453905	0.189640008594256	0.0368967621942401	0.402120746684446	0.565046214603133	0.268410078959427	0.566535012657722	0.134999692846134	0	0.138337684898955	0.036316926552597	0.31619255669818	0.525287641339126	0.10347604695419	1.75745300317445	0.190905202996916	0.363728418961647	1.80014572322946	0.397597301565989	0.259714313476728	0.187896811180307	0.252348561010576	0.374346994070365	0.267512666822623	0.484933031820589	0.478750583459226	1.09994957147026	0.134366253569002	0.0740256639217163	1.19174834467869	0.0858432082514471	0.0277284242641355	1.28345126443729	0.261994449099486	0.118420662084493	0.149935283433968	0.223894021006306	0.0547809065913818	0.199073504089602	0.560266328833162	0.179584297829128	0.285968768623285	0.0473614156932097	0.144533148101777	0.338697894744617	0.307862609079811	0.415677228739334
TCGA-50-5072	0.684931506849315	1	1.22746692541488	0.0408490685073661	0	0.198368800310516	0.422738824237834	0.178085230752077	0.372928702667421	0.0842835785951507	0	0.0320219125378826	0.14304331531002	0.0668932787265944	0.523802502264066	0.0432092310003777	0.624331988141732	0.283242864567291	0.364884692952899	1.15721255381016	0.216828070557505	0.176674594122091	0	0.0268098873382975	0	0	0.316180621486771	0.0845268601932488	0.263481932551237	0.0425501529608577	0.124875910983124	0.433040302796646	0	0.0339388434833579	2.26653290385415	0.279447998382993	0.1439578467889	0.0274248535001203	1.05020215694171	0.192087585012716	0.0216564076461136	0	0.11276531107147	0.24599854088545	0	0.0499801364004883	0.0511140015497763	0.497661719122455	0.159665607922037
TCGA-05-4402	0.668493150684932	1	0.703016086780766	0.162517315681807	0.0696646711929063	0.176383695216644	0.33000396934714	0.223253636602305	0.0718038177801006	0.0660329340733019	0.0656762894195995	0.0495533214973411	0.256698753513236	0.12474014428175	0.469323033101905	0.0630983041763059	1.02650870961512	0.21115555098853	0.281825516149034	1.25407973216902	0.116586805505402	0.0412096596575112	0.0927676444624965	0.0139761243243609	0.0664660534499404	0	0.256029616721296	0.170261321777653	0.699500267578808	0.0148643630845172	0.0568889464815354	0.540236398245759	0	0	2.06885824016982	0.307652647215899	0	0.0563616109300556	0.647478057911048	0.777770508522954	0.0500793496513028	0.0254117632389696	0.0151381896665542	0.48514779739463	0	0.150257596599395	0.0267533740389437	0.557878393867125	0.0850655912695729
TCGA-86-8669	2.56986301369863	0	0.05080205322216	0.0589223210723077	0	0.241066105775951	0.663633812589505	0.353201772161555	0	0.0616567962409201	0.0462351031801607	0.0386454626143689	0.0847710122195268	0.0246348672458974	0	0.179379322697429	1.23820110431384	0.171146350834495	0.405881948449371	1.39146364433196	0.248930065865201	0.0759148758852962	0.168431391840024	0.235082205651824	0.260393059686534	0.12523580754954	0.407990387477948	0.385766421352607	1.17655001113036	0	0.153795220968233	0.266950451517964	0.0766678985551115	0	1.6177211663007	0.23545858943865	0	0	0.309329181890797	0.211017303670558	0.0920197537305805	0.136720137537657	0.160932834289721	0.371791236280628	0.0832763654081346	0.095214756749147	0	0.404770723738186	0.421959293318346
TCGA-69-7764	1.13424657534247	0	0.0681524891273684	0.11689258802096	0.457868884680397	1.00900527107636	0.540810914079117	0.376670680083644	0.366197755882834	0.179633976664739	0.0921153787653323	0.475335308920255	0.0219278313820459	0.202999133537886	1.19306772567451	0.103605410620557	1.04085105994077	0.968072388679049	0.645052599525575	1.0114147712244	0.817652725024088	0.379402822494518	0.170378769873295	0.168670529788041	0.180767208459347	0	0.627529612192302	0.656535360547632	0.986512075096638	0.12162990459048	0.053746719332505	0.782522969463007	0.351902822075774	0	2.04384771537729	0.662866663127225	0	0.190290572919779	0	0.355028446424912	0.328334649901146	0.323719732503093	0	0.397336405908643	0	0.292130681893079	0.45516606350086	0.727438851579909	0.331054854096169
TCGA-38-4625	8.14520547945206	0	1.52603725236839	0.158470560769986	0	0.14553986280248	0.443339091600868	0.132998765154329	0.0354045330307359	0.0432071168078678	0	0.181690834048221	0.0300804461864544	0.0620780849239888	0.0718284470073583	0.079067285026405	1.20565024814362	0.336960981135083	0.368324271450836	0.632052725921767	0.0465351610764463	0.0791954964426574	0.119321379280482	0.0404519189474921	0.0647571550967858	0.0448433588531465	0.249848329191008	0.0645218982018195	0.182702847582319	0.00725590527859919	0.421597859748778	0.0746043939030341	0.0538096960104282	0	1.39271967251338	0.388013592041103	0.0377522636011031	0	1.19558949720974	0.100262324130817	0.0273059866156927	0.0247493312209002	0.193825476873599	0.284629141540544	0	0.0254733738117834	0.0516503114240032	0.142845756802436	0.122617898683792
TCGA-55-7907	0.93972602739726	1	0.229057750263244	0.137594672966244	0.0777341837375554	0.503149542990499	0.2817854767353	0.196178955881469	0.329936559122209	0	0.159969735313259	0.13455714383112	0.12538280949103	0.168673610211543	1.9320176932434	0.098453960497886	2.28241252254004	0.105123780773347	0.531732081702905	1.42850315365798	0.225924798430732	0.13392111723583	0.199917413372283	0.238459404010921	0	0.284146424203556	0.292764083466126	0.79566306335096	1.73434067660984	0.0733393416191163	0.0942478275935031	1.46922333022134	0	0.0586223353025463	1.50103296774011	0.399629401468554	0.242223590585057	0.047448083138628	0.442299571892154	0.16111567430897	0.0188832133625333	0.083592671426382	0.0987159091186648	0.209348926324509	0	0.515913448552068	0.0879139235278849	0.473767588980732	0.493417693569988
TCGA-55-6975	0.323287671232877	1	1.37718426551527	0.151066186764924	0	0.164009997209194	0.440331113535239	0.243226256728563	0.462517939325564	0	0.0609038895640865	0.0307845247195389	0.111203519823576	0.0747876166306478	0	0.0551326338912773	0.529206815817308	0.222512826525392	0.386552755437252	1.09312798640936	0.169506155131548	0.237367343022906	0.219043069246526	0	0	0.310503247621473	0.305048745596656	0.430713484820392	0	0.027402949434854	0.0699046507179786	0.683046007689589	0	0	2.7868387247532	0.160096352214688	0	0	0.05599642763758	0.0186821141129832	0.120619690069812	0.0919444660431327	0.108522709150701	0.156846975235663	0	0.0945710483927486	0	0.0921703376208453	0
TCGA-50-6594	1.01369863013699	1	0	0.0668269450425295	0.143930688254376	0.342175817604395	0.494436911434104	0.373795966918683	0.11258045581507	0.136606373813004	0.103095542584568	0.0438710869541409	0.0488136643227009	0.100059344123848	0.222510552613802	0.0474834578193527	1.6075651505914	0.193133978544123	1.14670865427965	0.892215210423364	0.51436014317967	0.54680874119688	0	0.0866876511945647	0.201601368802401	0.141610664392953	0.432790228005163	0.534311561557369	1.07217853380717	0.0920523603462929	0.0304387056089813	0.855259636460142	0.168828393023854	0	2.09783325114018	0.26497989022737	0	0.130990170620271	0.22647856583128	0.167550745240746	0.0530440740153383	0	0.138366652908828	0.239836710590342	0	0.208119543051043	0.308182726372392	1.13095129139254	0
TCGA-44-6774	0.989041095890411	0	0.480521907191325	0.287671100282161	0	0.252321538035773	0.673157943628248	0.064725615463043	0.130190899011436	0	0.0608738118710359	0.175479503350793	0.11114954041034	0.043187813106877	0.404258802965596	0.068558981129705	0.852234322472075	0.115486050237796	0.386381721954991	1.68997749581954	0.169425493710525	0.0506756336686546	0.317093186744103	0.500140895419658	0	0	0.370261259873515	0.231263154662263	0.823584790768328	0.0273892595790718	0.168713493400966	0.182048294891823	0	0	1.61595593754339	0.233831446777739	0	0.102631091075225	0.211918784807409	0.209547025158164	0.0413167148228206	0.259805841163222	0.0552541745424165	0.413177748501269	0	0.0322013570614931	0	0.0921253049981773	0.153676785899681
TCGA-55-8203	1.4986301369863	0	0.282631360838915	0.218191572357385	0.0322154076521721	0.289946454090045	0.206608343846289	0.183716438065218	0.432296470196927	0.0603984866886842	0.0674077295165781	0.103575642159987	0.0212161378726385	0.272597763089029	1.33997937655004	0.109992973171864	1.24515731085524	0.517677122375608	0.690223084146204	1.47565198934315	0.29924629921981	0.11016945882804	0.570483721229018	0.111002084159806	0.293916027027985	0.0626717519858221	0.390241747036415	0.305497110977199	1.21972426734654	0.0601077749350289	0.0131820892768288	0.629772988813934	0.279493522783039	0.0242005845565253	1.78346461692527	0.204000823681941	0.0528126711499059	0	0.337330661370487	0.344701602412218	0.0607288943530946	0.226915386420054	0.176315750656361	0.19695408003355	0	0.148679569198912	0.0365096073827586	0.383974740479604	0.806116475867987
TCGA-49-AAR0	12.7534246575342	0	0.698313261731011	0.125018345773497	0	0.283108420008272	0.295885090912165	0.499894042005269	0.141834413758609	0.0448897337423014	0.190847189671062	0.160797463553172	0.121160724438855	0.34493027724623	0.967320322368635	0.0453639698610203	1.59746633789725	0.0643078244088086	0.304705062484638	1.70694468083945	0.0951227810714055	0.257656969793205	0.0632503726355466	0.0281547987737688	0.25205070016832	0.0917198303438081	0.362075839624431	0.4650644310258	0.642833522149153	0.0446725308869442	0	0.563794435831543	0.306883404091886	0.0356369854148126	1.71953875759735	0.597672659855608	0	0.215750154991989	1.02752211123376	0.174092021217292	0.0339841752001458	0.324029436093262	0.08958335410913	0.24896563730045	0	0.245108133677432	0.105387149756046	0.28261155407733	0.51636538680718
TCGA-50-5933	6.55616438356164	1	1.48771910766691	0.14396893333025	0	0.11806649081514	0.646619777093782	0.139906394552113	0	0.197304568306632	0	0.0953747953063181	0	0.0478451022984238	0.269112791798321	0.111345749571804	0.79588633250564	0.212298140231586	0.347807878047271	1.62896522789044	0.211667278808237	0.0639673339058012	0.0730742678816793	0.0486119015780633	0.28842553358491	0	0.250423326067224	0.0520644765083489	0.492376470135739	0.0346463096313333	0.066532330712441	0.278815587218545	0	0	1.50850701638113	0.103503032468856	0	0.0659176292608828	1.02032020677152	0.189569433057141	0.0649573925809117	0	0.0352801259191492	0.20621694088962	0	0.0205013977764226	0.386800481791994	0.64565030343865	0.27954603214635
TCGA-44-2661	1.22191780821918	0	0.472655686194457	0.0760228519731244	0.0425505591830104	0.205067150449051	0.0817686767874735	0.479019109127993	0.245193218874215	0.0403125996585194	0	0.212346832283143	0.041883150019705	0.172065398256892	0.326262128386276	0.118920653150831	1.20983013277532	0.362992614940068	0.537866669979532	0.997190936624816	0.242850021594002	0.0497194872568542	0.487313771296243	0.0252690913161821	0	0.0825022873949826	0.657238098073711	0.328592357037415	0.588178911798934	0.141943333533035	0.383149748702818	0.514716641717702	0.0987450235608678	0	2.00548694208344	0.396587081730922	0	0.148572198040592	0.45267692332337	0.275985721176748	0.0405346820671387	0.090189529627008	0.181451936499775	0.763336526879144	0	0.262122695224792	0.384893840465578	0.705374341992012	0.581201787309344
TCGA-L4-A4E6	1.19178082191781	0	0.840457489262983	0.530011684434688	0	0.361560719890935	0.42411941487375	0.411091447395921	0.283487203851458	0.0927848201062595	0.103419995610748	0.300175490760606	0.0165087856403206	0.360465719583597	0.706681004911299	0.116264190421741	2.1558141460191	0.859465446898096	0.709731433039019	1.98890960061841	0.322726388377594	0.141099559215721	0.411091447395921	0.0295736112521834	0	0.351545043848756	0.457246542846947	0.616351034045303	1.39090355406949	0	0.210234311981138	1.39146303941603	0.272122913775831	0.0739094651612149	1.22090709700217	0.344490423717508	0.0812445400791042	0.277270600133608	1.01662481601223	0.274605731696893	0.0590072027584789	0.105158010595731	0.124018147275194	0.469772972890045	0.124856474939497	0.721327463803706	0.213232197520873	0.382075944756906	0.175321756841707
TCGA-97-A4M1	1.64657534246575	0	1.02999211299935	0.0848804699557666	0.223572919732191	0.311557390471558	0.297002340972749	0.338710047826134	0	0.0887830640188485	0.412934175800966	0.231001810323226	0.0157786406092656	0.446801345966135	0.400245125680072	0.104130243030807	2.88437521361454	0.714426325872774	0.800894801336448	1.97200857978297	0.496356371136096	0.28212863091177	0.124339548130761	0	0.309898254355418	0.092091052844859	0.694520900733132	0.290205929321074	1.13615444481346	0.0595037318820198	0.251908879112753	0.998002991094897	0.261052148617912	0	2.14963410824765	0.717449194452254	0.077727199625932	0.290099438844216	0.584676864995002	0.0204986284804657	0.0674604449203359	0.148445597830299	0.201764915907051	0.711475247979084	0	0.375766233049759	0.20439029520893	0.217819084256286	0.850043501702432
TCGA-S2-AA1A	1.40547945205479	0	0.532386785579239	0.506820254266636	0.128480068127615	0.597489030943136	1.09362507569784	0.356236004509368	0.282338738677129	0.23431467169735	0.0466761854486509	0.121305966961857	0.185852340244076	0.0412177033013883	0.480067061075894	0.227511285870205	1.25863831522273	1.10068504353538	0.599798421521932	1.78090931252638	0.776582083272747	0.466623257189364	0.70060173479415	0.0391253499191048	0.551904490171143	0	0.621697631699055	0.914074000334933	1.41366827315189	0.196901973325444	0.13047271835514	0.140930703247602	0.287395105027753	0	1.82964501136423	0.922196401894018	0.20638279027282	0.153817266631391	0.312025925022359	0.441292134510576	0.165965177017179	0.0706411455074843	0.123487990430422	0.595407795913357	0.0840606716567285	0.389551723957068	0.0743099811036641	0.658619424941887	0.330305633779889
TCGA-86-A4D0	0.317808219178082	1	0.0717135399616634	0.341133081644237	0	0.264910372323133	0.434429031905843	0.259690092455888	0.438469371287334	0.168868561968345	0.127788871112753	0.107299474328547	0.229111908661333	0.080169165283647	0.537804462266714	0.0735398091773988	1.94151276306986	0.181834687769387	0.299827949091685	1.51464444020449	0.379916789553687	0.0543816002051322	0.121738636690456	0.219761433413449	0.459462780513633	0.0901437615427124	0.352532556672896	0.356400091251844	0.923029499342193	0.0294096025195387	0.093086956783694	0.555498334577786	0.301974927508883	0	1.98196660343576	0.36019412120933	0	0.02829477360017	0.0600537910207364	0.316102171086384	0.0223447723388065	0.0985190040802193	0.143888121445693	0.150090659470856	0	0.0849256095862121	0.20022748913377	0.379760012970217	0.626201557246905
TCGA-44-6778	3.04109589041096	0	0.831383568617317	0.610108795043919	0	0.449791532469733	1.24547560124834	0.285591357840427	0.293100119836416	0.243396259086459	0.185321807665234	0.0801579745965593	0.067308414785517	0.180010652170867	0.388001354458684	0.197929160335465	1.31540079489398	0.995651952237154	0.525611154289478	2.1224577892886	0.627553760916324	0.295610178455958	1.11950956273014	0	0	0.25198495415323	0.642817814411029	0.591570478337965	1.55496389381358	0.0853671104734061	0.329367475834607	0.279622694904495	0	0	1.50643865362661	0.597396807233509	0.310811013877425	0	1.27224121368861	0.541769952391945	0.127503068146415	0.0735421810021489	0.0869013097545268	0.491241140752495	0.0874962978090445	0.216016455168642	0.0773576852109192	0.394600547417543	1.05135030624554
TCGA-44-3398	0.693150684931507	0	0.884292119282973	0.350000535034596	0.0712544381637827	0.212299014416708	0.102962627126485	0.475222399483022	0.160278575310329	0.100162701811749	0.0506738284703108	0.107666138347449	0.011930697499965	0.0535418558499834	0.147052657874931	0.084819277214806	1.27302167828161	0.500572732984775	0.519103343172955	0.745342329827113	0.601042663484743	0.180711586280663	0.0482134009371267	0	0.0512863797691376	0.0700774109870017	0.645731535750657	0.310758906770907	0.664777720758532	0.0562297888924297	0.497340329050611	1.02285212213749	0.238463928735499	0	2.03617941629786	0.165591440181538	0	0.064701220569729	0.952435632501341	0.175900371412057	0.0172796125736022	0.0388275386179512	0.236482331967257	0.589932670203974	0	0.0788385848223121	0.2643867792816	0.654714062257699	0.188846641548773
TCGA-MP-A4TI	1.17534246575342	1	1.63825028016151	0.177687788186776	0	0.400033770413556	0.358980266427379	0.251911086560594	0.224386230037429	0.141383743696082	0.0364659332534778	0.324016143371725	0	0.1831643349278	0.822425775904947	0.0731809304718047	2.24575206188875	0.429223250271503	0.728303646188539	1.4139720005944	0.151887211958329	0.226353119754151	0.134008627784582	0.174286102846031	0	0	0.535634375395482	0.567467163251465	1.29155062288109	0.110615038827163	0.0826317429541035	0.677291960034511	0.330450843823369	0	1.01591919849005	0.393451819826406	0.0838763211024746	0.121129815738899	1.04075042951083	0.431029001187127	0.0489511749866991	0	0.158270789655695	0.282034220510724	0	0.327371131001595	0.497213023458066	0.0823601708716262	0.67884882340339
TCGA-55-8302	1.30958904109589	0	0.278624408894449	0.0986854589061642	0.516844515721014	0.466271797725184	0.0540158833506743	0.179504856542287	0.447406047943528	0.0525227762258984	0.186842734975371	0.192739047528528	0.0898198996805229	0.140607631651163	1.38882467975042	0.0703429932786162	3.77323197836012	0.401474472347289	1.25061795175961	1.11051765892831	0.310193577238289	0.324618390233412	0.211301709277923	0.142789506477154	0.0785941234432318	0	0.334804650063698	0.200062412541324	1.35849681722249	0.102710888362764	0	1.59838360147393	0.187816015090734	0	1.16659830108482	0.337357868011979	0	0.191473281691818	0.663381820605641	0.360876816196563	0.0397882971029722	0	0.0705319731508482	0.193104414996678	0	0.535034917820654	0.12287857324099	0.225575216137206	0.194398546032932
TCGA-97-7547	5.38356164383562	0	0.0102343912027995	0.456935539245554	0	0.193375870330752	0.871810064069923	0.686646907081291	0	0.0731874059208734	0	0.0231533059661061	0	0.104685669273414	0.662223459157822	0.132810523889954	0.826674655941688	0.292977589147502	0.320685688187572	1.39583769711326	0.356773274016985	0.215343740687928	0.198604787448036	0.0685653783045255	0	0.0759294802982799	0.388826772733084	0.242054650319028	0.54812427823712	0.0489640607099203	0.0160289479308782	0.710085090428987	0.176445460338135	0	1.20370796860522	0.144884195021874	0	0.0701151623045567	0.0992943558914341	0.0902120133272803	0.100241073202784	0.161524754599834	0.0498553088693032	0.149418586535562	0.145648242363002	0.0290323102481954	0.0443176352579961	0.560789385837545	0.0712323573953277
TCGA-55-6979	0.649315068493151	1	0.332930934862783	0.30842229590726	0	0.438047093367531	0.269639489701821	0.136357687015636	0.315933111615991	0.137321155570855	0	0.0953171926539918	0.187021481870881	0.259351365268491	0.291095826273155	0.071029879666609	2.40358652271719	0.194125174576851	0.455786126557097	1.69805012878749	0.343912469769593	0.127865320377435	0.51078844122091	0.0442325004819403	0.104871203425175	0.14235039578804	0.240468965741093	0.433549220725851	0.735688749134496	0.136677331199671	0.118703194009854	0.712988571400207	0.522951328489118	0	2.44566799866138	0.3830411043805	0	0.045240895426346	0.597149026937121	0.65452761741392	0.0706770412913925	0.155321450329216	0.139090179446781	0.369677443705158	0	0.184634065254338	0.0838782812440822	0.361650424103089	0.256109745179457
TCGA-44-8120	0.712328767123288	0	0.456437770859795	0.186155345852815	0.0614836107897195	0.247100888803768	0.765336180520795	0.17749988638047	0.418800900457525	0.0294290660149404	0.0860810976595419	0.170660638342376	0.477936598784443	0.0724217274223796	1.39938247541213	0.0636826108470948	0.73376617668409	0.440079942947874	0.409900849369888	1.19230240249643	0.289495104573778	0.189353367464976	0.196756472370053	0.0456189171022693	0	0.0604646185468303	0.498627439918083	0.389611826449606	0.937468325254726	0.0484847068366126	0.267266273265552	0.443346015682851	0.107394023667549	0	1.62613728631033	0.438938759648688	0	0.0739459033476123	0.32647318474949	0.0331313550681558	0.0513940110281093	0.304018484730887	0	0.471609420145867	0.0399039269577195	0.215369418625689	0.069586186882557	0.205220635605066	0.163838361969231
TCGA-73-4658	4.38356164383562	1	0.284067903100655	0.283286169882681	0	0.0781700858765745	0.108281935165531	0.220855183533261	0	0	0.0401900013041598	0.00677905654792514	0.109352565881961	0.0424733637134833	0.226001792221065	0.0363568912656153	0.668512259537144	0.348386900600996	0.215421272649609	0.827428794769077	0.0577476907560409	0	0.147200289746449	0.0665842418944882	0.080239657793084	0.109244550691172	0.297844340296636	0.0537890117203419	0.116494160899428	0.0180115703107707	0.406277135901204	0.234273467116981	0.0667348606794647	0	1.74346356953491	0.299440092511065	0	0	0.526855574221631	0.195551485233631	0.0272152790881114	0.119322287751736	0.140601467557075	0.243577554660013	0	0.0626531614552856	0	0.148028097781384	0.102558652851436
TCGA-67-3771	1.67123287671233	0	0.158477711514175	0.0635258305849627	0	0.764615461043035	0.867720826326906	0.17766424328416	0.206798932882066	0.190870311863151	0	0.144753594665579	0.667368519213425	0.319581195873099	0.144778973430966	0.0888773370656552	1.85501104086068	0.422264299289462	0.263615312653182	1.61535791166338	0.139708918016054	0.715265556659353	0.0933747353407401	0.19787248532063	0.0992288327788681	0.134783938415652	0.506309126724289	0.604260197102311	1.76890108428281	0.0444351549674606	0.11234520012251	0.286283402927185	0.0826186299373036	0	2.39965114804841	0.467673725316683	0.114019922083818	0.0842873671302431	0.505506921598558	0.10354621146511	0.0338029313895406	0	0	0.297448778623217	0	0.266157649414949	0.226005057307407	1.27850827563791	0
TCGA-50-6597	3.47397260273973	1	0.103232273551798	0	0.0803515339545256	0.0746951526728351	0.0783247649683507	0.559380015303486	0.122497464626137	0	0	0.103221260338813	0.808609273967515	0.617917279454888	0.16528823838757	0.013117469700863	0.455789124433005	0	0	1.66110790468159	0.0819736466750241	0.0476031724823278	0	0	0	0	0.0754873404427407	0	0	0.0257160625463789	0.0332036282546816	0.08827995595338	0.094609257255677	0	2.25931346954178	0.350702491213715	0	0	0.152321547652594	0.242891960927859	0	0	0	0.30960276158542	0	0.0302372583226053	0.176341540321135	0.0439569567542677	0
TCGA-J2-8192	2.02465753424658	0	0.377735610876778	0.379535063143514	0.476848977670946	0.276473403670241	1.19992025195408	0.436545771158791	0	0.222637040455904	0.0586429614942959	0.0522624622615595	0.124251842212354	0.045008559096009	1.18015532928245	0.22869976135642	1.56953669556703	0.458776192443811	0.306263243138529	1.64649375685166	0.356013668754493	0.270801142042105	0.336759541484423	0.0329783274419596	0.41788630493909	0.05451120457104	0.979272774201949	0.290598000476352	0.961138945923043	0.102722045201146	0.280896336842377	0.495663249038239	0.158179459717353	0	2.21552744891424	0.746308423283329	0.0459155157851723	0.114768631341066	0.816847030228131	0.175785351639197	0.116229464415729	0.144726939173483	0.154124677753091	0.833226721153396	0.0359497531092366	0.139329816012953	0.122891819570106	0.834176029169544	0.194418997727184
TCGA-50-5935	1.78904109589041	1	0	0.588806581415464	0.128213344393194	0.209496910966952	0.625911212322235	0.656647656825766	0.100168435463315	0.0621096755799961	0.177911033034182	0.0693377146655997	0.0433259968220706	0.112331089193079	0.952807452995461	0.19938803327508	0.993613863288944	0.530213406121071	0.506766034722994	1.52282913179033	0.650044318322085	0.184072937736209	0	0.0581732096336549	0	0.126135704968105	0.593077397290759	0.388304397014072	1.05273444833749	0	0.0269974419257855	0.206130938796148	0.0772281069608185	0.0493678526730506	1.80789480117326	0.44065725232138	0.10665518623006	0.116629355170314	0.476645677901442	0.249068583133308	0.0470885355979175	0.26339214984551	0	0.34145466942343	0	0.228776832496538	0.396659302893576	0.35174998070281	0.329664971885966
TCGA-55-1596	5.65753424657534	0	0.062964984600964	0.15930289060959	0	0.182464746861845	0.0592739541216833	0.0904978957508831	0	0.113062201432202	0	0.0851875656716194	0.208346866897437	0.0381486731955015	1.40195544700217	0.0582445952819606	1.2263209586289	0.371778888189719	0.684007352236729	0.779406691672541	0.233648717333842	0.265135161197515	0.157823478541901	0.0362101581665804	0.167489950775656	0	0.19355697870771	0.218505071210685	0.538562172259312	0.0193747459810339	0.0250319237539322	0.361344021179003	0	0	4.51841370515074	0.271268122083983	0	0.0370380006472761	0.223329576828645	0.480420274270282	0.0720859161974236	0.0654304228312792	0.114530985755925	0.19403076573417	0	0.0227898485268727	0.0688350450109514	0.0655926346327928	0.110081944531317
TCGA-55-7914	0.512328767123288	1	0.255271938319282	0.623236937878426	0	0.267426131100038	0.368675834875802	0.207255551818264	0.366310686629204	0.359489010226456	0.0741820610650919	0.0742087011597892	0.134946639854101	0.279677388705022	0.992675558817542	0.177709901601231	1.59116284538428	0.642637994823863	0.574144243208784	1.5717763027499	0.46613227757058	0.409541593157402	0.202232392712051	0.0622767103846199	0.279355875424326	0	0.494498252566242	0.191444147764942	1.31743837400809	0.0981435785493236	0.085088010798122	0.656551560305759	0.0624177932988765	0	1.30176087666183	0.552616303514975	0.0863684764641339	0.211595136378788	0.10117154097946	0.669130563230083	0.0749897334199973	0.111732665704708	0.0998995349831044	0.321747919880295	0	0.457392568343747	0	0.312883652133112	0.186008841927491
TCGA-91-6831	0.849315068493151	0	0	0.351314429640262	0.13971557699925	0.305511819839293	0.531805428901623	0.275275053881859	0.210804156195271	0.0678208180987671	0	0.139801479710083	0.180690584213825	0.0537641490391362	1.26355428349079	0.0906706504083728	0.39291317402783	0.353533666497638	0.596116890376194	1.50093866929909	0.603120255236348	0.308285144245746	0.268751164806648	0.144106687370154	0.726087361770795	0	0.36301325531538	0.568278582638614	0.279465827953622	0.022851071320117	0.0584342340992826	0.418023886753894	0.379428885641205	0	2.84605176466293	0.424376716267801	0.116300432885768	0.0436359824285596	0.2602709233876	0.105624820548142	0.180279391259309	0.0769530906640489	0.0461722700448803	0.303033596644131	0	0.104614033209461	0	0.150369774216692	0.553994953008425
TCGA-05-5420	1.25205479452055	0	0.487016831102763	0.142463629063689	0	0.0839661718012879	0.223775920600249	0.202979581444994	0.122786486826174	0.148880494478936	0	0.00971872767758023	0.053345750143974	0.0102732958605888	0.314264725490467	0.242603237564949	0.310202010855458	0.393507361419588	0.429396041887123	0.441756694626953	0.0821697700176585	0.0939088957371224	0.107122958683283	0	0	0	0.410425774976072	0	0.164384944615644	0.0257787867565549	0.218315339180439	0.0884907058268211	0	0	2.14699272375527	0.527444626772246	0	0	1.33663530539275	0.316244120311727	0	0	0.10225750701508	0.267790097472517	0	0.0890866257631849	0	0.283442848416078	0.508865096839428
TCGA-49-AARN	3.10958904109589	1	0.289687379493463	0.208131357505485	0	0.3472606131248	0.354745725074852	0.281119299478755	0.4374633776166	0.148433631884745	0.057155679307045	0.103151055845334	0.0531803477775163	0.218900495888433	0.838733888426795	0.126012867290172	2.0364382641757	0.392419226740818	0.488690455919232	1.58315375222118	0.369739278679365	0.181536483786437	0.299249605510525	0.0479375559413626	0.576200195984961	0.74433339044174	0.527431915075622	0.520799283906797	0.783952898006437	0	0.0973363078966351	0.527473082550109	0.266858726102651	0	1.96522703546889	0.469867726327181	0.36009929079968	0.0964463820611278	0.0525447570956316	0.118371421636981	0.0577816605967618	0.244917872812597	0.0518731467483923	0.252607246676389	0	0.199318511013007	0.17622451282504	0.282629902026829	0.144566768784192
TCGA-55-8090	1.63835616438356	1	0.48079316245201	0.075559748787397	0.187532357024576	0.203871490026275	0.323216734570217	0.237435608896931	0.167009512715953	0.0790454382382095	0.11638020835205	0.180233674131045	0.0909212382337879	0.338107923380443	0.928748584168999	0.0841808570570752	2.40585621782631	0.572768472097231	0.33276140530008	1.56903995563146	0.313720635711176	0.143436830817189	0.0748378509012218	0.0497952632165743	0.117755288888588	0	0.778214873769228	0.441213950899497	1.17024669362147	0.052918633764323	0.0681417305243972	0.544786835964178	0.160056672969718	0.0629043882545031	1.01916985287733	0.383921825777272	0.0915131073611948	0.132006421545272	0.40194918397959	0.3313329348078	0.00679272511880154	0.0896427751236288	0.105821018293693	0.303488409114175	0.106540830393609	0.131367513460632	0.153854296103333	0.317727096918725	0.241950074310266
TCGA-55-8510	1.47671232876712	0	0.990829289288943	0.106427857854476	0.0598442932693838	0.270580859331769	0.220358123689614	0.172946662383638	0.0915706901428847	0.0567144969358963	0	0.182209988142644	0.096889846075547	0.218366544288248	0.924203414588134	0.0573111817056567	1.90048271129043	0.658357599276482	0.554658127861854	1.75344788283998	0.119642486903675	0.168682802669577	0.0797796059635652	0	0.1649027662388	0	0.402926528527675	0.818897809202177	1.04844905397224	0.0190601264225287	0.0246262214502835	0.302533161715194	0.137813065353678	0	1.61987063037276	0.612650123287467	0.188862008162747	0.328607700821694	0.799995810047422	0.356390610566413	0.0709360867579951	0.06438439986398	0.148430828145089	0.506278665920771	0.0766466159759796	0.427135621937068	0.253725840547476	0.270104082235212	0.391738952637965
TCGA-73-4662	2.4986301369863	0	0.0492611827663049	0.184412463989843	0.0239830266810765	0.377816856034607	0.821653586000309	0.316993123653234	0.14240311578677	0.0450758182710676	0.0503377394649524	0.252676580116491	0.00791114609188163	0.137694050525735	1.03424720350421	0.132555707115093	1.46179697321663	0.694179307265479	0.574518894605435	1.39537786616528	0.185088287145148	0.147954412664891	0.18271428097049	0.049118571648663	0.100154711001592	0.0467816904892166	0.589595665429639	0.682395834943387	1.46557689593532	0.0374776272060917	0.166907319001101	1.0113049571988	0.13642683354515	0.0180035429909386	1.41525718066163	0.420351809592241	0.039388248455222	0.0712421221350476	0.943654433845423	0.142414437793401	0.0838465756267303	0.345901976095273	0.0605847507949818	0.421980575873943	0.0610033515745052	0.268503206512411	0.0538774022544958	0.0513270722263035	0.167966775854495
TCGA-55-8206	2.43287671232877	0	0.228304861070868	0.23815707134277	0.0924713621853176	0.502942382453478	1.20857032203979	0.376933228600511	0.227367232636849	0.0298248958841437	0.266078644565768	0.215428238566988	0.0512882733088753	0.416893234108035	1.34666364155843	0.0790191413465835	1.28028883877926	0.707234720845402	0.507795654841006	1.84728059096634	0.558745481322582	0.286525751673206	0.199253835841175	0.02791479819885	0.36051418541958	0.176513757501317	0.688515105582897	0.526024728645622	1.36564886939922	0.0587613659212402	0.916819181739838	0.226714314962493	0.242171751813055	0.0469222466705276	1.80727165554096	0.728810230414082	0.0516267453763751	0.0930638550849451	0.24597822474866	0.0598860003813574	0.0593688460856297	0.0339009790645905	0.0792307976495158	0.591849524298062	0	0.207929949036848	0.170204408383651	0.335947615088237	0.649714409605511
TCGA-55-8615	1.22191780821918	0	0.0139090169529921	0	0.0529739297263791	0.377717034392402	0.559359945586088	0.116831387741272	0.604839164580842	0.235153911209349	0.0376045029215954	0.343216322026235	0.0175922376711604	0.274387151628193	0.842119433381113	0.0340150906985826	1.29127879722889	0.328072414650639	0.248758145133028	1.41979127365339	0.205031606402788	0	0	0.062337077488306	0.513722164619707	0	0.204142970989466	0.438417205467422	1.01579155920389	0.0168445214922833	0.125940563728333	0.497799246066792	0.0624782926546373	0	1.09815271670803	0.687921568043455	0.0864515140705686	0.0945976105437543	0.313114638947917	0.0453446488621801	0.12301804973916	0.057003041926085	0.0341076218710632	0.29930679610612	0	0.0198166850733581	0	0.404071807522802	0.270974628923581
TCGA-91-6828	0.884931506849315	0	0.180344706204806	0.550534675923445	0.254324585804658	0.291091333943527	1.13045779910452	0.339926716599081	0	0.165640316984212	0.0640162295291921	0.0847692573457032	0.0595735206536221	0.0342071070439695	1.63735891766216	0.0436837538206721	1.2750410279333	0.83967343802991	0.538684064617935	1.12584481443361	0	0	0.119374412324119	0.0798364372696508	0.243328472127431	0.325025292719546	0.60626141797499	0.384119894644834	1.31369803823401	0.0847894858780186	0.393357876409736	0.43720515001017	0.105731561201659	0.0678283885190106	1.67383136913252	0.388171238100067	0	0	1.19596549385889	0.822133044325824	0.0856581744623265	0.187118451521078	0.269647448095378	0.304490715437037	0	0.161968019716391	0.285461878617445	0.700239058599988	0.161349835690814
TCGA-86-8279	1.32054794520548	0	0.0397473003309002	0.348143112178818	0.0904560046704469	0.292926364796641	0.527279265876072	0.186278938608337	0.180767717576937	0	0.0853120781351782	0.0749468088619114	0.126943526445064	0.0827846939156283	1.1890142086662	0.114434526840544	1.03265312385794	0.234745325692096	0.475796298680267	1.84599417849852	0.526405501406986	0.187719867522343	0.158103669177847	0.054079334646314	0.799088218122304	0.117449697168549	0.313530298822894	0.408893993177452	1.26630921072489	0.00973805454017022	0.0497283658790839	0.279610001653041	0	0.0231243148589809	2.86291413010516	0.344183911369863	0.0504860253575388	0.193199597434962	0.240884333155895	0.0521752486874255	0.0792445628376843	0.188340278227651	0.0585090037317361	0.360581493258512	0.039541786646924	0.0674404290444812	0.102243556462338	0.143856130226027	0.674267375331291
TCGA-49-AAR3	5.18630136986301	0	1.7762771010915	0.295370740633128	0.0879305652312408	0.29387931087938	0.315987790406858	0.130256901377406	0	0	0.289085367441534	0.180362148487245	0.194469996466295	0.139711386492269	0.340716869798436	0.163836824314475	2.05095228425866	0.515040948561171	0.325342085360159	2.06601132588989	0.17414968929573	0.151111044629946	0.224941183194337	0.0525510170124523	0.124113872260869	0.168079737000749	0.21060431741722	0.503539351696826	1.04038748667612	0.135754744157528	0.0718877843818607	0.635892363430236	0.200042255451902	0	1.47923366599864	0.240207214792236	0	0.105560579274923	0.68788261112172	0.528690630067682	0.063321910686596	0	0.528247538773354	0.25146339863839	0	0.406374813708125	0	0.226173095046272	0.157985489017307
TCGA-44-A479	1.07397260273973	0	0.0941978497462893	0.210335120871986	0.120126042028212	0.663613047259961	0.948881958759481	0.476800047350876	0.343338230127536	0.269628300006548	0.0435604799679073	0.147084578292051	1.88425131998127	0.148051887874786	0.634204873330531	0.230308044629602	2.37067206447022	0.724264774024669	0.727115195150803	2.09475696777666	0.656372254542246	0.355816687125102	0.159065300896206	0.106862157105618	0.750771215621438	0	0.488154958663271	1.40537322901076	1.40197226072488	0.218582678963067	0.121994522587921	0.697601432993216	0.646270786095027	0	1.7385006703306	0.503017716999667	0	0.0737415237344078	0.259365539750167	0.549220941626402	0.194908675068855	0.189474158828556	0.0779809640509496	0.367710450489831	0.152979554025523	0.366230438434945	0.069393565969888	0.409591012184726	0.400312654838961
TCGA-50-6592	2.12876712328767	1	0.24197939539428	0.288818048666403	0.0435588702135455	0.450117882121689	0.16277082496479	0.33914342939998	0.250607487872107	0.266790210007077	0.0611360311349237	0.261195794292957	0	0.0645830543379308	0.750303322666115	0.251740927497638	1.52465399649316	0.115974244553495	0.665463848856209	0.811673059453138	0.357954202892495	0.0508946977757868	0.219833991205496	0.0885906489354622	0.178183937706758	0.0844300096681623	0.413816664851232	0.432162338571112	0.927554359847461	0.0940693292623602	0.0529450727886979	0.455737991387748	0.284084340363183	0	1.17949011989494	0.339242224552956	0	0.0524536235415926	0.419768517929577	1.00539917566495	0.205639163977253	0	0.185547772786004	0.23406620238448	0	0.0949273571864885	0.0493394533074936	0.339043452720583	0.0792213340064631
TCGA-91-8499	0.0986301369863014	0	0.0858563259756969	0.329701132900363	0.06673805918479	0.164524484390845	0.186953072020597	0.214334478377749	0.197247428331386	0.06325556447606	0	0.428217016751568	0.424038791782779	0.0501287251962188	0.486848829546289	0.154783443457945	1.6695180147967	0.538556042011788	0.415227886393972	0.938519314536785	0.195331848290386	0.151757915444613	0.17263843374336	0.0200208873364582	0.624297172046349	0	0.229813076336784	0.0634394761340907	0.483446606433877	0	0.0544889494022341	0.99355213050702	0.153224380373349	0	2.36127455885509	0.348197286410655	0	0.0406757752254672	1.21374915826016	0.0571654690703716	0	0	0.084838063125063	0.318849448210786	0.0854193396193093	0.0738536924627692	0.0755151475827266	0.414094606420803	1.92219784839637
TCGA-67-6215	0.476712328767123	0	0.171497387175605	0.526524491067086	0	0.180627958053989	0.484134005526306	0.2866598781632	0	0.0263800128574408	0.0960162635972219	0.114516391131997	0.00919563330333711	0.149491687040241	1.00876223543674	0.0912328161321626	1.78734009898659	0.59042956114475	0.667642838681508	1.82318562101656	0.30891347429355	0.110924121508529	0.0735959778758179	0.048961913097376	0.152460831239249	0.106552962639877	0.406004881125627	0.175758223720769	1.12977295541973	0.0520339537342058	0.0886703162452309	0.379247875685541	0.127325758128853	0	1.32706531932159	0.177747528192922	0	0.0663894051594361	0.771838177917188	0.098589097485804	0.0461053260619779	0.418009309598859	0.0355353325736171	0.264989135015817	0.0357829915162138	0.230204120293138	0.207731835391583	0.881537374662041	0.323399009147047
TCGA-78-7536	0.668493150684932	1	0.00746653035005385	0.125028307480034	0.13771715795183	0.202897735513332	0.303530961345118	0.114805204509183	0.207859875377811	0.105485942635945	0.0793995623537602	0.0402605636587901	0.243663475890782	0.0355301948471851	1.65263976236896	0.0936776692214281	0.901322603460066	0.149790944256848	0.288944971627864	1.47278771687079	0.1930023531944	0.0822468627695602	0.0382851332712014	0.0747980148422109	0.228754795002998	0.0557331142310173	0.320100716968608	0.383307263461622	0.463592744769896	0.0269713882356523	0.011700313833684	0.36391665541781	0.130694867776665	0	2.48428278023555	0.299821620427593	0	0	0.108217251298845	0.0663033308002785	0.162452785753074	0	0.0721120172646804	0.140853634719499	0	0.132645879815746	0.0641566318653609	0	0.914839489505673
TCGA-49-4487	2.34246575342466	1	0.550776483143507	0.216874148398104	0	0.289261465167472	0.232444359634385	0.238661029085089	0.454437280581395	0.0794761042059999	0	0.190115830868638	0.0555407961406837	0.123471339351797	1.05501628652283	0.0803056751250432	1.34806263985574	0.218307625766843	0.239526774815678	1.36160438921345	0.315298656001958	0.144201206223225	0.567416158073609	0.025251859726634	0.118388360274747	0	0.277345525716898	0.360659649562985	0.58784666024167	0.129515954311613	0.0685143913454119	0.730405803649617	0	0	0.703722403524612	0.427515494671819	0.135903474919539	0	0.796304990973419	0.2056664626494	0.0405071884048802	0.0901293951878264	0.0541766559512845	0.419568707262748	0	0.235092363542947	0.267478622466894	0.133489476893136	0.526740004632405
TCGA-MP-A4SW	4.87123287671233	1	0.135106068859421	0.228089682965893	0.0448627704778925	0.495951162004208	0.485390687206812	0.192152683258453	0.197370526239227	0.083793421008921	0.0629547106782359	0.128236774448151	0.332301304115012	0.498534098212988	1.34463152727942	0.0915030523442464	2.20849814443782	0.427612512045066	0.966076225205108	1.75706602732994	0.331049050883478	0.151854141920018	0.117431570531401	0.0785196361129519	0	0	0.578899625790129	1.05631806192853	1.33742087432167	0.200087341636212	0.0722510439115485	1.65877204683563	0.104002828533406	0	1.91718793364781	0.348403877832437	0.143137524989422	0.180828810383343	0.452542216881247	0.953833293815845	0.0944414787783247	0.0950066213227891	0.112115864731972	0.199751283808777	0.0575420749236487	0.587110670115974	0.0998977445681655	0.423540125280819	0.492772783465431
TCGA-73-4677	0.104109589041096	1	0.139726969878573	0.312606512060184	0.0255199503104623	0.117504235295382	0.252444362468123	0.147086141722909	0	0.0241702241361812	0.0535325280170621	0.0150760176345607	0	0.108014102428823	0.931888839143496	0.0284587393689674	0.566300123445801	0.370060916248829	0.193672091510756	1.33284883116912	0.101472975416859	0.0150017754532208	0.0675223742474727	0.0151189621368249	0.0363444439124567	0	0.250589091909521	0.0242414566180574	0.201697965585941	0.00806211560614355	0.120421724238862	0.160883023465225	0.0301500311146753	0.0567325899049784	1.22668608134923	0.185472810233395	0	0	0.720440720989541	0.0325994991236761	0.0541195773858205	0.0544479806563537	0	0.427553398139315	0	0.0560241397786071	0.085107418832256	0.45028749141609	0.0918398965261313
TCGA-86-8673	1.24657534246575	0	0.34230188760047	0.108176669321376	0	0.268813289319134	0.323953382185304	0.112308920888448	0.180522874924125	0	0	0.139364396476212	0.136073629211034	0.195041714548725	0.496539792334774	0.00987643602510012	1.14869881707463	0.497437172590889	0.0612190127525258	0.6962165765228	0.178759888990623	0.0710197028451744	0.0811027633000653	0	0.167558079761522	0.117287174357687	0.302661361210512	0.653144585455059	0.346680648156885	0.0385091012344535	0.025042618775803	0.560298762512555	0.0717253591590272	0	1.12524888939839	0.320021081074991	0	0.0370537491997579	0.188503156719909	0.0262858938900346	0.140798506606562	0.128074472256243	0	0.249776416018454	0	0.173040485292521	0.197451956596895	0.661462108253285	0.842566172048537
TCGA-44-7669	1.57260273972603	1	0.380171986279012	0.579001779822796	0.130957286055442	0.325904448353145	0.979553613626609	0.576377014607468	0.527119892888085	0.292641359337032	0.047602251208719	0.0861359158366259	0.16951098474481	0.165072858228951	0.563930485597325	0.125542148285893	1.93185700193852	0.440188935359421	0.336798894962234	1.87349667610548	0.255786645461991	0.415672253639442	0.433798811546948	0.162457555247919	0.527531403630288	0.0658562870885456	0.521733216517132	0.266629686860283	1.40477780708817	0.0631648702766401	0.15817374518223	0.305145454483926	0.116804285831502	0	1.5328784661636	0.37489057925644	0.0555058072776226	0.0999503118410919	0.437317877899335	0.235663959694155	0.132390310047829	0	0.222978984322858	0.353860291609599	0.280037208430005	0.109774618654061	0.0757700966828722	0.585367841079992	0.336247848562721
TCGA-44-A47A	1.27671232876712	0	0.0535395065206973	0.0921578902805552	0.101627164893409	0.580279036096976	0.361056940999926	0.253421876094091	0.293771510633756	0.0489967765420824	0	0.655945638748727	0.116087623494055	0.408185765569821	0.471656539701456	0.136097680266741	1.39445597202163	0.583277507279992	0.966987871907536	1.33225020809869	0.376284047913485	0.146479924674125	0	0.119241580333673	0.875505492469128	0.364002525238224	0.644130575818679	0.788774649708119	1.65430538078358	0.0487600232424313	0.236340029047761	0.606580663358499	0.17574149202899	0	1.12335498038791	0.275470185568985	0.0844090821340322	0.121889376213022	0.87004515066926	0.583469789725341	0.0851417460683368	0.305600653508986	0.0976434119521777	0.323812408504788	0	0.329285169088238	0	0.756923620279928	0.853107887167121
TCGA-44-7661	1.0027397260274	0	1.94409721625985	0.215691676155433	0.0318223782680326	0.367017185075043	0.563590887672886	0.138287758938395	0.229631109431773	0.0886023605229007	0.066595148502087	0.154321329202038	0.0313214221360319	0.0665233124333773	0.792987745305219	0.118172338864681	1.53500679649905	0.630527309762225	0.466270567574769	1.16920073552106	0.125734742490283	0.12623131335127	0.124089531896222	0.161548982292431	0.131783025577329	0	0.595792594504955	0.172558643614701	1.05535592264918	0.13493589763386	0.183945858946406	0.576693903455854	0.0375810998847726	0	1.21445233270253	0.201652337584	0.102524627357853	0.0383522626880305	0.912020422879272	0.495038972915586	0.0962634563519081	0.253700951265115	0.192391959419968	0.302194210673967	0.229459899254552	0.230441704917637	0.0360648425474968	0.379810278684511	0.113887996001553
TCGA-95-A4VN	1.51506849315069	0	0.425812200883031	0.124130366341005	0.0470321073168342	0.407790861418107	0.537943054599388	0.231900053396133	0.645219674591339	0	0.129072246062654	0.29426456030864	0.134654839802299	0.250626271641962	1.24459098407004	0.0670329331159865	2.61239401427083	0.6673822087198	1.24317614703775	1.19093034769963	0	0.107867836805819	0.122963812394684	0.0688805931910648	0.360898382211984	0	0.371300966535961	0.557727901477914	1.30025968594501	0.129148086497553	0.165081865211918	0.101672274334769	0.160452604378413	0	1.16901008121009	0.363536771485535	0	0.137595184434807	0.28066470560134	0.436823194834976	0.0225775345698399	0	0.145325192462854	0.226073904872427	0	0.903060581566366	0.745875333461565	0.147170408139523	0.166130395451946
TCGA-50-5932	3.38356164383562	1	0.0535369625681027	0.0741877481636427	0.159328345437071	0.148391015495269	0.0797986801170347	0.260035414450232	0	0.0393277641612301	0.0294340148943707	0.0342943006285937	0	0.0665829469273924	1.16181224115538	0.0331955919699425	0.720993286901939	0.162949888534175	0.121846909806677	0.824250141238548	0.0423613593421404	0.118344149281331	0	0	0	0.080515105753862	0.263962241221706	0.11523438031065	0.846139764723389	0.0391371021502361	0.0669013223048604	0.688014075323131	0.0963795176525074	0	1.71133631160815	0.534865421887252	0.0679145233396311	0.0252144542063089	0.130393217530044	0.0267163912263206	0.0492635376786175	0.170982461924921	0.0266898934225484	0.223728603603649	0	0.0609874100668192	0.0470251531220108	0.211236526028021	0.147323893778987
TCGA-MP-A5C7	5.1013698630137	0	0.0386472183165325	0.0990303840491229	0.073696505749349	0.538847627011608	1.03319884878547	0.223359650767163	0.216831422264497	0.200182532907129	0.17570815578982	0.15992195733532	0	0.273504670354762	0.611283352317502	0.243513471091364	1.17754726690923	0.717241100756437	0.982355061960725	2.03796375162774	0.618220985997498	0.561492333170903	0	0.0866139066506008	0.0530566312075454	0.072480145853768	0.693451540643735	1.25902295078593	1.79854329090446	0.046719903557229	0.0152862878784291	0.333234682488865	0.0440570664275864	0.0280465898030046	2.07633128319215	0.9685347940948	0	0.0669238688768226	0.139988064776005	0.0476178709044272	0.153489399904302	0.358819667950371	0.0475709833919662	0.403890046916914	0.22502746608458	0.171174155002407	0.162170326199206	0.406597837872089	0.311829980810708
TCGA-55-8087	1.26575342465753	0	0.143249860455388	0.507690737048214	0.0599411946392631	0.397618438400765	0.639577164628915	0.433830638829391	0.177950822360546	0.0286827953153817	0.220017357729766	0.0249999686603706	0.0100035487856372	0.534874184736826	0	0.174457937866957	1.68504623015598	1.39059835529918	1.07721086271344	1.67612791692691	0.28276158056023	0.320165314616731	0.0405071322948297	0.00900400510297519	0.382088177353555	0.0589472501324758	0.603545783239217	0.803376589446997	1.54458973921673	0.0472630708750223	0.0368435059141836	0.620582281757723	0.434461272308685	0.0671846783145724	1.82999199612098	0.267623405799126	0.0976751501764368	0.0183652495198137	0.13254634999283	0.0386648594932769	0.209755410954864	0.497154615727383	0.0575589736436658	0.633972381052148	0.113675525124064	0.393696804001814	0.224688723642869	0.462678380660164	0.2573799974277
TCGA-55-8621	1.41095890410959	0	1.81692343186697	0.485649263291992	0	0.329712394288332	0.404355644089541	0.399461200878353	0.228084558993225	0.315597483542742	0.0732843696204105	0.14307555972579	0.0345098739716039	0.203592188025214	0.895516737067287	0.145249467177472	1.48610459034197	0.539481154454008	0.375248688298334	1.66296132397429	0.0533431919464394	0.20324933933334	0.199888487151768	0.0463842039069872	0.211947815850115	0	0.489292795440126	0.232883184800858	1.0606649671212	0.016620287929197	0.0635013270390357	0.492151730223117	0.177594566795019	0	1.6277330800945	0.399575265308287	0	0.152421981167971	3.19451838056267	0.305989636202357	0.0498085915798332	0	0.191079898755105	0.38357820613012	0	0.316862380920625	0.323416269152917	0.355068128117624	0.183841216620519
TCGA-55-A492	1.63287671232877	0	0.0472460650860766	0.231734679148187	0	0.133411133851072	0.392853181444925	0.0513483083684916	0.483069186898622	0	0.064019941935098	0.0270309145632046	0.015126471582705	0.52598254794765	0.308416913544534	0	1.4734970449327	0.0619444872182157	0.0904031580609313	1.59223312558283	0	0.154345354086043	0	0.0404727504510001	0.243341756769832	0	0.280117050574802	0.166114593215052	0.0942893438396652	0.0288220966959494	0.0187211319913712	0.614473905908836	0.204251920237049	0.0678323113575112	2.0488848340035	0.353748414182401	0	0.208206712964735	0.480933777746095	0.0293795635644117	0.0218973236277308	0.187128842550169	0.029350456987262	0.410335785412633	0	0.131003964523471	0.24165033314687	0.0492288758813471	0
TCGA-97-7552	5.29315068493151	0	0.906734224383421	0.424747370217268	0.0883152391286046	0.14555307745862	0.317267073064746	0.115100364669849	0.0687894830130859	0.200884487591655	0.0317997265809915	0.0265579013343673	0	0.0446441200693859	0.0474663443439596	0.25858877056577	0.547499005303134	0.929818476064189	0.131310808538856	1.43393316596602	0.254977028332018	0.151757976480984	0.172638486222782	0	0.293497946655221	0	0.510260061197656	0.124206470973167	0.483446780826973	0.0422713315144965	0.0722040280287772	0.314317810698471	0.153224394643944	0	1.98589685611999	0.241204854042392	0	0.0539834645813684	0.167016887253325	0.468829550351957	0.0531938868461952	0	0.216009719391269	0.470764111293421	0	0.189116256870288	0.0998333460387311	0.423295233027254	0.431623052773136
TCGA-78-8648	3.31232876712329	1	0.502307578502725	0.295218434961797	0	0.188847152885896	0.134733050948976	0.130185901685111	0	0.13110771627116	0.0502972322623193	0.0253770608628069	0.0467912198941939	0.00899445363488051	0.564837569515235	0.121867119623257	0.771567017405143	0.425493781864438	0.382258676775417	1.31918770648583	0.269226715606454	0	0.419287382228304	0.0212386350575316	0.364368656700095	0	0.370969906501338	0.0672373440349807	1.11223008384712	0.130491728314549	0.268132669281595	0.288574884667306	0.0833276176822006	0	1.16946376993159	0.132991100200286	0	0.0850102563581954	0.509268209857339	0.0753549746685592	0.0999674519925899	0	0	0.377666683477477	0	0.0782582934314912	0.155826539116977	0.283480907406644	0.12767249276663
TCGA-78-8655	6.46575342465753	0	0.403370785446159	0.429060448459848	0.13198926155861	0.194636382288439	0.356101757306153	0.365230140085675	0	0.125246508484276	0	0.0401148837427488	0.0879416414950977	0.0916426193554524	1.27579686180069	0.15650558158848	1.39939016444491	0.335274634297705	0.254369337572725	1.58139481421382	0.068872423096393	0.078763235845596	0	0	0.185174075776885	0	0.23230507327319	0.295616090723839	0.769618018461275	0.0427603226260008	0	0.396869096372115	0.594695897559366	0	0.941749376658441	0.298828097877943	0	0.120078147407895	0.246424152911612	0.546026589568749	0.0325243336937955	0.0726102335466942	0.0435403369122087	0.195522361735887	0.0863927455176058	0.122432114870746	0	0.107852266930216	0.234405926633083
TCGA-49-4494	2.96164383561644	1	0.509429621770904	0.118909240915023	0	0.0189595627299634	0.0780026820874154	0.210652814835947	0.0418239670922127	0.0257337350071485	0	0	0.129010544441031	0.0337397165240136	0.312380207337953	0.0345734001912607	0.225651659801701	0.0369711658148205	0	0.765169273907596	0.452821651789691	0	0	0	0.217928997759111	0	0.123202671941496	0	0.0565295650137863	0	0.0546946368776453	0.0879181722028629	0	0	1.93226682390267	0.126100184643905	0	0.0164709459263694	0.925550214884873	0.144692761064378	0	0	0	0.20034376606032	0	0.0101069406247499	0	0.206686104143284	0
TCGA-86-6851	0.49041095890411	0	0.401448284527005	0.328063752719628	0.28369247281419	0.58882844802517	0.94962486772925	0.258260857910001	0.18204134777203	0.114082764035888	0.0436063376157961	0.0543246839688723	0.0702491007367079	0.329922311819958	2.27669809855498	0.160692846437984	1.72593445334868	0.895651767903222	0.746651268539939	1.84543309593331	0.262598329842201	0.297599980431363	0.861412964442078	0.0544773562959697	0.640771935785833	0.118295404642205	0.602712889986703	0.749219275687889	1.49931793742398	0.167131242369936	0.0745048390082946	0.223531632091771	0.141247588271642	0	2.08843028444449	0.393103651523304	0.099984145036365	0.126804520125492	0.325956096475083	0.31170192979077	0.141999087338048	0.159734662734037	0.205264431520323	0.517406436531701	0	0.462244216417358	0.53002450530612	0.331398960079096	0.748708837477658
TCGA-86-8359	1.21643835616438	1	0.0327471231230962	0.163711211445413	0	0.359155462170634	0.281959435997578	0.302423499166246	0.185406608045195	0.0592914376406794	0	0.0371515438622497	0.368207610794566	0.0158285120531509	0.358148515767923	0.0696629322145749	0.58675595195423	0.164813099666849	0.486837821261368	0.802803049982953	0.124957548768121	0.108183752511287	0	0.0555301679676157	0.172111602877921	0.12053111143215	0.288859572645392	0.224428409488567	0.640551706625845	0.115693108346946	0.051064532994887	0.70905541313782	0	0	1.16231955772255	0.117920476406035	0	0.0752352965072995	0.39608348686123	0.24995600903684	0.185374207423163	0	0.0795582697365459	0.115493137582849	0	0.21894528042907	0.0708014112824943	0.0674685252636785	0.315950806539257
TCGA-67-6216	0.386301369863014	0	0.242538157094188	0.235662636399456	0.109069369753368	0.235844136988154	0.544962984145007	0.288526005513808	0.0850890172477963	0.0526550945827608	0	0.0523883477340508	0.0366944144384978	0.115143805365549	0.699690085515456	0.1045268146195	2.02942435671845	0.459739766371439	0.671476666906109	1.41741370687982	0.0566966783853309	0.325363962327604	0.0741112376803594	0.0812673954392764	0.0787903515488315	0	0.584195302374879	0.2912434168724	0.93198585888186	0.0351446020142474	0.0228453628123886	0.381641315840416	0	0.0418248219895739	1.12271182841493	0.249329593161075	0.175900869479074	0.161665615982805	0.267330396407745	0.264393253300735	0.0529439184991848	0.276866353167987	0.138112907456186	0.259328391705647	0	0.284282418761167	0.123180736293252	0.951010631202522	0.28324101515041
TCGA-73-7498	3.25753424657534	0	0.300955063207256	0.193952108419646	0.0284286947542361	0.426401743835083	0.60728949747992	0.344023543999149	0.352889570478556	0.0793173195076961	0.189684535566972	0.399025039194405	0.00938730772067933	0.203003896187046	2.11504323387453	0.118607893342473	1.21236077886231	0.520803094889425	0.783195206367618	2.0670466499186	0.165923255407281	0.552115857177003	0.310850674498444	0.160241135855756	0.328879997125325	0.160124421803425	0.705257280739287	0.520640691848823	1.41858396986098	0.0703774290432302	0.165225197344565	0.479904558369788	0.160592124873571	0.103719362961966	1.86281477179617	0.654141105689727	0	0.0841964150457133	0.17500855571204	0.0182667314576058	0.0797484176163494	0.448430862489764	0.0182485684140902	0.443294847141927	0.106903847800853	0.505351748714233	0.183356546951965	0.17503641333235	0.852986724927408
TCGA-55-8096	1.96986301369863	1	0.183579123457008	0.155283972692422	0.347579148692391	0.390746806024263	0.742968635329444	0.28753399693859	0.216752468875554	0.0834027735882911	0.122709728197879	0.214563143929271	0.245616987701925	0.248283192634051	0.552221430681062	0.133448802594221	2.0680867362689	0.652831461427587	0.590821490702639	1.52985492128459	0.535264475871431	0.399573296682363	0.325599406584192	0.152288834179921	0.0839465578480468	0.0582500850603543	0.570258413293983	0.638876053829846	1.18738770708047	0.0649673695222361	0.0483379660114917	0.0966155196616966	0.230919632176649	0.0224719603095914	2.37861233095019	0.607432112638813	0.0490747978788487	0.122468799097072	1.07972011859384	0.170220050495354	0.0838554263719185	0.0322154499772709	0.280321150733985	0.550076369679556	0.112355792904881	0.148594714109284	0.162110114296709	0.359500030236257	0.793443801950341
[truncated: 193 more columns]
