# Supplementary material for: Comprehensive Analysis of Characteristics of Cuproptosis-Related LncRNAs Associated with Prognosis of Lung Adenocarcinoma and Tumor Immune Microenvironment
Source: Pharmaceuticals (Basel). 2024 Sep 21;17(9):1244. doi: 10.3390/ph17091244 (PMC11435230; doi:10.3390/ph17091244)
Supplement: Supplementary file 1 [file pharmaceuticals-17-01244-s001.zip › Supplementary Material S4.xls]

id	futime	fustat	AC245041.2	AC004112.1	MACC1-AS1	AC010976.1	AC234775.2	AC008937.3	AL450384.1	ZBTB20-AS4	AL162171.2	AP001029.2	FLJ42969	AC010300.1	AC007552.2	AL161457.2	AC015813.1	AC008770.3	AL354989.1	AP003486.1	ITFG1-AS1	AC105339.3	AC103858.1	TMEM75	AP001619.1	AC027228.1	FTX	AC006017.1	CR936218.1	ZBTB20-AS1	LINC02207	AC253576.2	AC009754.1	CELF2-AS2	AP001372.2	AL022157.1	AL360091.3	AC008080.1	MIR3945HG	LINC02605	AC083806.2	AL356752.1	LINC02863	FBXO30-DT	PRICKLE2-AS2	AC012020.1	AC005899.1	LINC00571	AC245014.3
TCGA-MP-A4T8	0.441095890410959	1	0.344890406597996	0.187232241883776	0	0.412217341595999	0.377070094872522	0.230074604103564	0.36139860038383	0.0412841734614297	0.0309035092228329	0.2612870860054	0.17730079257306	0.156397134388525	0.134203509007277	0.00703780262884975	1.96949091543955	0.170704359176447	0.486615633199087	1.43947314266267	0.358075389805189	0.0757123835359182	0	0.315415287192478	0.479775763783432	0	0.294995087955498	1.05469499802389	1.42001018479296	0	0.0178719079515927	1.00972410145123	0.149077488601356	0	1.21441704586794	0.46786051126729	0	0	0.0835458494371604	0.0187614902749917	0.061827808862618	0.58077598289084	0.234538107897033	0.390419842057619	0	0.0482624301856233	0.572657363693502	0.241474735875158	0.154373872826842
TCGA-MP-A4T6	4.9041095890411	1	0.100715988393733	0.265247004721143	0.715496300288563	0.786734519461312	0.816696442700773	0.3598648799678	0.381100601094412	0.110067818131219	0.109482202054232	0.271466075769513	0.138456174801455	0.452374559475733	1.65967982734804	0.10524638470089	1.4830748638877	1.29181923896044	0.668945464177557	1.85307466241061	0.823228102757302	0.591533608337038	0.292600134878405	0.114222468329763	1.05481306022055	0.15026187878459	0.618473039254313	1.35827584478678	2.65097543447647	0.0739476097588348	0.0796148626542158	0.317348297981321	0.481706889596987	0.0298582323283099	1.90319988919408	1.21061454065909	0.0650103161982633	0.786575787658303	0.520231133780253	0.395902280541202	0.15437490986134	0.124647954306094	0.0255329336312581	0.407794656683177	0.100205959362179	0.411783078787994	1.07650436881945	0.16430654411557	1.91682284970456
TCGA-49-4510	2.45479452054795	1	0.211109283906294	0.340954719841812	0.0263543021596847	0.40595915008701	0.281538498938764	0.297101476476437	0.262629673108406	0	0.142915140550932	0.220254908018253	0.240520719193929	0.126684024109097	0.734846421868789	0.0335380671861544	1.54168036075993	0.234131801066836	0.512664104790009	1.06440003345656	0.337372796847562	0.105118791091918	0.103322525007778	0.0310629993796578	0.144588225052379	0.0513673542197625	0.403533437385699	0.414216299991933	1.32841599979188	0.00832734753194094	0.0530677420760664	0.314669962423654	0.091456445761995	0	0.935067885020657	0.456285213374455	0.0852605114595272	0.0932979793589841	0.131693847127464	0.0447111906321133	0.0436408954105976	0.261414432146303	0.0169126374428283	0.270343189042765	0	0.166985065578678	0.416604136519121	0.0972129759280562	0.307591496808582
TCGA-67-3772	1.56986301369863	0	0.170765110620301	0.113982290518796	0.0430924837321682	0.044948217680343	0.558314857663809	0.42427985195799	0.12937947478396	0	0.0305596311032969	0.0102624048395124	0.123682708894577	0.010847879372327	0.132761640562173	0.0614533018549054	0.146228997214701	0.058522178412717	0	0.679433797400425	0.282911235704849	0.099004050211809	0.166211538304967	0	0.119936060413948	0	0.473659128104858	0	0.399071756402053	0.0136703902228804	0.289061516466851	0.0933012790887796	0	0	2.27706767524332	0.463360048713218	0	0	0.928942776952081	0.0992037712735474	0.0710909116211768	0.177200761989862	0.133523216515267	0.573225692365307	0	0.0786923637822118	0.0488122138361064	0.638613269501216	0.0783833438534566
TCGA-MP-A4TC	0.202739726027397	1	2.03909391819779	0.234437840583842	0.0461942249268502	0.31646041712164	0.0886689988941194	0.257836823703955	0.138401846292078	0	0.0327694990355746	0.215215567840504	0.0304723838336717	0.0740216071280889	0.534301638736176	0.0871443758117561	1.88647687528431	0.289399211895881	0.37259828119599	1.35416897750995	0.179960578782638	0.0272351346327817	0	0.0274469681434625	0	0.0894626199684457	0.29533952109705	0.388396044653007	0.692014097861459	0.0858347951736033	0.0376665423242265	0.586753596556688	0.206656962025268	0	1.21270090414927	0	0	0.109168958117659	0.441986798855777	0.718813261201077	0.0111285765391172	0.144287326567095	0.0873771432985916	0.201105635224176	0.0592421753068164	0.365995493737849	0.151585357898664	0.121514245747943	0.30995761610807
TCGA-62-A46S	4.52876712328767	1	0.0773957414829664	0.380946218754545	0	0.705740079065028	0.871077045847528	0.214067107590796	0.509199394447878	0.0807251198690439	0.0606335052791584	0.118863181861307	0	0.15509629652243	1.19435214189041	0.013918853142531	3.11596337494282	0.770223585724557	0.984621241317006	1.22786183088995	0.696475663130982	0.30034328458159	0.166604236846944	0.0878692356680814	0.283635951737697	0.309236208864299	0.396978391673066	0.877309861511814	1.47972457482872	0.0407287976624129	0.11967345005813	1.2054082542958	0.193927662081658	0	1.40691206981955	0.36968898911464	0	0.102231687634431	0.211124068745892	0.927314663028559	0	0.218804041214944	0.0550356311868448	0.147926351385146	0.20993565859182	0.265823652108733	0.142082716620596	0.479273006243149	0.291480431013021
TCGA-49-AARO	10.2986301369863	0	0.740019151268619	0.0525833455727423	0.0580678803224891	0.351915166249193	0.356193154060244	0.388194111883822	0.326744614243937	0.0550292278956944	0.15833189499013	0.481780262540193	0.0571618776493308	0.262266122484505	1.56487328287698	0.0556085197524374	2.11367571846453	0.742373389329226	0.963898591188024	1.90559301402073	0.37124035845026	0.163853501470763	0.351258958675583	0.0848941745431232	0.160175782314093	0	0.304969255425627	0.733724681706303	1.35271737318759	0.158424012850521	0.159452293073844	0.625720708324072	0.313827399012896	0	1.92608034388516	0.351915166249193	0.183490884619809	0.230987156499649	1.17055750057887	0.264966335099277	0.0688382154804409	0.0624761236190493	0.336516177209566	0.359757008737773	0	0.296091308444712	0.0657304961901502	0.235696331025348	0.462740354277579
TCGA-49-6743	1.01095890410959	0	1.26883122386171	0.321359758471185	0.0558023888814192	0.14429664570428	0.725135512731761	0.307054316766477	0	0	0	0.0590559094899249	0.0185437158907397	0.0418752207974532	1.17232429996136	0.0534372124577472	0.849712903506265	0.0756650737341292	0.561913277557614	1.59107666430111	0.264572640538777	0.187248285856402	0.212663039084268	0.016695773138926	0.0791240501655306	0	0.405623280877878	0.201356273740036	0.221309516823014	0	0.0229440074766885	0.0613597428680526	0.0658027604459008	0.0420042439248332	2.6453269894282	0.540763114016593	0.0910119001043579	0	0.357426976515106	0.127747079776257	0.0268300161084203	0	0.0359412677316166	0.318719554916689	0	0.214645096599123	0	0.872457088389558	0
TCGA-78-7149	2.99452054794521	0	0.272407020329685	0.164608150292885	0	0.288050557487825	0.176652001488781	0.138196375588845	0.271304589812282	0.0449505950260527	0.0665500764159421	0.0611420464601268	0.0157348637933466	0.340619804779066	0.772758788949527	0.0379531702338851	1.32383119657037	0.126036994112353	0.224295934674598	1.59539385491465	0.0484106798085457	0.108787901455344	0.0633355661669161	0.0558459562273661	0.25236902987156	0.091842170769383	0.161497150812624	0.498398551085753	0.577146001873395	0.0150656667904013	0	0.701448098025141	0	0	1.80469502727642	0.174400026424136	0.151078823400135	0	0.282921433509473	0.0897900772192435	0.0672765797522133	0.324428944265455	0	0.291064450418775	0	0.152198998129976	0.541340575560786	0.100615643913509	0
TCGA-53-7626	2.54520547945205	1	0.855395164538639	0.587719655398673	0.146650937035148	0.19713623356802	0.874829575355209	0.244891452945031	0.179431525964784	0.191317939015064	0.0429513074516889	0.0464903742938315	0.0883809788816482	0.0857774316008124	1.75748247927806	0.171546575405268	0.621786630255682	0.369810766342687	0.680734787284184	1.15202367514637	0.310667149490588	0.202139899939121	0.298445000265521	0.0359955465502476	0.126672949297283	0.116562779613297	0.683967682422303	0.338153053628114	0.891136246994306	0.0755408307175794	0.304349668220823	0.305400589104187	0.0712754338049154	0.0229439819179031	1.33619101642879	0.578701325681353	0	0.107751243406753	0.623740583530067	0.565163720280953	0.0993615445631464	0.272063722547086	0.0955049994802122	0.436435954119325	0.114642519414207	0.182089765817859	0.034621506412228	0.404520849938412	3.18243899554863
TCGA-44-2656	1.59452054794521	0	0.455652955676668	0.860173586246917	3.09143464236001	1.47183729829788	2.21424442831377	1.21749567246289	1.64266343766894	1.60604674314259	1.6670623496393	0.447045384034631	0.0513156110118853	0.852537950502618	3.58656000874143	0.905630594320859	2.7820320225042	2.0683416038633	2.35231548741319	2.39109747541976	1.34881562537187	1.468436653715	1.43799523371034	2.21524485448819	1.11266227526765	1.85159074847649	3.51951811287167	1.97696730802727	3.08880934237097	2.5202028356653	0.460846654216189	2.3946157518874	3.34014027821489	2.32408869136013	2.01958177783155	1.460684843477	2.47493771778116	1.4470195593093	1.00344802172741	1.3647688719658	1.58068437543611	1.97455595596413	1.75683343198023	1.09271109975958	1.71100342471311	1.53893822667138	0.818421916200372	1.73356065815278	2.80998456999036
TCGA-78-7153	2.08219178082192	0	0.0393106926547707	0.132756469227658	0	0.0977224865619828	0.501331929506483	0.0751180885823091	0.286882093817386	0.0939710896694253	0	0.0298754584467224	0	0.218724512610752	0.461215470107982	0.00815532933002712	0.898197515322167	0.255979235764438	0.280517739126923	1.16339052609703	0.0514223323901878	0.115408454716075	0	0.210861746512667	0.204704409860398	0	0.156830071950496	0.182702339147167	0.2917944903275	0.016014437761509	0.0206974751655875	0.304491883627145	0.116537683406534	0	1.3343554595916	0.184765364701133	0.0822874448541146	0	0.0964141175033201	0.0952922899864989	0.0361586352677049	0.205669638974799	0.0641594469484123	0.142731285923608	0.0646022021733729	0.0558008066083525	0	0.546788397073153	0
TCGA-95-7567	0.446575342465753	0	0.640815618578109	0.106377441146422	0.0888182155152541	0.192030882110266	0.168264883237573	0.261711569546452	0.408697841551875	0.0566871628618335	0	0.0459919012492624	0.0492343554566084	0.102677371648	0.853976091841369	0.1168769555877	0.594203694668368	0.119953850264837	0.533354628217916	1.16747932484041	0.230013839414944	0.0526819265160246	0	0.0617492301679442	0.20324977792298	0	0.266543457954608	0.164247451267692	0.236294714500468	0.0284827152016164	0.0246142170969701	0.128659440086915	0.137748498798677	0	1.37876518236801	0.192030882110266	0	0	0.668883486981968	0.0385831689188495	0.0287803076940564	0.269360080376005	0.0385450609872219	0.282999456187178	0	0.108719706693767	0.034248781416605	0.15617627972274	0.0551645089109761
TCGA-44-7667	1.52602739726027	0	0.00943171615487867	0.0326465795468634	0	0.086335292696691	0.0694717019185655	0.105873740196686	0.160323372277474	0	0	0.0255762199723697	0.190564420307273	0.1009641017973	0.935355794582232	0.0116049431775718	0.506291679130993	0	0.205256745619839	0.629407541944061	0	0	0	0.0632867979733624	0.195091166415197	0	0.0921662273171336	0.0677574039458748	0.0748164385740668	0	0	0.115958628791716	0	0	1.54014137061168	0.0685534644034788	0	0	0.545475594719652	0.00777602269115643	0.124853127520937	0.0388388719630729	0.0231804082910802	0.17923624324352	0	0.0134465546232623	0	0	0.30235508496999
TCGA-44-6775	1.01369863013699	0	0.582134463177184	1.04092862156246	3.98050680534855	1.64732179692335	2.05070450144553	1.01959292701974	1.75916102791927	1.74550620721121	1.69871372591769	0.426836355237551	0.4171562139586	1.12103003810618	2.84172582537087	0.767847857037393	3.35735192403629	1.53985983068076	1.39702892731301	2.34985452200284	1.71137252567869	1.19858552080314	1.05856898103662	1.64966874698071	1.12138067428593	1.66726854039502	3.53949994901698	1.79448286504242	3.26310774712898	2.36772918105275	0.656910689071415	2.70892570802605	3.07168965744043	1.78571087482787	2.49686226854357	1.2362812080406	1.67491088113389	1.29687845526878	1.38413487078287	1.46470008138884	1.11619613007993	1.5448708027184	1.50087263089494	1.27707733580565	1.49680758697807	1.74325539574076	0.893660895255726	1.91348049201122	2.93682361483678
TCGA-J2-A4AD	1.50684931506849	1	0.595018992062719	0.14376281627344	0.367184945983278	0.579277212937784	0.721890685393446	0.106027084747092	0.238021306787086	0.150235124668725	0.140546327189771	0.248122261091887	0.0929538058491845	0.252405897312226	0.918918605178559	0.0967072113435072	3.43831143613984	0.260467926294126	0.463786814289907	2.25536669979777	0.670572977543851	0.346655597673855	0.159273957547157	0.0839024152693658	0.659975891865811	0.0799559131727639	0.52097084859299	0.470164748853637	1.87993287486544	0.0260235636524494	0	1.94182683981601	0.2699689185221	0	2.60792397704852	0.689481532502536	0.0674408007822218	0.121049043554148	0.154064673674717	0.0525758199269698	0.114730271819937	0	0.0780861069231325	0.871624555084389	0	0.798696332493456	0.298976130904614	0.190170852663611	0.341261736746091
TCGA-05-5425	2.41643835616438	0	0.521507501259983	0.148652499405695	0	0.103360638435979	0.348156939268157	0.239457801267009	0.245854496948693	0	0	0.0135328323992231	0.109402819886807	0.0354974678041408	0.22610155842669	0.0363740287092681	0.421011252924151	0	0.215516707513332	0.752947986336521	0	0	0.280884117902447	0	0	0.10929475897344	0.175437733383124	0.105693054493015	0.668084259891607	0.0533988317192196	0.333805424916871	0.338678272543914	0.0667659803750123	0	1.55033332283954	0.299569154406126	0	0	0.240725248061723	0.469297632577912	0.0671304352671355	0.0609228511754969	0.173788554524116	0.253840331281825	0	0.10300705005735	0.125469106964136	0.0610741340560059	0.19839633622791
TCGA-MP-A4T4	7.16986301369863	1	0.224194688671472	0.217800810011375	0.148193017609789	0.724547280147326	0.507422788651557	0.200502247971498	0.354976224646605	0.0484273091566541	0.0716563932569767	0.24188876100344	0	0.604671352416989	0.967409310159292	0.0246766360906664	2.3334136333933	0.427233169127478	1.33575120779216	1.63495744280572	0.151114764316716	0.198925974697597	0.472246907067207	0.131969435292567	0.599785717603021	0	0.408085166009284	1.09076430368801	1.60716930958776	0.372283605389555	0.0620860254925477	0.441011220319288	0.328867963110281	0	1.55630782418159	0.313306571424992	0	0.0615115343180041	0.382728510240116	0.235130189934524	0.0366732104412186	0.302342101126739	0.215937898125706	0.239817697847783	0.0655124643566959	0.678129857008474	0.113508501280285	0.233031457229461	0.550736837077936
TCGA-44-6776	5.30958904109589	0	0.262781791862158	0.521770296367773	0.0679254515510375	0.277924182583094	0.460136635681152	0.502610761879065	0	0	0	0.0796371568035737	0	0.0342169410646244	0.820727378481316	0.0650579366920614	0.918724884532623	0.546719363175158	0.473107243474555	1.75512558063302	0.198655449871576	0.117305395911414	0	0	0.0961474585965072	0.250440048072804	0.323293046402878	0.350086444837867	0.773429428642481	0	0.0824142667306428	0.277924182583094	0.155869668080669	0	1.59764558416417	0.353821118563123	0	0	0.169886529061588	0	0.0488208469992508	0.142603998277288	0	0.252656289991854	0	0.0993734882000174	0	0.176576945455047	0
TCGA-NJ-A4YP	0.136986301369863	0	1.36090079751374	0.249977416900752	0.143603178747731	0.355201918890917	0.319142621990948	0.182540139187353	0.327072679645608	0	0	0.15399815802653	0	0.295174755023373	0.802958066551769	0.0573236075303871	2.10682165756779	0.38539624642472	1.05886368068463	1.75707958734383	0.261116872381725	0.200216815296164	0.111413135220133	0.0438912253924352	0.174076421030543	0.197846398469245	0.230134874242181	0.820969618373885	0.934632063529631	0.0726455041954936	0.0431878369093798	1.06155571620431	0.398861790608729	0	1.39857365336119	0.38040342020739	0	0.0637118349464945	0.171163007773633	0.161009224751847	0.0652384058896527	0.17490568231564	0.0273340727558233	0.245975183386198	0	0.235023980568736	0.0716384494193501	0.144032268998983	0.350872751532613
TCGA-97-8171	1.55616438356164	0	0.0273283253341441	0.137624180471417	0.331592066252906	0.600137849370638	0.0257076868297761	0.329636501624221	0.394108659685751	0.0974643758745165	0.193272910396344	0.0401867504112286	0	0.282075838162887	0.18512325494644	0.0377203177679386	0.532508075710494	0.892850827465258	0.672970272257415	0.990078451903695	0.480938429437112	0.295157471271619	0.0353109587547421	0.372030929973588	0.337827302169952	0.10108463859529	0.579478506007291	1.56694906885418	1.5365677012656	0.0330637059123478	0	0.471302871373879	0.0616823830754995	0	1.72212716993535	0.743258849175024	0.165948717143817	0.0159936210493092	0.0674274594677826	0.14067527529136	0.265509269034904	0.922201502711631	0.0665699558633774	0.406973929372656	0	0.0860064984276101	0.0592134933249992	0.534696328299031	0.657925863712784
TCGA-05-4425	1.83287671232877	0	1.35606602206917	0.381158423610619	0.0591070974939897	0.0882093544430461	0.112998968166973	0.230100387731032	0.0904547512796844	0.260569645192251	0	0.0211524714260544	0.0957112093520708	0.037067252040501	0.288757363074863	0.146273498635665	0.625328308253305	0.425038758566366	0.418647241911244	0.876851222145644	0.118198228103863	0.0689994710866406	0.153524527228757	0.0524579236834495	0.162942275402045	0.114001882943922	0.354919501144049	0	0.337675063972955	0.0374016935101804	0	0.186785566983856	0.0696855401440562	0	1.6672284291271	0.264150062465556	0.186634654860454	0.0359876721462828	0.0761565605829226	0.762308491913685	0.110527614361974	0.293163696045842	0	0.437147067202864	0	0.148289600608018	0.19206610384129	0.0322272247716072	0.299876038999945
TCGA-44-6147	1.20821917808219	0	0.518115862272481	1.10007334049027	2.8181789461858	1.50847054501547	2.2952656206484	1.38855852226317	1.72154631786094	1.96659399547029	1.65286926293119	0.549497331530125	0.0400120725442787	1.52434802655577	3.87429180012712	1.16479123297507	2.44178174471681	2.14016604007628	1.70993113688911	2.26158450235773	1.40319221659579	1.66102366955668	1.41372624758328	2.42618708954167	1.07577119634961	1.94877425947994	3.65806671803969	1.98063256957661	3.31766799708592	2.34657347430708	0.791616717815522	2.10999594864168	3.06736245895211	2.34867802192011	1.78838306923797	1.74454121357694	2.51556764036705	0.901379158408624	0.606712753491574	0.990266630539517	1.73907393664793	1.26779208463427	1.26482320406433	1.31517994516942	1.6861256534255	1.26563573901299	0.887568914855724	0.792468158503537	2.73231259042618
TCGA-91-6835	0.216438356164384	0	0.398944391012178	0.326608503233912	0.233503228836324	0.380222787433085	0.692499170350239	0.260763018981446	0.148907898310311	0.340398490344341	0.0698660980598247	0.0980419901344985	0.0490425579380912	0.109320544540501	1.29405646944113	0.145956629611945	2.00338838896216	1.13710817770245	0.858576233756385	1.65160692515873	0.281195852564964	0.294405309950643	0.557479408450108	0.114988149695694	0.202498428740632	0.186716768214088	0.658579166004417	0.0473459188712517	1.43227808597383	0.248007318088703	0.137477673046285	0.43125303683749	0.115243983585378	0	1.52722927851135	0.382801518110723	0	0.199817356076081	0.295975894183766	0.247904345093825	0.0820702533601758	0.203453908130863	0.210795729367283	0.537594953593722	0.125036258274805	0.603823377119112	0.309505605988447	0.273544773152376	0.0904540669956193
TCGA-64-5778	2.53698630136986	0	0.775650426132666	0	0	0.156728353007345	0.280001682007626	0.186193223261225	0.226646997226005	0	0	0.136496131630661	0.0511157699931012	0.0768848379117473	0.589651134531335	0.0739576151816135	1.32131164388258	0	0.244156273820007	0.753629094402928	0.0529864736224353	0.201957615787983	0.0692885301781315	0	0.335660694880633	0	0.297657113214287	0.393063034708805	0.387519155191033	0.0649270144798494	0.0423570304015055	1.68739578479001	0.120001868491047	0	1.50171682926688	0.543803691518574	0	0	0.36178598601353	0.170117989070453	0.0372644820370848	0.109673645420299	0.129307999260388	0.48359828950495	0.066558094354937	0.314923627128733	0	0.236541600299182	0.558194346225484
TCGA-55-8620	1.02739726027397	1	0.187080054752161	0.164506720851829	0	0.354973738492689	0.64531688859632	0.070707290317115	0.499300052956415	0.116816140485017	0.170963239957296	0.088044025040468	0.0618957134410507	1.04579731018189	0.13015273777098	0.235840020581454	1.33241349357125	1.10809551532715	0.488960807906846	1.24821602360171	0.348031243886179	0.421342884765493	0.377397765736	0.0374456781024244	0.594005286925958	0	0.943920951583965	0.551141126606155	1.47458140870818	0.0200398106177027	0.100881747353845	0.135079583975504	0.144599840538882	0	1.20979208625518	0.424846754458109	0	0.0756121740107048	0.397863296461766	0.0669996596874465	0.0451687907126738	0	0.155712841078346	0.246303613491936	0	0.0235711845379839	0.203734651191184	0.418846015808771	0.654629384239725
TCGA-55-8094	1.48219178082192	0	0.0798381845036953	0.220891939210024	0	0.351613178464023	0.513956072334602	0.220506287256562	0.887294187078575	0	0.107758924479465	0.10779717526456	0.238967429691113	0.179065625061243	0.859776619571529	0.0496746194117529	1.67345511520147	0	0.37266509002737	1.07123065463547	0.418300500845261	0.11872538386403	0	0.0308476164238984	0.335358623987181	0	0.237951811038816	0.0969702596520322	1.10726403631642	0	0	1.29402605219816	0.0611878035956434	0	1.74651528853318	0.644217533855953	0	0.0315541945287521	0.334569305345017	0.11896328548933	0.166054674291996	0.0558234718104397	0.129183268034757	0.131762031135099	0	0.0194014325712784	0.169493410775637	0.540871703157152	0.34447061880372
TCGA-62-A46R	4.72602739726027	1	0.287422730807567	0.263848949891966	0.24492062422023	0.434997339556321	0.239071274771653	0.239796832656613	0.426031789629043	0	0.177144466218857	0.23174683008919	0.133709471226301	0.423130852733692	1.24641901459378	0.0746585073662491	3.61801232269448	0.203614989090576	1.43987656689767	2.18472034292886	0.647646072538783	0.308495911099692	0.136657515450677	0.0465141794500153	0.612593133899707	0	0.510139075140496	0.88226259719826	1.66810518794896	0.0814753953027183	0.460541227610637	1.50316760577577	0.121121154923075	0	1.90350631786226	0.944502966925325	0.0855635208648535	0.1235348979476	0.879219284341184	0.161525992888191	0.0376221709087156	0.163019832627689	0.161373017535216	0.384536935374694	0.0671904756864406	0.202295642937873	0.224044869095503	0.238661510840454	0.268358693519325
TCGA-05-4424	2.5013698630137	0	0.636745445760973	0.298297139158205	0.0514486860855757	0.198319963628321	0.234894786040271	0.0952251019577827	0.419031912216639	0.141571743368198	0.0365162045258158	0.0365294831188807	0.0671380230819148	0.0884964860540467	0.253822762961322	0.096902933888796	0.995590581556306	0.200015780790705	0.242045781933301	0.895030259789359	0.332751074947121	0.030355700302752	0.314622240173625	0.0456474638815506	0.142476464134507	0	0.343249665825153	0.186352895701918	0.543865136402408	0.0643307840882918	0.0827438533603228	0.163491428620747	0.118920294443978	0	1.8942319033932	0.097302188680325	0.0839900729688573	0.0312923264754018	1.10627237666617	0.346186785236931	0.0610170746554849	0	0.0971609022616363	0.25054626005809	0.0659472119440572	0.181742361021859	0	0.210241532446382	0.263715786061389
TCGA-55-A48Z	1.78356164383562	0	0	0.0885174588577639	0.505956013111913	0.418942305735735	0.529347656936081	0.337034855090631	0.148376571976363	0.136736279475306	0.136015345748433	0.199566819396095	0.0805400424110824	0.299733009182886	0.860839358250703	0.0859761620793502	2.78014341655779	0.697190892143301	0.798873981208208	1.76901699585611	0.322073515834783	0.0292799541544024	0.129592852802821	0.100739274634687	0.678517503724054	0.350840650232044	0.669885126886858	0.791781625262586	1.57853692489245	0.092141243131554	0.0203838139402344	1.41052983075849	0.621523308081999	0	1.6194809069948	0.556712820472515	0.15781857731413	0.117121390208189	0.240605127803156	0.4966253068832	0.0930828517957491	0.104929079187481	0.123749892849441	0.585979975699341	0	0.418526484990209	0.308459306679812	0.130326056216125	0.717756736493088
TCGA-49-6744	2.43835616438356	0	0.520812396058058	0.514737200816319	0.0517049308363929	0.379009688769547	0.582660798117107	0.202726934545614	0.420874580755137	0.142255271922065	0.0366990135663201	0.0427412748544132	0.0508964525610937	0.166873445159057	1.25823632176854	0.151287365164432	1.52281212183184	0.320898428099604	0.489448725813432	1.13921078869952	0.29099179164924	0.0603841807791369	0.258141621931486	0.0608484693338942	0.143164162833151	0.0999592097225841	0.476797155019417	0.35294519340896	1.25131539656373	0.0959197088744058	0.407420954601606	0.487495682587976	0	0.0767909201288761	1.94583369272231	0.144290941182851	0.0844036937210934	0.0622275747545942	2.14694870316426	0.159391851361669	0.0371038200177317	0	0.0658200644039707	0.301652352804724	0.0662740089558932	0.233168594279272	0.11480620376306	0.395451704260349	0.0938232716230191
TCGA-73-4676	0.449315068493151	0	0.264958103508496	0.342539754114054	0	0.0784420542621832	0.51927190764644	0.0590702022652061	0	0.0497512284282755	0	0.0855395587335593	0.117833839211988	0.0263782010827816	0.632139628410231	0.0988586424063359	1.53753445914877	0.139090711347009	0.153013776422265	0.682422554357557	0.155099501943699	0	0	0.0465854277331497	0.145306652201859	0	0.254730266678517	0.144793082411641	0.627924256813102	0.0166931391381274	0.346171999536329	0.316145770104345	0	0	1.89043937976376	0.361669902508246	0	0	0.802902840077477	0.25077531806738	0.086436314646127	0	0.0338029144781199	0.472212934495776	0	0.114012210285799	0.059447090742501	0.287137716563504	0.095251596698224
TCGA-86-A4P7	1.13698630136986	0	1.19287067165902	0.253778817024393	0.098865395640524	0.546612250395492	0.950656597991645	0.310287821969	0.219856908650219	0.223879431929312	0.104503130507457	0.278496173834561	0	0.313571080447814	1.4680050961737	0.260567417232589	2.50467038378054	0.941148058330148	0.99948620809842	1.650370245167	0.659222406854326	0.321080533861757	0.465589029355178	0.0298913842977436	0.325955827155536	0.188351610050995	0.547914121583766	0.713520648716159	1.82155222005347	0.152330439877064	0.0610833994267273	1.70763173454641	0.81181135133	0.0746914950335829	1.49936106009397	0.459292189851238	0.233492589763986	0.174432434107396	0.716822017889591	0.398251534687976	0.128087713208547	0.297836296524317	0.0640139523981661	0.458643030643525	0.126154476055309	0.350962647663113	0.402748094923853	0.467941726345433	0.543166228305165
TCGA-05-4405	1.67123287671233	0	0.110415724697881	0.502142694873503	0.328720486873084	0.286418398917347	1.31938962351755	0.206519064356233	0.109943793147448	0.0682583603450169	0.0512146350590438	0.261622514177985	0.0240195447122115	0.156605154775906	1.05984418669561	0.0689736203480648	1.30371458985202	1.12958772086944	0.647567052337087	1.44335939744341	0.393367738943573	0.23861133405456	0.185754081739763	0.0216299958167493	1.01741108072885	0	0.365131574156761	0.5713778059824	1.38608202923563	0.0456406595592478	0.169699324487089	0.358317647564575	0.509887751434715	0	1.57572947696242	0.198539886661322	0.225290215691735	0.168185309217971	0.261843105210418	0.397004698007437	0.0517767193689868	0.0774479838133151	0	0.407280306177751	0	0.443173201838901	0.158566150570519	0.288251134264831	0.249135933411697
TCGA-97-7553	5.12328767123288	0	1.14245690432978	0.548086137936823	0.124637460657116	0.214691262861004	0.495877611082188	0.225998358136636	0.0656233295716844	0.296063868136623	0.0303181810717238	0.084329108398817	0.0141644717972878	0.219982696640709	0.563747868534471	0.144730537028128	0.746671678063594	0.537790121319105	0.16487573018448	1.51475119416489	0.3862870785916	0.338281794441254	0.359120677575019	0.0127510086222531	0.471942329642288	0.235620944643261	0.486658527682939	0.0801347113368159	0.70684414212205	0.0135617510577708	0.182043364640201	0.412917625884404	0.146364021164462	0	1.89586625787831	0.300083241831723	0.0699269401141828	0.0514866718699425	2.6954245538369	0.483369403945353	0.0306533572794139	0.0460175633980506	0.253856464425729	0.461638555275946	0	0.289776883679593	0	0.333362320554178	0.352693153770686
TCGA-NJ-A4YG	5.21643835616438	0	0.160773975630822	0.26984274408623	0.105483072950392	0.387243855536488	0.331832342308199	0.118409139571691	0.371177885066227	0	0.0752713684700652	0.105548658590433	0	0.322149098839156	0.357654692700197	0.068170530042841	2.07838542078449	0.446253370968118	0.90906069958796	1.79983582084224	0.79542060954161	0.0627131923419562	0.0716459723774507	0.153082056598615	0.283178370680991	0.103760634395186	0.434833799535007	0.812485985477452	1.18621782256531	0.162330578183001	0.10713214729813	0.503708982281006	0.182237045876335	0	1.29761110198761	0.0516427391506137	0	0.126480948153928	0.755511637312236	0.175703685354344	0.063684268703535	0.451882924815834	0.0683538162574233	0.162054412825941	0	0.206989604231894	0.281236038934827	0.16725386494875	0.188636522343742
TCGA-78-8662	9.20821917808219	1	1.83367179364096	0.175921315620263	0	0.340555205072888	0.302110082680719	0.0509626732560383	0.289249125614699	0	0	0.211205495438523	0.477397567831142	0.585010397401433	1.39060936032489	0.0109621051348477	2.3905664402499	0.177100469263846	0.900212141926099	1.47661187822211	0.197193570480216	0.0786463114677954	0	0	0.184909039111518	0	0.0973108197045667	0.447102433354684	1.00385261788177	0	0	0.797193230801512	0.154705945023697	0	1.46746052341437	0.126863844110168	0.109658817055561	0.0810317196567786	0.168624194290987	0.140228167520445	0.0163290203284067	0	0	0.19524339291713	0	1.20715195306603	0.406766525294257	0.175267815247297	0.121780072072042
TCGA-91-6847	2.30684931506849	0	0	0.219018425894357	0.142282723454798	0.54575076266209	0.463219303791481	0.23305471222121	0.356871173437887	0.0349629195538964	0.101898647303759	0.154282870146911	0.151210172368721	0.85045556716421	0	0.0411392558800753	3.2376989264024	0.58046120226139	0.363824726446842	1.13081689900422	0.33857399660457	0.125732900548059	0.0970333064160602	0.0219006060486634	0.199337270919637	0	0.396085050227792	0.42701341979356	1.93821200833314	0.0232884292096345	0.0448828251530691	1.91425720054636	0.126958785949057	0	1.65320267401233	0.320766199922908	0.174223848846462	0.0876005865914001	0.0709107473015932	0.179804145555782	0.0438126153158499	0.2575634447663	0.0700100141148061	0.443687270416509	0.0473753766515406	0.14457439075542	0	0.417834156263774	0.308697655023124
TCGA-73-4659	1.94794520547945	1	0.362823218095035	0.194606656634018	0	0.203649340344896	0.190918473691312	0.278501645201541	0.0634311371038745	0.0391405140703753	0	0.0603925512753461	0.125030133123974	0.0436724864652266	0.759299542083573	0.0937970453488336	1.29658250893688	0.522379214152085	0.449348592766907	0.911321821120792	0.180712859123372	0.0600997625822005	0.134217627144982	0.0366413476003507	0.115110837337944	0	0.250000345746428	0.33575855137133	0.603165368481707	0.0453415172142656	0.486972876702852	0.468919828405831	0.0959295225740777	0	1.32860097328857	0.29080242772869	0	0.0250938170995007	0.42103506658766	0.0483775460980503	0.0917756205974736	0.0662016801102927	0.0782631910359661	0.32589570088372	0.0530090579230851	0.126065747469359	0.069645474955483	0.323162974853998	0.21473595572612
TCGA-50-5045	5.95616438356164	1	0.383619697958967	0.0712335795362477	0	0.0775205987134568	0	0.395881008899518	0.0611854390285525	0.145388300353194	0.028244466847117	0.0786603281391673	0.0262616690201525	0.0542728119071161	0.199575612325982	0.123408050785864	1.09696818232623	0.384990071159739	0.293269709819853	0.860224918409801	0.192711169895049	0.0916653511978463	0.20207939695699	0	0.0566216066896844	0	0.264634669031454	0.180057705818246	0.305006963296804	0.0980666836379941	0.12572359162963	0.31821848884696	0.136718365994603	0	1.66658936588631	0.0756166096615096	0.0652045394702978	0.0479889529542836	0.889767113756003	0.467244730135601	0.047285619292638	0	0.0998213200483729	0.559666737021615	0	0.142143107375438	0.0889020617790884	0.25896315211408	0.270530138396836
TCGA-44-5643	1.14246575342466	0	3.01595101647844	0.157341663831437	0	0.192731997700178	0.0585191029459026	0.110858165235711	0.091872926849849	0	0	0.0841121995764115	0.0199728808462793	0.0376593474701135	1.5540941987489	0.225803163133534	0.902316433443174	0.491779741436958	0.469768472572001	0.507464133227315	0.0612647951013076	0.0700893810239114	0.0800439884094931	0.017983404679609	0.165433479612178	0	0.394434898561006	0.111967598111444	0.700706924906588	0.0379990645358604	0.0247094095549905	0.247663005230533	0.323593503745514	0	2.10085893157025	0.362724487580653	0.0978404769661547	0	0.254340793362078	0.397752699353262	0.0431230366404505	0	0	0.062676379551297	0	0.0224959932298919	0.132864589684665	0	0.209788094430972
TCGA-86-8056	0.380821917808219	0	0.62132806999427	0.569588013700011	0.118623560184067	0.409224619456255	0.875604648991399	0.402859346396036	0.092609401383272	0.0852151851141706	0.0430013252431535	0.148547989620966	0.0692832087478211	0.107462228893799	1.55081006252363	0.0907389721042953	1.78550702960803	1.17496434021941	0.70064221392246	1.21392268951971	0.409302185598154	0.278964138579682	0.0806882768045497	0.0884602710559413	0.351226217930974	0.0595271170063773	0.559063468651758	0.450127196261187	1.55407945971417	0.102996464977517	0.165975207160424	0.437292200582055	0.325990539038293	0	1.71082780884127	0.388249834210238	0.0986231728074426	0.142110946701	0.488162364201627	0.538723492100616	0.186079858161188	0.127430310940211	0.058125458342582	0.291420498590437	0.287840930184256	0.289048528146493	0.0685105955576274	0.828112898080006	0.438378984822507
TCGA-62-A472	2.49315068493151	0	0.436736457036433	0	0	0.639864031807977	0.505744519233868	0.2166286920522	0.415158211736153	0.0949201437718011	0	0.345534903801256	0.129954566244171	0.880078231466326	2.01616038886353	0.0959056429050958	3.33157853807132	0.575728618855175	1.05959893681584	1.60682500086057	0.79351696672129	0.275456359146586	0	0.398397766149574	1.0193040955901	0	0.52774587121104	1.0644234883567	0.81147440092457	0.0944686527301732	0.041525016264386	1.27775568268663	0.226527888919939	0	1.3795949023788	0.351759251129008	0	0.176531246161458	0.188613736494367	1.05189130888525	0.163081191989647	0.107567628559333	0.186311143946233	0.266218284246766	0.127697839709757	0.824062154847024	0.407233414520482	0.0549224327519347	0
TCGA-44-7659	1.21643835616438	0	0.132950543416536	0.365943583479301	0.0748363167634788	0.524452377552767	0.951223978687162	0.310515360185451	0.318609972970782	0.138557574245049	0.0532401512084564	0.162322484788775	0	0.496568417388012	1.84612259891322	0.162038127475762	1.82155711064353	0.847713834041244	0.762561304190431	2.05961057432008	0.465118054285437	0.753638619761647	0.362771277711245	0.109121446070546	0.46524511468351	0	0.716847800924378	1.49562537849345	2.12345728319147	0.0474493325748434	0.0308898440712492	2.15729967652803	0.324245990858983	0	1.36141794013068	0.386214379362746	0.121559790582241	0.132864793628217	0.351668131560165	0.360734318710783	0.105712050549322	0.426779361746704	0	0.409470236698129	0	0.373313142032159	0.786716783010792	0.546103197478623	0.258324030432272
TCGA-55-A48Y	1.72602739726027	0	0.280070714153835	0.0908672748385062	0	0.170084009732746	0.232858300398835	0.0759750582559953	0.474576632647345	0.0483004915837134	0.0361776435202374	0.0302217036140807	0	0.129614623918916	1.02077242027758	0.0488101496795919	0.840617113133822	0.135153795599775	0.14870273429172	1.82740525724569	0.243126993701706	0.088403226180342	0.311965959157255	0	0.141202307545495	0	0.297029144608295	0.992964739933454	0.381153884120683	0.0480670567203858	0.121299494364367	1.02161333041991	0	0	2.03792756659327	0.271842049269013	0	0	0.0657306064653005	0.360647112569208	0.0122955874989516	0	0	0.243814561628039	0	0.538215023349233	0	0.133735336938689	0
TCGA-44-2655	1.57534246575342	0	0.562792796694956	0.359201110758997	0.024855561434718	0.0983337292764828	0.526183621579508	0.160373331519451	0.343546996568298	0	0.0521519138489563	0.0464663200843761	0	0.16494521036784	0.546346483518386	0.0433218807775439	0.594673991685263	0.30716526033266	0.315939578609444	1.58315318886415	0.145915048318628	0.230239418510851	0.302507868580744	0.0365319447090397	0.0354016894307067	0.0484698442596218	0.612383074598286	0.260626463022428	0.696858725543843	0.0156594852717431	0.0401988587927011	0.0542110365092635	0.114040519114439	0	2.21938043583068	0.520204174504879	0	0.0299706576575418	0.513955365111415	0.0882110969946127	0.0236711150720765	0.224698106793179	0.0627602671423878	0.587778968209273	0.0937817690003261	0.269796315817169	0.186583846157839	0.259567896627829	0.17377346264736
TCGA-38-6178	1.22739726027397	0	0.346204308161483	0.585939547600534	0.244616147911371	0.25442400541652	0.622899623062203	0.216685429587365	0	0.159131970945903	0.120322926905506	0.110709796020187	0.0848974255377942	0.126963410009311	1.43136140574596	0.0826116925923125	0.830867893215095	0.506385933034723	0.16859197676636	2.09144088733179	0.394358175393057	0.239244048108773	0.581210755337564	0.101268350070269	0.234006685068001	0	0.394515678488467	0.370057344132292	0.473420568600561	0.0547522246716596	0.322351031073935	0.34645407748958	0	0	1.98841275288944	1.00441797418483	0.139730374629646	0	0.213708975644706	0.126997231256525	0.140920366621265	0.179817646120374	0.109419416149181	0.330452273430645	0	0.34859129174072	0.0974853171505815	0.340453571461288	0
TCGA-86-7701	1.2986301369863	0	0.188999022116195	0.35512499804366	0.107285076904042	0.432063375758362	0.679503880553748	0.33475177572019	0.967574792608236	0.369971945588125	0.21850320139163	0.0515147422291432	0.0360792509465292	0.0409985165445372	0.925915284202739	0.25939482841653	1.03138249146874	1.03848253820087	0.208356188364976	1.31874083735625	0.306153960614217	0.239841230997341	0.500333279443202	0.184866902869721	0.151025682783713	0	0.58378218201859	0.286759696134613	0.980847310761791	0.133515812120674	0.0878174494475812	0.422457892850708	0.126117012952663	0	2.22665618270661	0.19957724552609	0	0.246716842631661	0.137584050116639	0.29944325651123	0.102309007309385	0.115283235140778	0.199297313155834	0.412181998249037	0	0.192494795393161	0	0.273213414212276	0.774680472779891
TCGA-44-A4SS	1.13698630136986	0	2.2474867407486	0.190331665985664	0	0.396892161383066	0.784044843895815	0.102070534205286	0.311988156114928	0	0	0.192014211790759	0	0.107932055746442	0.366655691820364	0.052866843247108	1.97424698651841	0.213856389359048	0.477719597651743	2.07948700253541	0.779664668907357	0.242179192315996	0	0.0649563361299469	0.290488692604362	0.106611532055646	0.324266250511676	0.736975144775765	1.307954211599	0.150870667309237	0.326195846888819	1.11127441273683	0.127395258328064	0	1.34470012550711	0.608586908603699	0.0900528038381023	0.0664264126617311	0.325159111837388	0.312011631059839	0.0654589318493327	0.0594027667003648	0.432230394956089	0.252843123694879	0	0.413349496707419	0.437433473439645	0.372936723936814	0.36438786757938
TCGA-O1-A52J	4.92602739726027	1	0	0.123268715303412	0.135787256932305	0.446191214497639	1.30688282096439	0.455193318838256	0.267352895290736	0.169375390254139	0.0655119418490974	0.472256609803721	0.216447911632805	0.0350147808736463	1.57874601894622	0.0737678429775168	1.52283666269964	0.489808432862828	0.549387947148002	1.8606160327818	0.682079010979627	0.640411125118759	0	0.0277476288262228	0.509189505193971	0	0.860685154121522	0.247821205681817	1.02661736541068	0.14182434512896	0.84987511431856	0.240276834042019	0	0	1.82640408345046	1.03080854101587	0.148788233689557	0.110331342006671	0.490650631610322	0.153596535440438	0.0662273793819691	0.0988218823264864	0.14432365376155	0.459060457270996	0	0.117902828978472	0.0528863975532774	1.15451969848526	0.627816550593109
TCGA-64-1678	3.25753424657534	0	0.053255946353214	0	0	0.298774078400057	0.129978640422106	0.726692083962086	0.535301309122743	0	0.0953683876229093	0.140837540092957	0.482183302927938	0.14064007188895	0.645334137194661	0.0438610106321062	0.5901967097458	0.338338035913312	0.314392933279477	0.310355710942064	0.199365667902942	0	0.090805109517858	0	0.352437752403619	0	0.265095625904682	0.0648111564112421	0.687349915221594	0	0.186117520709397	1.46436140031592	0.0803368241367775	0	2.21236825018855	0.595989187461852	0	0	0.0877672076117894	0	0.0490045718930684	0.0733359410673541	0.0866587135675451	0.15216251686524	0.169526890926503	0.0255891319202132	0.220052906064492	0.210185600955318	0.236622049490471
TCGA-49-4505	1.17260273972603	1	0.164846965294523	0.176276005582152	0.124157373335355	0.172684115717552	0.166791049202277	0.199921744091291	0	0.0718268053464809	0.0181942830560785	0.021212236903278	0.298595091294545	0.170284326254889	0.634473630844962	0.0646922170463075	1.50680120912259	0.135097169677367	0.194968761129198	1.43884458117879	0.150669872172601	0.0151085958964565	0.0343977722462823	0	0.0722969838458971	0.0501046730485367	0.307867659024112	0.268786119155059	0.811985411269898	0.00811965992164788	0.233092076543041	0.353025705044625	0.0892383392890762	0	1.9489791173888	0.250944510835676	0.0421937091752815	0.0762572003026099	0.905847232232204	0.69387669601686	0.018396280746334	0	0.0648663542865309	0.362270878774501	0.033026517899622	0.110711353942815	0	0.290781137179114	0.0924766271846874
TCGA-44-7671	1.46575342465753	0	0.339000521981394	0.585583879909302	0	0.0490594728411394	0.390986231788857	0.272871113092828	0.0467886067512985	0.0570508997193652	0	0.0215484208009574	0.010047302144351	0.0890103723810875	0.420778698842675	0.0194741107435548	0.411720178455449	0.158797943721344	0.118699593109115	1.24917346378584	0.0614227613955862	0.120813024743313	0	0.053429139338336	0	0	0.208402139260414	0.112251316404371	0.291497473612642	0.00961919030653228	0.0611549758673385	0.160093692418523	0	0	1.92444958750669	0.243968677146322	0.0498782906561379	0.0546432559574924	0.114822951155024	0.0195467994875323	0.0361184934052287	0.0327460385890862	0.0195273573508643	0.310804616900956	0.0390640177257554	0.10940487938502	0	0.186619213798094	0.108979731270631
TCGA-44-2665	1.0958904109589	0	0.683645706475577	0.202999384204023	0.115810583505643	0.346431496761308	0.599931974873669	0.157299878986953	0.0608875970395371	0.211948924416559	0.109278616010937	0.231229630414467	0.0131253126682642	0.106066936379619	0.586806048389651	0.140373335673117	1.15199970310772	0.784742332475245	0.47769214295716	1.12514984005284	0.45387847780183	0.197695830133021	0.0529749727374149	0.0807432129656811	0.1105729568185	0.0769413826057222	0.818507266591676	0.454545997028067	1.07909338437531	0.085750877848136	0.359669367964882	0.634609065986121	0.220138738676525	0	1.73777933317408	0.372385046327246	0.0648875686106417	0.0240747265178094	0.941753575126989	0.433850076622976	0.0654546165152432	0	0.099341773849403	0.537242483830355	0.100019030060899	0.114264133470416	0.325361083798209	0.552405009821383	0.140926254582054
TCGA-55-8097	1.3041095890411	0	0.618498436675515	0.186027066801906	0.204481660969783	0.810894259769016	0.552050471523719	0.511149353177519	0.265366280279858	0.0864835646831848	0.262640716387591	0.366672854877244	0.0994388835487142	0.738769110261679	1.28049110979837	0.147357508106855	1.9945008618514	1.41320508935343	0.989182230154899	1.89996008430667	0.595229891976814	0.384912687161396	0.0415265539964126	0.10707913381096	0.284132467420327	0	0.639365054583202	1.00867068354748	2.20546907608519	0.104520062338908	0.0986073371125589	0.934107498732356	0.388349580067347	0	1.63839824416278	0.683631589279301	0.281559713866963	0.109466991934758	0.190269087734567	0.0971262663657444	0.128539230874647	0.665406716723336	0.0589988436090219	0.29546133530013	0.0398750193103303	1.00397506149091	0.28948867376056	0.645241771774339	0.526712868289376
TCGA-55-7573	1.33424657534247	0	0.243749060593195	0.638435501564267	0.191720770002465	0.536568944523972	0.943319014869079	0.439515664075774	0.525864966499041	0.18211403590435	0.0934261899486065	0.130682111946134	0.0441573370595092	0.242196012590231	0.434480317294237	0.12520054284437	1.5648423173035	0.930239609906746	0.562410801485537	1.88094224532932	0.36754251249715	0.321614880650383	0.398339588404194	0.0785155919365287	0.420746884081254	0.355512447930225	0.671220905244733	0.182622385489895	1.58092814886178	0.042296928233147	0	0.273548091131533	0.477597964204606	0	1.9233032600631	0.295857003845841	0	0.118810618962781	0.243931008691636	0.228835753437765	0.0944366276808656	0.0718313295177571	0.125530629612205	0.650048630174568	0.0854703295414098	0.414524309916864	0.075560382671242	0.495117805385728	0.522262202534392
TCGA-78-7537	4.44383561643836	1	0	0.311693175985658	0	0.233091045477498	0.664303607368213	0.181073919256091	0.228992634406611	0.088343939998151	0.0663994493594669	0.0150272894952621	0	0.460884493889572	0.940325240859385	0.0253543885519951	0.83374132761009	0.628990601267506	0.237570203700653	1.84534873518051	0.240715968573871	0.159901425231692	0	0.0917044372151105	0.0451444194273911	0	0.36955749550337	0.762735240307249	0.766450736592771	0.0100380211963329	0.0512385392199916	0.689243151566806	0.0739905366445862	0.0703500997929207	1.38880837157069	0.227654708674683	0	0.111802921139247	0.157408931007727	0.143269063340275	0.0450947667284298	0.193787762741202	0.0203745693784792	0.194133711953112	0.0803745944986621	0.249892370750992	0.234698121889125	0.116463572594264	0.0578963659648563
TCGA-78-7167	7.34520547945205	1	0.119809467342033	0.0990856229308311	0.055653786437526	0.822568312325859	0.406690781640022	0.469229270382164	0.712768145246315	0.128400299035965	0.256274112497268	0.103102352576894	0	0.234166022082604	1.4705717444428	0.0877614108864334	2.32250101958229	0.568815375260598	0.352808459274988	1.95443047336454	0.287835257770832	0.299076050181279	0.212126159534431	0.202771636062574	0.325392632166903	0.107458653392137	0.391200536960338	1.26325319799034	1.78189807931296	0.0264809955110907	0.0228822121100974	1.53931020857892	0.27432989501818	0	1.84633324164917	0.249701878302633	0	0.0170340175988817	0.0717316736731026	0.0358803769989929	0.0724221637377182	0.398193504307259	0	0.206761985151339	0	0.400500659480432	0.181315805720525	0.351825499026219	0.625921309005329
TCGA-05-5429	0.753424657534247	1	0.773099930585032	0.0646213304416888	0.0713307281880813	0.0581727038607048	0	0.180608960914778	0	0.194019550316831	0	0.025596533206378	0	0	0.147206055729721	0.0571580241416767	0.341968499663621	0.0965385378630225	0.0717690618937358	0.499340062294824	0.271368065153451	0	0	0	0	0	0.198984667020795	0	0.512133142935637	0.110466533687517	0.0294218243078745	0.532796139796406	0.163441275808766	0	3.30920669028785	0.196746880542681	0	0	0.0466277126691917	0.0907257158077167	0.0343919669650182	0	0.0460305214638661	0.232360108337563	0	0.0267901902137728	0	0.379793922062483	0.356156383032351
TCGA-44-5645	1.04931506849315	0	0.73442218152691	1.87312324501801	4.18782153654471	1.81607994590561	2.5055588046946	1.63271280530163	1.71318859213811	2.08823964104226	1.98894105433275	0.391591881149054	0.0516041241140951	1.45977328268341	4.6988695852687	1.02495069070482	2.39907351164127	2.42226587276104	1.87913325560321	2.83880959429743	1.91508705731398	1.65292408069245	1.76677774837246	2.00707450613451	1.41082088213386	1.81308799761288	4.25086172514998	2.03687158102218	3.23261902024686	2.51547156642409	0.231625919368688	2.95802867633159	3.34246185832727	3.38623301711516	2.59708268876266	2.12229103514047	2.90158764540045	1.54704883088095	0.0665804901603818	1.62365694178635	1.31056745844586	2.31575630315754	1.91611590723697	1.49360788645112	1.75979785004578	2.00842146780937	0.853507710526909	1.52622067220762	3.30505967442284
TCGA-55-6978	0.482191780821918	1	1.65459202948161	0.154763029892977	0.170295814894258	0.249613793127756	0.450091726175771	0.178699590545381	0.15873724196022	0.0338231770364101	0.0986500929551001	0.20588524620558	0.167737336187986	0.0830531352571077	0.845281184567443	0.132121322632389	0.91406651412492	0.692288436471585	0.295066053241626	1.2159711902148	0.106662727093611	0.17898566712558	0.265234539677888	0.122672570413712	0.1472582546774	0.0693826158747217	0.455009958370207	0.222239990904217	1.33768632836218	0.150762397377574	0.0146205602086003	0.659690187253258	0.16170339766841	0	1.04247387431987	0.3389771079942	0	0.0216704305619735	0.857555460316492	0.73855338385838	0.0916637427862283	0.0758792936056821	0.174053398938595	0.226721687666592	0.133361673718694	0.222546459967172	0	0.21713211069496	0.453282401941696
TCGA-86-8674	1.10958904109589	0	0.0874367163525426	0.0514927192103052	0.0568657279819912	0.146962755761714	0.304475528879555	0.0846726271612232	0	0.0538888195087894	0	0.0861414472819156	0.037559031808587	0.0496687930405932	0.712864178190432	0.0274850971654326	0.970247079677151	0.0770969169546048	0.216395014176805	1.00246130104405	0.219281174086152	0.129861746376209	0.075834624256178	0.0669009642013025	0.298527176835786	0.109756609247913	0.18150205992495	0.544058499012502	0.591717326672306	0.0359731544807769	0	0.572622247991796	0.131126088171433	0	1.65705229022841	0.471256042059444	0.262008886380973	0.133730116494182	0.0371077429317457	0.0841506605800033	0.0137380488651902	0.119879649204764	0	0.203159175003204	0	0.0629515894021024	0.0643732116210467	0.176700505011731	0.199209603240083
TCGA-78-7156	2.67397260273973	1	0.237150306771147	0.488917015495488	0	0.288247867650007	0.635355999238136	0.185563135251645	0.393840873532682	0.20619521887298	0.0803811441717946	0.125326028889756	0	0.203516916895045	1.73197607140915	0.12510369936077	0.86104532599436	0.28877031386314	0.316122450402267	1.22481144055166	0.168964167257451	0.489538928150683	0.0765160941065693	0	0.231441010522223	0	0.592041720525579	0.54823428794185	1.01680721819794	0.0182646373771917	0.046820785369896	0.815518457677855	0.611779931306712	0	2.15470600982346	0.391662482950612	0	0.0690303838138331	0	0.19813491242521	0.12022754734924	0.0617372460225392	0	0.425863589449321	0	0.275075007566385	1.04207415010519	0.502239545586885	0.377257931579108
TCGA-71-6725	0.701369863013699	0	0.975936023550841	0.180699276560875	0	0.115245826980593	0.710929546649998	0.251276681907953	0.134738822297638	0.028520425056096	0.083473085131918	0.113611233314235	0.0490608770620152	0.154291513055535	0.778363242681213	0.047724045456876	0.51965437002302	0.299094256766131	0.61407897453199	1.479412375379	0.516587032966822	0.0524965311768811	0.0402787491142092	0.00895268851719422	0.346354311120849	0.0586170034740528	0.217398525712038	0.111164262633078	0.615394465505562	0	0.269933021253358	0.550620351806353	0	0.0226152897313434	2.54017578875375	0.448672747360404	0.097135122336319	0.0182609121858136	0.252601424337017	0.044756070443524	0.0144103500258531	0.268479261952078	0	0.167868217509431	0.0386761786665608	0.159610642485672	0.0341274912751143	0.140815394640147	0.0549705332076911
TCGA-44-7670	1.45479452054795	0	0.5701442185769	0.115721208455119	0	0.221692696270439	0.558316333131723	0.154301229297916	0	0	0.0233421002049424	0.0801253887319837	0.0951820486550077	0.0287484539037929	0.0689601790462738	0.0775972963690293	1.18908418495766	0.088254998014023	0.274075383359548	1.52112193088786	0.190911308795376	0.148273424698644	0.0868154602553177	0	0.0922713375159672	0.0640828885322344	0.26280085427749	0.12132821762058	0.47348760406571	0.0207797709461737	0.0661946165198137	0.617740452569528	0.113712000678422	0	1.41351681546414	0.0626683496797076	0	0.0397064259044472	0.607853633201822	0.406433234351118	0.0544796763139066	0.0700952808000543	0.0828460561068102	0.280730734685666	0	0.227557869041211	0.177723002143883	0.277541020299796	0
TCGA-95-8494	0.23013698630137	0	0.271787872582398	0.0601175211619125	0.0663699751517923	0.414726531443269	0.544571824671079	0.528473253280647	0.368895709558638	0	0.0471771490987155	0.352885613306569	0.0438853308348698	0.0901161983450141	2.38973266948311	0.153955005494179	2.59737542793089	0.658577683576693	0.559495014295827	1.63994009621193	0.469314550679218	0.220880355058652	0	0.169999037369703	0.343921792968103	0.24504313080526	0.452012153855704	1.93210721019845	1.36923378937491	0.0420362169501504	0	0.951304798914183	0.152403783709985	0	1.81145506913769	0.492768793137554	0	0.295691543474158	0.204832339525538	0.215077133594073	0.153211545861795	0.139419059424627	0.0428032296113401	0.305797821364659	0.0849512223148337	0.717337918355354	0.214500292491541	0.236349195885119	0.119947720756656
TCGA-86-7953	1.61917808219178	0	0.141647494538228	0.397944838331375	0.0334105993286908	0.371214583069612	0.296563779632388	0.144930290664146	0.10097563131328	0.1802433916567	0.0236704991317404	0.077464381619098	0.386713301126119	0.0291521490906233	0.290951453958119	0.13865369706852	1.8599538326954	0.291514356880335	0.486247724072248	0.849717925313049	0.467429580765772	0.0770910279625788	0.0446760640166528	0.0586488542419973	0.342482260746129	0.0649717166556258	0.359754607260405	0.508587431526366	1.18929284019568	0.0418414012923246	0.0406406778558707	0.76292117794316	0.0394528236324542	0	2.17409846679438	0.292931221178658	0.0547576430286059	0	0.222827561154325	0.469911169572368	0.159746913715718	0.0710654650158774	0.0634446521072442	0.213016338844399	0	0.262151675345041	0.278259514975466	0.139129586696263	0.17559710862554
TCGA-55-A4DF	1.20547945205479	1	0.31750825315343	0.562889999532973	0.144832125412527	0.808290245279944	0.565634548970055	0.383297976762336	0.0765084938875682	0	0.069989144359255	0.644847320058875	0.201770336174269	1.05199908428564	0.708529254827996	0.167995782943034	1.42619974258047	0.742329006341098	1.75416102000354	2.17986441886826	0.517205166000146	0.114324757699564	0.191264510084998	0.115187552442033	0.63554504486932	0.272178227136403	0.580341462439365	0.73850543566497	1.61905818231358	0.0926392224474439	0.0802956399429382	1.43636580363434	0.321841210867514	0	1.07090550670749	0.183070520031245	0.0815060173206959	0.0892003757859808	0.77162417735998	0.379078256954044	0.274332192483417	0	0.153907396172767	0.230024744035859	0.0639850173402651	0.108492977748929	0.110904249442726	0.227893144637137	1.42512159779587
TCGA-49-4514	4.65753424657534	0	0.265716646140789	0	0	0.0675508584773676	0.533435667791168	0.229751439419079	0	0.120293328859098	0.04604156500342	0.0979979397567325	0.202455336164653	0.20706909370358	0.707260699645864	0.0313560227619142	0.463320285740334	0	0	0.7259286183464	0.129299227799766	0	0	0	0	0.124725536129519	0.0740199624787739	0.120636270590278	0.132955992979964	0.041022635448728	0	0.38249660903866	0	0	2.050718999537	0.234534306582559	0	0	0.408611004698293	0.258268896207076	0.0465477890187626	0.0696884750523718	0	0.106718052351888	0	0.0242963575649541	0	0.136494714176322	0
TCGA-35-4122	0.616438356164384	0	1.74829162049205	0.0367643983573116	0	0.0142630803908851	0	0.147100603378033	0	0.112503552574705	0	0.0144774740742837	0.889436471996033	0	0.20327759676489	0.0516260911451075	0.142231741621113	0	0.080622656249346	0.167819952952591	0.302409836240464	0	0.157055484559301	0	0	0.0788120300845121	0.237016516207798	0	0.0841005358635024	0	0.0971377982692151	0.0446910216757876	0	0	2.05223745916428	0.5523700863287	0	0	1.11500260366804	0.196956219640758	0.00977183974457019	0	0.10173811410836	0.200608932805349	0	0.0301531111415448	0	0.438060085100919	0.275427633138484
TCGA-55-8208	1.84657534246575	0	0.549483660989531	0.363994623410439	0	0.303730450641388	0.617522393553594	0.308830944996762	0.0630357910556965	0.184764799875084	0	0.0763822382001052	0	0.285886145748384	0.31581360725398	0.139170549181501	1.90626868502664	0.705409676166486	0.738202765476933	1.39265950154825	0.082608022271002	0.139391628007657	0.389571871098143	0.048346444361111	0.220402242616149	0.155113704698735	0.372715313843618	0.0390085637647315	1.06498928710572	0.160703655409214	0.0822504631470485	1.10089628684657	0.095338215086462	0.0308643251802897	1.36924243379167	0.255997082291856	0	0.0735491963707977	0.952600973257339	0.267001906323069	0.0582728337477804	0	0.198758022631838	0.458352800310819	0.0526774907269619	0.365364880015957	0.218858490447046	0.228371015329262	0.456380217501974
TCGA-55-6642	6.70958904109589	0	0.0350173436165634	0.174530463237243	0.0668500905556422	0.0847474300738985	0.678591992185482	0.236671137211774	0	0	0	0.0859902844159074	0.0222719431572045	0.130203543184751	0.0707448232287641	0.0640269623583677	0.966602751280311	0.775953449629494	0.363290221704885	1.27437230449173	0.421032444948847	0	0.32731090040699	0.0398351238689994	0.267111709843083	0.128622472178738	0.346900355610279	0.664852621700534	0.262290990741002	0.0630572256539371	0.0275485060015477	0.210083771391318	0.0787768907490737	0	1.39449468163013	0.125844111032232	0.108772215741489	0.0407446756825968	0.386660248415192	0.178350474603266	0.0322057109392471	0	0.0431154068753447	0.413592717697004	0	0.121268856566753	0.281334075921657	0.206277749541948	0.23226110438143
TCGA-05-5423	0.413698630136986	0	0.265927832925792	0.115156233117399	0	0.0379505986483569	0.29146281767908	0.251036131056236	0.279012650763676	0.284015144537922	0	0.0536394816955599	0.124952303078992	0	0.369907530531288	0.197373634064369	0.222530089094593	0.525409229055719	0.353370156815922	0.889941281496429	0.30405503138924	0.11205873309488	0.0863874052737955	0.0194418429979485	0.178138914095787	0.124829536599925	0.482932519546835	0.120736996971972	0.367221755761269	0.0206749624294364	0.571254787252422	0.204053050355557	0	0	2.52016147118884	0.482880491714492	0	0.0395074660127341	0.647096925977512	0.0690880348237304	0.0312249849228209	0	0.160417092844861	0.561169209627882	0	0.0482315673470171	0	0.376237476138943	0.592533963005797
TCGA-05-4432	2.08493150684932	0	0.098279768855718	0.105260963426766	0	0.177738599937932	0.192513985108442	0.160973610782938	0.0905616243365821	0.0560820769584719	0.0626011901338354	0.0557983082789249	0.0294213634835906	0.04806178202351	0.438263465019247	0.0333287488436261	0.86895837094509	0.297114040246208	0.528494106366366	1.24077774930305	0.353682706139802	0.0521188381211973	0.292594127787532	0.0264993384944685	0.0838695150345489	0.0581961424400316	0.22132921683787	0.212912307775654	0.769015416526247	0.0466584464133491	0.0834807263597478	0.157467787214259	0.03530593285462	0	2.66678749021937	0.138272668605248	0	0.0181279742515215	0.675356001645447	0.105625397111008	0.0284701544611069	0.032185356518417	0.0568252150286467	0.261893865362299	0	0.138348957587314	0.161965182839991	0.124948029779677	0.300206094978015
TCGA-55-7911	1.47123287671233	0	0.695939996018904	0.135308722558949	0.407488175911034	0.767508301112876	0.359062943598	0.251971215801479	0.224440294888641	0.185637027567319	0	0.464614436747268	0.083353494370832	0.266768505769987	2.72478350861647	0.0967966307552046	4.14190716650936	1.06302641530405	1.57074583181442	1.56892091546678	0.530273544516878	0.673297330686399	0.196664612269279	0.378169430899265	0.271857081391525	0.361994131946553	0.8090137021598	0.755858085858516	1.99015593421577	0.184780798963334	0.0211113027620898	2.17499476087936	0.557811229345802	0.0386693399807267	1.35178399270045	0.393541408007087	0	0.121160047932619	0.304529872653907	0.301225060266038	0.0963200185427858	0.392443868770712	0.158309788931019	0.335060675772441	0	0.728654676782314	0	0.41467223479394	0.553319782877462
TCGA-44-7662	0.597260273972603	0	0.307694306340693	0.254488830086472	0.0304691604087255	0.407886544724357	0.563836598967323	0.122012724555058	0.300028459611136	0.0849045532159531	0.104810765568681	0.101473109887696	0.0881601088484216	0.17993099493417	0.421454812159663	0.0811545606258734	2.49193593670649	0.302341864800522	0.471568312824883	2.11533427255296	0.477339847683398	0.201653933308848	0.156542885126681	0.113562769881997	0.204843108197875	0.116274265997972	0.313176879446376	0.191387419567046	1.02282514144906	0.0844993078466435	0.154181749325204	0.601544015317618	0.105372290678724	0	1.63773403958853	0.269149275738865	0.0499691271496471	0	0.698189490655334	0.107610584313701	0.0504080663735061	0	0.131679335553509	0.245001131006348	0	0.413054920621924	0.034533369138896	0.201481554714756	0.436959206426612
TCGA-97-8175	1.50958904109589	0	0.621853411899056	0.060370098866186	0.0988521909029377	0.206054743186238	0.215609197735523	0.146175489924524	0	0.0319308787414949	0	0.159482635692966	0.0111445403258283	0.401324351231967	0.433733162889095	0.0428678789920221	2.63910872070273	0.801074545969927	0.584553596469161	1.4218596141147	0.100834918106388	0.115136003666417	0	0.0298873004006222	0	0.246009594203535	0.256547737046558	0.36938126455084	1.2578313065835	0.0422139354916473	0.0939208264741105	0.363447845002887	0.0785399743229238	0	1.46322419713156	0.155205730291694	0.0552429930246779	0.099484179960555	0.530370258182968	0.151859798434547	0.0557273691852746	0.0362911799013089	0.105150480641002	0.304096202092091	0.0432829541757671	0.51435812815712	0.215355088543727	0.666658577988658	0.177090004477345
TCGA-99-7458	1.07397260273973	0	0.900392566043578	0.514915061139953	0.0992049026062572	0.227256256244496	0.855149748534793	0.651502745227829	0.150735609656369	0.124127864442106	0.202614572934144	0.163642221778703	0.022284995517033	0.481025123875941	1.41116533297361	0.135378088819295	1.5265186169341	0.803342364752498	0.491505248195368	2.15895684888886	0.312902095274543	0.273169362570123	0.499871270640754	0.0690456632061464	0.687552626193376	0.0657821316071994	0.840951602925052	0.211264565143304	1.06849729852745	0.0936350672628287	0.0411519311410988	0.393631364011431	0.0399493326448693	0	2.25236857568401	0.448688758962878	0.0554430850761407	0.211184957556811	0.705285480716782	0.331441540889234	0.0637449772383303	0.106622666809419	0.203854478729749	0.7263721664893	0	0.61018718595699	0.433064933887199	0.469361146074847	0.478454060222006
TCGA-55-8507	1.14520547945205	0	0.35555252223714	0.194684688322054	0.0565309383992049	0.469530414905153	0.347649103477055	0.293153504448554	0	0.0535712290938019	0.509183930041449	0.123513417619428	0.0187889885152704	0.15626548007922	0.632754554438315	0.0452527797045367	2.11156020361294	0.46670061666299	0.445646622019445	1.59471908322252	0.218059360795675	0.0660019405139267	0	0.0336374366016055	0.296907369943714	0	0.232541161623171	0.464074444437353	1.22896518393047	0.01799071400439	0.0232470190709323	0.52634129499714	0.130373381180395	0	1.34862448888512	0.157301172653544	0.0921856757038173	0.100853456266607	1.21463214680551	0.0364498097271842	0.0405861050310048	0.119188874481085	0.140445456167962	0.273530331499529	0	0.389930853600079	0.125271851790618	0.332309565938269	0.287791886706014
TCGA-97-A4M3	1.47945205479452	0	0.218490306021815	0.378844181616652	0	0.685991353682921	0.216390419705279	0.292547130272069	0.206920359833516	0.088015671104507	0.0981225524776249	0.0928760250847706	0	0.19501908005048	0.435193960041701	0.067207371931894	0.509692802010871	0.294934057204686	1.18302782809106	0.999541727277452	0.421324355042452	0.0818589314647541	0.236845618357889	0.0140789432733353	0.192183053016164	0	0.632747575991838	1.29346819096412	1.17447672982235	0.0589842551430362	0.0193544018928876	0.561567017695651	0.258923003631208	0.0354691037663026	1.81242182721749	0.252851114745969	0	0.0286643103548745	0.147519277096057	0.244122776203013	0.0668731007173192	0.894738075847002	0	0.15647014103934	0.0604691425192318	0.288250112340916	0.104902380588073	0.238137500702007	0.315844309214744
TCGA-99-AA5R	1.8027397260274	0	2.00886291451227	0.562318738663499	0.0533460143054175	0.522907923238168	0.450935225543505	0.327529333857111	0.159065225955269	0.0505501461113825	0.0378700523020664	0.213678539367693	0.0525123428118738	0.141622761607783	0.640479594373697	0.148123697152806	1.66831191859907	0.824959737352511	0.750442850633843	1.56787668578693	0.758830783777448	0.287621812280389	0.437201895900413	0.0780492114357807	0.147563715291721	0.103078105096734	0.587314081387065	0.748074124027681	1.6497659058036	0.0989168460834789	0.224572795959376	0.83875938591496	0.439993045539311	0	1.30873465989716	0.483525521799764	0.0870517524201908	0.268742467400917	0.982936871946981	0.254532008231277	0.135682267971749	0.405694518568278	0.194801502316581	0.538635654736493	0.068366671562982	0.503743611129299	0.227759463615615	0.267198656428101	0.571015648387962
TCGA-55-7727	0.326027397260274	0	0.121948731627367	0.635986039557955	0	0.447127090086142	0.550297363974313	0.106749698753419	0.396295420499791	0.0901402919455788	0	0.244163338672638	0	0.679739688066738	1.56005214061984	0.0613527744371004	2.88940578684099	0.456242205420261	1.20299123753227	2.3247619368388	0.430394260590221	0.399573843523167	0.630934921685573	0.164282984512106	0	0.181302191936092	1.19193212028643	0.880214383432734	1.44248441363302	0.118416196623325	0.115103764099319	1.27836961294634	0.312405302424654	0	2.40920734575605	0.177454014749545	0.292673631376887	0.219755115249623	0.338938929423033	0.368168241925261	0.0460257186226789	0.794013290472312	0.177203313876665	0.512927908948765	0	0.968666830054483	0.300884212518532	0.490224766447963	0.322890570726621
TCGA-86-A456	1.10958904109589	0	0.595017043625418	0.250355417306046	0	0.562256913997167	0.65246472411287	0.360325077410725	0.17601556079468	0.0561628243227208	0.12277111687719	0.762175613801197	0.150614744883731	0.534908508704364	1.10792459915977	0.04744852986455	2.62700345767704	0.297508158291298	0.37337698979586	1.77197063375903	0.470131984281841	0.135195083933742	0.357792285523616	0.103342589073292	0.565166496350589	0.114296561072518	0.385025225250009	1.18527764067685	1.51146414283012	0.127198253144001	0.308751280915053	1.82413045858757	0.482298622538591	0	1.9116122113312	0.446408051656348	0.0965837446247966	0.204088518327859	0.964326342220828	1.15452165568941	0.1631838941453	0.396490766609496	0.147031238227642	0.584438130059376	0.148017293678828	0.596187246225645	0.736659759454744	0.446155592444402	0.388332548409278
TCGA-69-7765	0.452054794520548	0	0.104270608368653	0.247087816210193	0.114600799906235	0.359346277751198	0.446148369446984	0.208368878700128	0.596140161058121	0.108713213506703	0.121098796273961	0.00700369778092773	0.0386046243792047	0.200638782356001	1.73192118990847	0.0831513597984365	1.48998429170481	0.480361430885498	0.968464201873101	1.35287187213178	0.171960633362497	0.225868210919891	0.222161345328186	0.0854303019247695	0.0828299700004892	0.112735225337373	0.408586841604446	0.986398700418045	1.09056903910221	0.0730263311230668	0.0709524447483741	0.448205369600046	0.257813436277385	0	1.6557658474088	0.110287065180062	0	0.169711643771082	0.402152699738145	0.110233868108381	0.135376125173456	0.391559248656509	0.0376510393999499	0.464740433404305	0.0748556426705754	0.350671653280377	0	0.316858447614654	0.616229094718033
TCGA-50-6591	0.326027397260274	1	0	0.110076439956962	0.121310781600582	0.321056905758887	0.46938818665763	0.374912273902816	0.183614691862294	0	0.128172608191753	0.100693506347365	0.0206092710162306	0.533715035013863	0.246006326634498	0.0200423147325645	1.36293551584174	0.621982357510474	0.527447028970049	1.58156094699641	0.237672375226348	0	0.436467300048751	0.0185568105696194	0.170440688772891	0.119340425180901	0.556581267511918	0.222287471759975	1.30750196961576	0.019734190602861	0	0.659812425594742	0	0.0466411401679249	1.88242472129462	0.275879911972055	0.195151529673443	0.0744805554824697	2.14111949720257	0.0134425182434761	0.0298090823544874	0.130308163139645	0	0.411371682619076	0	0.0460567125274145	0.431329416955441	0.306749861741463	0.31302731193097
TCGA-05-4397	2.0027397260274	1	0.0234189875812493	0.192525127650982	0.0226098941683902	0.238196877206933	0.469523983156781	0.10726460418863	0.257628034400991	0.182154647902277	0.0318265230183287	0.348622488014026	0.78692241593985	0.273089328397001	0.138068254545287	0.145083071522923	0.944023412879742	0.622153582198694	0.380733573807664	1.27062174251116	0.630589470468166	0.0905280518062139	0.0889734839374986	0.0133894325093865	0.211710437208329	0	0.205490302627357	0.25697056022609	0.99714612304849	0.02130848711402	0.261880455672828	0.373884908038498	0.0529479751969233	0	2.55746388957131	0.510941982612788	0.0371443886200694	0.0136980228272926	0.352067012419223	0.21638178826799	0.0321781907119831	0.0718479614902734	0.0710994111185798	1.01780871433476	0	0.0658868151585798	0.0256350626513342	0.083687977186301	0.195897286399434
TCGA-44-8117	1.05479452054795	0	0.0369077310281012	0.30461535598775	0.0285807644307098	0.364825652075462	0.681836660689705	0.319830739143121	0.168421250385314	0.0270706587717856	0.117381258943124	0.148412883561596	0	0.133724001843724	1.63183534205298	0.148588857362226	1.56346226044589	0.37907516303039	0.819750901090035	1.51755135392454	0.385547773420426	0.0660896314486669	0.181800728900487	0.0665967782179807	0.192840171221322	0.160942899480621	0.401729409573869	0.650692606353415	1.03662148747066	0.0180150211611954	0.0687377198994908	0.459158687382051	0.0989977192431877	0.0214634667953986	1.63112244693485	0.674464086544362	0.0468916623910587	0.0513763480065737	0.25640890702139	0.0837703061434153	0.0605393521989982	0.356463421939594	0.0364626528577391	0.473865134470544	0	0.208362681515082	0.0323958988031466	0.0906432422432826	0.151255121890398
TCGA-86-8280	1.92054794520548	0	0.372318856469878	0.309091588807593	0.0743281657943284	0.269516521556389	0.671072067378778	0.32009663762826	0	0.0704592007291382	0.128724785482103	0.0786327250028502	0.0370512969364576	0.0830084927090836	0.667469177200028	0.0998557149488204	1.03302777001787	0.324995539887548	0.664701559108137	1.34454227312587	0.344649987090147	0.148455643785184	0.235651943398591	0.0112127756131998	0.10511503540634	0.0731016374615032	0.535082705933465	0.702653049976133	1.00013985817682	0.0586685007161145	0.0607150952189168	0.950081231689519	0.209651644743495	0.0282908266489343	1.61026484537538	0.616768654089441	0	0.0228523039004128	0.310163454114837	0.246330457523054	0.138370109369626	0.118303673071759	0.18303873279636	0.445532960336458	0.0483154075271114	0.257627587899859	0.0840747256506286	0.3783572366361	0.663724465235295
TCGA-L9-A8F4	1.3041095890411	0	0.79328912240736	0.0780691203011068	0	0.788886200810176	0.704195113580395	0.37920280378069	0.414844012964958	0.0414114592660412	0.0309991291832783	0.399083075524037	0.138688789096945	0.266536710535194	1.37699224266333	0.0555338050993953	1.96161671113521	0.944112923980135	1.10119087843535	1.33383364934039	0.587262022525019	0.216795611975873	0.619954512409757	0.326782448569118	0.611343315348361	0.164735725017492	0.42544678237587	0.76635013250752	1.58708010615552	0.0812771088577091	0.0179274522102182	1.10584911024776	0.0515812227001075	0	1.85505753997444	0.529442234720158	0	0.0782486812877655	0.162997901370083	0.194633919040774	0.0416395020297946	0.0926050284953994	0.186158923015928	0.44014551823891	0.11004050331238	0.760330932917925	0.232127623610002	0.15873563294756	0.481837364191929
TCGA-49-4507	0.734246575342466	1	2.1655781917103	0.0550121328716212	0	0.133893203725145	0	0.195952269508839	0.221989894490543	0.0290715044901538	0.0217385080551407	0.145760525955704	0.0597977792964639	0.0752240839163284	0.0642915978764964	0.0245249613708814	1.62309522093246	0.197604374525232	0.203466926074835	0.900649675092688	0.386567515973433	0.0180554846874081	0.0809716387447646	0.0714476716630305	0.167295105544825	0.276652926807594	0.181980434735778	0.218255193303028	0.396572176761712	0.0572913988841537	0.0373413831391335	0.692356847136074	0.267298835049819	0	1.87912268990395	0.141833759953622	0	0.036992933527132	0.3228829583569	0.36123440732041	0.0146901736186782	0.0330457987080667	0.0583311822554992	0.260260202844078	0	0.0781436568608278	0.500677557887524	0.0166594072452639	0.260603220729883
TCGA-55-7725	1.21095890410959	0	0.424789902274309	0.620689061003133	0.0923306979949767	0.833330470056309	1.06655904493238	0.430600650718484	0.494700895295111	0.248168894095481	0.457671296570988	0.159250057232098	0.0612364077272772	0.114046917717896	2.07782201196754	0.158253901751655	2.54761664499497	1.74253790450393	1.67570033031857	1.65374977694031	0.182599758690264	0.762793824271617	0.340470320990921	0.209209162977788	0.64789027520855	0.333298351207914	0.64593116208457	0.525332348318955	1.33807578673407	0.0871352545792096	0.0382469050701734	1.16210689089059	0.833560321834068	0	1.32635786295134	0.709353018802358	0	0.309760715682013	0.925596015001119	0.605880770754475	0.150693022224632	0.650528378877732	0.117095169034667	0.320296581069481	0.226867432620872	0.343509248011401	0.201665976458322	0.550004339703521	0.165695365716028
TCGA-44-3919	0.520547945205479	0	0.474310338086887	0.19415997699418	0.0953291455116178	0.235018509741739	0.289003837985071	0.248889462367319	0.144945541164113	0.147666965415023	0.0456587214141677	0.1539112435145	0.06324710563271	0.388363473527678	1.12586620785239	0.130151668677512	2.59200444263257	0.424366862422179	0.376146722437816	1.87588371993153	0.328455210409464	0.111054630426813	0.205185366901079	0.0382703015238344	0.217540810823358	0.0631836364900343	0.536875265651456	0.332773828430972	1.44520092793267	0.0306177341685806	0.0395130542256288	1.07298454133516	0.0383577219172804	0	1.73241621056014	0.232704561257996	0.0532455001646072	0.0959393524055076	0.235208905118496	0.363698490577771	0.0077967645988356	0.102467277226373	0.12086472929991	0.521405897769623	0	0.245180471021192	0.23989154094947	0.465997693665627	0.170939186507722
TCGA-55-8514	1.42465753424658	0	0.0808210408422245	0.311816397380686	0	0.509027007016031	0.176339846133047	0.115854191876307	0	0.059518522754197	0.129931491044425	0.0736499948282671	0.0818535921328253	0.58339984597965	0.41145707134276	0.0101997544453158	3.45856604484032	0.629214758701721	1.08357096453812	1.64538089046653	0.447121540770969	0.0371126880379048	0.162792750653306	0.0188213719696681	0.652975490589377	0.120983116070001	0.24543565495046	1.71419106905302	0.805826611237896	0	0.1248904210296	0.425583644035807	0	0	2.16290250135235	0.513503525131371	0	0.432236698964022	0.299439331696356	0.155679629381111	0.0302323899005294	0.193867508680075	0.118192450020056	0.234671826861962	0.0804089717639697	0.625669071760345	0.0710715050030774	0.194327466544231	0.317059704221233
TCGA-91-6849	0.0958904109589041	0	0.286260549031065	0.234784840830959	0.0910964871569369	0.406028987332517	0.172462770581739	0.344257894842181	0.138613486567033	0.0863805159224279	0.127030259053058	0.0543144525350536	0.0305207456435919	0.0685677720787782	0.757627054474048	0.0872799977703838	0.939051344532112	0	0.259145976346598	0.915624036853957	0.180231911931227	0.297548350638167	0	0.0274905750243249	0.128525652256174	0	0.49316661512305	0.319093324389488	1.15901499914707	0.057877669445653	0.145323705389568	0.100048858537743	0.107191041447061	0	1.65005233523155	0.0876408011342434	0	0.305910361243245	1.30943012137499	0.187907601888126	0.0656218435028277	0	0	0.158038580777218	0	0.0679217629448556	0.199067547102207	0	0
TCGA-62-8395	3.33150684931507	0	1.13979998038498	0.284220139370529	0	0.328208387624549	0.711045922958212	0.375791756012528	0.278587435901111	0.0462565359608317	0.03464055746336	0.139199542393209	0.0322137287555742	0.206913397712836	1.68922051026335	0.114139680949536	1.14709956761566	0.645167997870725	0.272390238059642	1.43670177324754	0.233473851553067	0.215701058371791	0	0.0991050186714247	0.198624386348438	0.0944665717991978	0.5731567968642	0.808686434312541	0.65879317895004	0.0155080455955161	0.0398133611059116	0.423599328561197	0.0575925902791117	0	1.93470518885139	0.515951646846855	0	0.087275204012798	0.316559695818728	0.243232477809754	0.113580985197439	0.0525377320455211	0.0922681355749991	0.356690837327155	0	0.297594152584275	0.108528002876404	0.268433159888939	0.325985992934068
TCGA-44-2662	1.31506849315068	0	0.252998599404418	1.36158758514153	2.61172150236632	1.69796854667297	1.68160623114181	0.933051900830513	1.41895222403852	1.42019829296981	1.12373855979849	0.554309807390414	0.213325057888624	0.561460736086721	2.05148480654896	0.442767451638259	3.26022537207142	2.01036850248818	1.27808535962407	2.17266585835433	1.57160022675729	1.01496273252711	0.619643102538001	2.08858199622461	0.317598833179547	1.61564830562396	3.31417557413944	1.94448718373895	3.12464224329377	2.18412239441901	0.839658780813265	2.77302431901029	2.78844694034635	1.66701645049112	2.35117166401753	1.31152797742733	1.78256189904518	0.60802567868518	0.772822868320757	1.97515062134188	1.15338127055077	1.37835680692588	1.49888694082011	0.868444051892078	1.81620722098767	0.823261837206331	0.589159834565172	0.822398341726176	1.89011487033371
TCGA-50-5049	5.87945205479452	0	0.363397165187345	0.0524438114908473	0	0.0338643312229933	0.262422043003396	0.065142096864894	0	0.158757464963918	0	0.0275610875074247	0	0.0218975964526122	0.333915686707377	0.0554611148647175	0.238948304022753	0.355724548342731	0.0582716282897286	0.815708777723916	0.059092472733124	0	0.0772234273765555	0	0	0	0.243104447819621	0.208593784913233	0	0.0546186719221908	0.0703190202139231	0.18317339993849	0	0	1.67546472290746	0.161016361633858	0	0.0352556067206624	0.21321523526304	0.0856872776317574	0.0139951856377395	0	0.0736814729387979	0.396904941760527	0	0.021687973582111	0	0.339699558068719	0.202704955582929
TCGA-49-AARE	3.36712328767123	1	0.0750386568192238	0.074817017993193	0.0418679516047238	0.423832436146667	0.516258911604274	0.136996647426544	0.399350033794628	0.0782693649455955	0.115251967174542	0.268459143758705	0.195204332221408	0.303993909430926	0.425719219977222	0.0201818169431	2.16148612688624	0.264265682144205	0.799736792166919	0.672281649178895	0.0842203668346056	0.481990006752339	0.260201562470508	0.0852024994660985	0.116614248160326	0.158065733625532	0.369053581784255	0.447269442194577	0.992993575847573	0.0778949470274209	0.0674702242089659	0.133989072477381	0.143436240433604	0	2.53422556740055	0.795483773639577	0	0	0.204972671443116	0.0879317067961887	0.0100748351766693	0.0450654986611635	0	0.240636432367912	0	0.163211643474423	0.0933459423528854	0.415769565642214	0.464220220764192
TCGA-55-7281	2.38904109589041	0	1.09906027338231	0.21182373821585	0.232637636649597	0.181334190487206	0.347908892885871	0.438474491952888	0	0.0470214805116203	0	0.0177218119116204	0	0.182729540176186	0.705274234415935	0.0475178544672003	1.27487957201134	0.363675643320704	0.0981949967862369	1.43109406891839	0.146875428084488	0.0579626819089403	0	0	0	0	0.315380911223543	0.221742386141164	0.732964209163736	0.0467941235359321	0.377109252679152	0.300225872549592	0.0585412267660776	0	1.75578098676466	0.418221916310122	0.0810457131717018	0.0886979382839795	1.25307379906084	0.191453484330287	0.0703512402395592	0.104902756212434	0.0319385467196435	0.353760313566278	0	0.192010397796644	0.110284163596485	0.15499757927592	0.0901021122728948
TCGA-69-A59K	1.61917808219178	0	0.391698992373825	0.330897952699017	0	0.478469685667317	0.850114030195591	0.17764727347091	0.316346546832534	0.238801164204317	0.153008489033895	0.287026592497449	0.169606162668726	0.527860447682313	0.798136638290435	0.125613678380861	1.77762969981792	0.474512154278484	2.37234759903812	2.14487617018202	0.439201516474727	0.199747339475054	0.226729356225194	0.0915003713556341	0.397402784341614	0	0.673068991131312	1.5188614079802	1.97493710069629	0.162748980136831	0.174821972462176	0.905274950047922	0.292798943694848	0	2.12801519671285	0.630550665653469	0.143599652523141	0.10643477140353	0.710793872901213	0.306540834400419	0.164372071262667	0.140715581477968	0.191437704362551	0.434014219413943	0	0.56608439306899	0.238605655491723	0.24890481325598	0.232763153808577
TCGA-99-8028	3.06301369863014	0	0.482401265349428	0.17722854031079	0.157943265062152	0.300356452785123	0.0400848704214346	0.176914577527133	0.291317388061926	0.0769182000963579	0.0291665913474845	0.135856652710155	0.105547833927515	0.157302043290506	0.316383592389962	0.0522769324148374	1.70672192994534	0.634956324708509	0.688159980291608	1.4735120176096	0.405741564815393	0.0715186135662398	0.15896436484714	0.0720663939537455	0.220813003470074	0	0.406559306897787	0.497678164806393	0.980211894283769	0.0889226434538782	0.016863142833227	0.654059782596487	0.30985835106623	0	1.30329099843786	0.384848918089344	0	0.210665952493575	1.17370304224714	0.408359512420382	0.0391864464352396	1.1678083636706	0.0524182550493847	0.397591048070017	0	0.377937186438539	0.0917426855200561	0.0874535332913667	0.213863290688573
TCGA-91-8497	1.18904109589041	1	0.202581500874388	0.567748257619816	0.133569062417922	0.344819545444535	0.850534018021388	0.448501073676017	0.201742272492293	0.126749102272387	0	0.110947593572478	0.0227727264694593	0.133022288651908	0.646508576719819	0.207509968281473	1.25487572804098	0.733128950178996	0.751298172373825	1.85711698996453	0.375240802224296	0.191611552433282	0.406596640665057	0	0.570799598304471	0.131408527020381	0.614191002446218	0.591267266160199	1.6035980990402	0.0432882239728537	0.135636977699314	0.761002009195715	0.156769792048123	0.0514889465861194	1.49952514143944	0.302206626038136	0.111144679719707	0.121521310171655	0.784886562562369	0.308113849467911	0.0651198423631871	0.210131338477789	0.086848618037781	0.405251941939291	0.247874943715777	0.170629787767717	0.287115081924842	0.305429693440406	0.342497480270304
TCGA-44-3396	1.12602739726027	0	0.0733122768444548	0.222485414461647	0.023995422227842	0.300364029133876	0.390006826112223	0.130352839397303	0.332840158922729	0.172507690057489	0.0503635222629834	0.12541523943042	0.254053491043835	0.0989223920549787	0.257614133669855	0.093376217436531	1.88157476265611	0.474348911445666	0.382708962212426	1.42497019175097	0.329750540008462	0.198300334186086	0.266194648421815	0.0899743094112515	0.310052602400069	0.046805680782187	0.327877705745957	0.696921428672751	1.08956628267307	0.0595359977721372	0.562882831088861	0.719588947081759	0.0561567951387972	0	1.49707533532963	0.312358273177588	0.0394084986995975	0.0289352871936763	1.06136993621163	1.15327432788953	0.0893119348913639	0.148523674067134	0.201869131746459	0.387805401191325	0.0906099683291552	0.423424107127347	0.0801205001746745	0.273050412835391	0.318550275527435
TCGA-NJ-A7XG	1.69041095890411	0	0.152597505601186	0.0780843575658734	0	0.455311805169553	0.73060187478578	0.429687943181429	0.41491627173489	0.0414196419713203	0.031005277133898	0.24895070468871	0.31291884255766	0.200813173389573	1.61071706826291	0.0555447330981902	2.81448418306435	0.628645484725313	0.851981812411236	2.00980398919212	0.394029394014996	0.500256478642154	0.0583894286495221	0.101175199346064	0.525890768106295	0	0.645499602574226	0.766469309983552	1.49097823732971	0.0138709260906765	0.0356419257124008	0.687185865826657	0.149548786103439	0.0328740192562024	1.15208344932094	0.373664913930228	0.0714897256633531	0.128176489136731	0.0284831678388727	0.25148048670994	0.0620292465642657	0.30108996266754	0.0556947070758673	0.242728219930673	0.0560801758232635	0.411364523091993	0.764179249405528	0.41400159702901	0.594467335954271
TCGA-55-8091	1.64383561643836	0	0.607257743328085	0.429480940372566	0.106656177745997	0.239929034039488	0.720504418679408	0.386966638795387	0.16184569369836	0.164866673012291	0.171736273649961	0.100658524609071	0.070855201941792	0.172916163953405	0.599286596866183	0.0856704917533524	1.31961343733121	0.607700079260133	0.207175885163532	1.51488798719531	0.304475412059262	0.021451626564406	0.310741017781182	0.0639081929531884	0.328764603362036	0.0707842837266067	0.701627459355457	0.133744725801423	1.01540095354915	0.089836236092705	0.156218550245364	1.08891049225741	0.125382439161248	0	1.69691057710487	0.734280830351442	0.172094836523436	0.0653550845088428	0.179643440925837	0.478224743300323	0.101708266758118	0.114609284085447	0.0914482400312048	0.524312203235637	0	0.203299011895343	0.0412839070821711	0.569037553627286	0.556789724159152
TCGA-44-6777	2.7041095890411	1	0.0625813636768177	0.422585000090498	0.0485587468057599	0.115521190982427	0.647867123769834	0.158081263532043	0.0744548233224532	0	0.0344550391573405	0.0344675845234906	0.0320410769642475	0.100882963468031	0.75635930635255	0.0464956659146406	0.559939211783854	0.247265326662846	0.229260833773799	1.53625080104413	0.274592650743828	0.163879404124927	0.243441167106869	0	0.13470604803669	0	0.447683881367584	0.134228224859248	0.588489635674441	0.0154244451120825	0.0781430418771905	0.0534079810726138	0	0	1.62267426809191	0.13576933429018	0	0.0295230183207754	0.573427973041162	0.0819488615470478	0.0233168080255524	0	0	0.421980475729077	0	0.07125971799896	0.159056074087134	0.35315493492147	0
TCGA-73-4666	2.19178082191781	0	0.0896742193974774	0.311488700071104	0.0539320555469291	0.168239719124916	0.0781383133275799	0.297578822827765	0.0826127007709932	0.100463405131563	0	0.0414486742894018	0.0874271162842315	0.030454766499542	1.1045956506529	0.109649403839618	0.472358417005768	0.241264210627709	0.275980478561044	1.44282674890571	0.133831089952743	0.329479790327994	0.0719465016852027	0.071200718690297	0.218290165025527	0	0.275451591384	0.304603675043859	0.748935355208564	0.075631942670351	0.086693031083771	0.171072673604784	0	0	0.99700344220459	0.242456902987175	0	0.0328138168722495	0.518024944041381	0.176414821307834	0.154859901044178	0.0293080754038222	0.181423948042758	0.131605853655039	0	0.0886637091271313	0.0308531945038803	0.141266668699779	0.576283740985458
TCGA-55-A4DG	1.66575342465753	0	0.140715712340376	0.716763380463537	0.0559644516422833	0.956320106115281	0.915453821999666	0.964602092385011	0.632998220621588	0.153588494066197	0.614128409192791	0.318216984580379	0	0.669720544055303	1.09201186252104	0.146955719707776	3.38720577159035	1.16487765022561	0.996442548206834	2.1677349318984	0.977466994567768	0.405267018954379	1.08070472922421	0.18914999462915	0.646562500216542	0.208564454076923	0.333049844065689	1.0367185350833	1.7346337582104	0.0178080410240948	0.132865076517613	1.60792822022257	0.599183421585771	0	3.18595151913212	0.650865911775168	0.177113612346284	0.363643990464559	0.206396419510807	0.128109006728432	0.0792657292894304	0	0.0712140114251928	0.695893800598259	0.0717042465178025	0.703939576021032	0.958106128287473	0.329274030677298	0.368883648357601
TCGA-55-6980	5.77808219178082	0	0.267284282789707	0.149605843889311	0	0.189289475140291	0.556841026966266	0.398452898754629	0	0.156327230941549	0	0.137010339412605	0.187512586588317	0.311214861547178	0.329092921828521	0.0679108897598183	1.25237695693527	0.31915590881138	0.511766243021094	1.85245786880473	0.454401230870653	0.145627519151209	0.314335780698796	0	0.22998376363738	0.162014298698617	0.401904126757875	0.156767449648139	0.817499290916324	0.07989621058227	0.198401340415823	0.999234800847821	0.192898609317415	0	2.17538334898148	0.606682230928551	0	0.0517315159897336	0.702024090030677	0.255217097105018	0.0609565278213635	0	0	0.546988023727695	0	0.209727454768119	0.0957311837895278	0.0463521971694219	0
TCGA-50-5931	1.18904109589041	1	0.239418572785721	0.274964839110168	0.0655194554625893	0.262268973322158	0.125009945077736	0.166392553607011	0.100151745897732	0.337884832950298	0.135425307457855	0.278953556048301	0.0218218969368604	0.120009886861347	1.21993238499027	0.0931322528932604	1.58367119182622	0.465324857442048	0.458418438570703	1.15478473938299	0.361273267284654	0.652110691320502	0.0872888247610963	0.114072431866987	0.179939909631661	0	0.394741640702517	0.287557518585001	1.30153965351553	0.0208956943846926	0	0.596342967441151	0	0	1.80771719912241	0.532517551072569	0.106637446018937	0.0787776885105473	0.0843651578176936	0.0561182674341508	0.107555965476322	0	0.123210818247671	0.196140547641262	0	0.0487415566368262	0.144656089493225	0.29380281590183	2.49061890400925
TCGA-95-7948	0.364383561643836	0	0.934646026952153	0.546557382263172	0.101383280575956	0.292950387477309	0.604112231086434	0.263846174268897	0.0531761067983719	0.126829874394944	0	0.0995243069928088	0.433231783759537	0.0968949614254715	2.45274855149847	0.0919211849591557	1.14315109872407	0.844158564332548	0.475833022116855	1.73530770668752	0.604255540267279	0.39252977186027	0	0.0607042865426876	0.63696189626619	0	0.359777639242424	0.500538877400688	1.11982559911664	0.032608779927839	0.0829559855189337	0.181011946023942	0.331642853124621	0	2.26131055802002	0.597416659857527	0	0	0.305566334710751	0.0869892336681916	0.0410699746371174	0	0	0.662798592047751	0	0.147548582311521	0.287288356029245	0.570458267761807	0.18150205992495
TCGA-64-5815	0.613698630136986	0	0.886814401442167	0.0652880140704684	0	0.0338778653570461	0.0702421064039921	0.0545089207230828	0.110027359024438	0	0.0512543562942069	0.0428529710418962	0.0240383489313275	0.0363280010869143	0.723635097198771	0.080216862566814	0.407756677483286	0.432613586027787	0.0725076501851253	0.876457233323385	0.073523972691515	0.0426439704316504	0.0959377892481079	0.0847046302496969	0	0	0.441073663056261	0.0685092500385743	0.147519712120053	0.0230188203612253	0.115408476024587	0.0791979163440659	0	0	1.02656144369663	0.198686307821345	0	0	1.35622187144035	0.076776395565839	0.0174798954239051	0	0.21885850408296	0.366230410453624	0	0.0270702439198302	0	0.288457385043586	0
TCGA-05-4426	2.16712328767123	0	1.96445919676695	0.194672078737597	0	0.181261136055774	0.698468110001267	0.206065338900372	0.150445743359134	0.0240536966134118	0.137920252908213	0.0962536071352126	0.210755046791528	0.0408725840751844	0.680089766812068	0.0910425140629029	1.91409442720076	0.522536730411832	0.40238201648032	1.3055806728304	0.195383015105749	0.196136517864988	0	0.0299363940132679	0.204551653512943	0	1.0364636881807	0.203843038798733	0.570750023059847	0	0.0611743808232924	0.25781072744761	0.116448053954878	0	1.60592308338427	0.289066463805398	0.0416973932473485	0.0606081488369806	0.364840880819922	0.0693930641152593	0.077169068147872	0.0541881972831751	0.048347003816031	0.508998404047492	0.064551624022232	0.227435668958271	0.215687084412901	0.50801218043325	0.0914072797374422
TCGA-78-7158	0.49041095890411	1	0.171850771426818	0.527488165986676	0.0408628542189091	0.478343144725169	0.476932943208752	0.203115437947539	0.341073630160178	0.0764132449037173	0.0573735482280719	0.630305001236318	0	0.284655316195401	0.912939447761002	0.138541104053614	0.901968890858297	0.667565274080399	0.808720137130716	1.14927822838631	0.371006880874899	0.381701997923421	0.0545939429993684	0.161837130746574	0.578046115050566	0.154415872127738	0.815916798974509	0.52249803416266	1.1025647478476	0.0257971386702033	0.0496780343791271	0.762416260326565	0.140107990225626	0	1.41768565882138	0.733385667366026	0.250651663902698	0.0968090826567013	0.246328181923645	0.323534132063432	0.104616783863837	0.775700819582876	0.0262705373530507	0.405091074323401	0.0524320878599417	0.226483128287758	0.296603534332378	0.372775621563035	0.338591224330912
TCGA-91-6840	1.01917808219178	0	2.2242527102436	0.201127825553966	0.151006842730883	0.650262469018365	0.515952897909664	0.195558506180112	0	0.0734494712847848	0.256743423244866	0.0641449160930731	0.426385426062812	0.318704863268499	0.081974805230312	0.0862244707762525	0.978592645734979	0.61100000192631	0.353433959414429	1.30175034299548	0.536592466770456	0.175374367756676	0	0	0.211311545017215	0	0.383734590479543	0.210581252520078	1.03120602424982	0.142669342414346	0.153330627529468	0.685127347046878	0.0912420658830416	0	1.21111564004742	0.398448553458032	0	0	0.192853297911247	0.160600127305292	0.0557384719964763	0.0833180215517666	0	0.186937990494571	0.099064246906335	0.192592130062796	0	0.376304943591031	0.383826254658016
TCGA-49-6767	1.85479452054795	0	1.53804443410546	0.111740743518057	0.123137804509284	0.0937837562866742	0.230921107345818	0.0935372172525758	0	0	0	0.0809179252458528	0.320121286837696	0.115265374283778	0.0665511234345604	0.127446621869146	0.640050677816426	0.383102070550343	0.123881095000449	1.53758383181903	0.184505140520272	0.108731694862621	0	0.018846489614843	0	0	0.128095277526557	0.46539821145377	0.357194002932058	0.0785501720115373	0.0258924231548403	0.754591067343076	0.0741191725939693	0	1.33922747926705	0.329815005475205	0	0.0383057713019373	1.4652906869923	0.204306516995199	0.0302725772015221	0	0.262401765592803	0.200314132657873	0	0.22001302250707	0.138983363094609	0.224594024486309	0.219189465531009
TCGA-86-8055	0.33972602739726	1	0.456223797834373	0.22338119743921	0.216767413246323	0.147228491516738	0.726187647211959	0.131936806081856	0.050794211866146	0.0619163799583199	0.0464307975181789	0.0540455749022474	0.0954210310638473	0.053076970011458	0.287937192366264	0.112709476712972	1.29813320862593	0.288494826500358	0.128593569144212	1.43340530585536	0.306168208883033	0.112890149024009	0.0870340628858626	0.0195907952500052	0.221006535348941	0.125751639853393	0.992444521698005	0.150500338997741	0.790985515081279	0.0815867584897258	0.104762465784654	0.298251164764946	0.0390080034851813	0	1.95134929738833	0.366610907353531	0.054143477929066	0.0200413202011026	0.536351210771546	0.168101931407437	0.0236615225520721	0.0355642259617331	0.103092519045126	0.373200229031833	0.0424179958192331	0.0956110062719751	0	0.644290064111945	0.173706491179038
TCGA-97-A4LX	1.68219178082192	0	0.118133249579795	0.123433823726336	0.0467611621800521	0.450765778942275	0.743198483987506	0.389094047944771	0.544717267103447	0.284875034289742	0	0.133504001835376	0.105201494175403	0.273950321661867	1.67777375039232	0.178029683602937	2.11871396011796	0.579937103680534	1.1548312882389	1.85157980323683	0.523218147210323	0.182774662247519	0.695229142424531	0.121027552713936	0.556733917657746	0	0.528921123755958	0.728452104585292	1.37443316347834	0.233709503345962	0.0568239251418793	0.756677999863177	0.256907923638802	0	1.32367351330951	0.529246282226708	0.148985799901358	0.188119321538381	1.03290187734472	0.630794974518252	0.0663178261535984	0.0503259374046974	0.144515567409681	0.415614530410977	0	0.314573193882893	0.607357359811002	0.300214671541163	0.570775092572601
TCGA-78-7147	1.60547945205479	1	0.301457311216174	0.235584068502415	0.324619369438011	0.295845652520244	0.348351846326014	0.185235441605657	0	0.0377923698693145	0.0560184583404216	0.131876152470682	0.0648620109734594	0.265914521871658	0.776578386139403	0.0631039564209452	2.16653339846221	0.205549854515434	0.420686828573743	1.65266726572886	0.228623056710144	0.198861623810909	0.104707158057298	0.0353782351475944	0.31089774361127	0.150885276896753	0.261439253705533	0.511903943611288	0.913798203017604	0.0621478999016444	0.0163490676310075	0.518483018731076	0.0926871194066648	0.0299873610303825	2.73303236956839	0.43320730189915	0	0.0480507902188735	0.12545335822568	0.0919673203682026	0.0841359486186872	0.24034116290659	0.0256435238262605	0.654569781314619	0.0511916425249466	0.50051203914754	0.0451939319955762	0.14536460847733	0.0726276110682394
TCGA-50-5946	1.87945205479452	0	0.30543756306802	0.477168901670355	0.294080693933619	0.293560794971891	0.741762090957381	0.36105090788456	0.311029111125144	0.152373212658078	0.107226639296287	0.181013333769912	0.135084435632728	0.446916910213036	0.98403773441303	0.116781443063115	0.945320364398337	0.339271288176384	0.810345432861191	1.50867945201129	0.368328915753054	0.264656207246305	0.0480332920475931	0.217843189877864	0.331525446184734	0.129876961201137	0.344387774958732	0.540925276243133	1.11624879708138	0.0320080166879856	0.0763227323607251	0.897674879758996	0.358932777780401	0	2.14547403878674	0.453239972978245	0.085519632362881	0.20324173855369	0.0906212245605987	0.0763646376552281	0.106770543197035	0.140579163393598	0.0755528629837081	0.247719925976879	0	0.213445322557158	0.0580017819409936	0.0565226266229195	0.592348359278015
TCGA-55-7910	2.84931506849315	0	0	0.351739579665922	0	1.13115483249368	0.61881571217604	0.499137252567801	0.812480892352367	0.0811180381129209	0.0609306791641288	0.109850410788034	0.0286274670147943	0.0955037599202587	1.99211580803567	0.0819642555278242	1.38892957251374	0.415410279578985	0.847396139451228	1.61008392720291	0.64273160360317	0.237465699828736	0.219134313660393	0.171498155774607	0.335729743841489	0.444001429144325	0.538073645343179	1.07188483335567	1.67046692678455	0.0543190236218675	0.0353913848529529	0.489404619359469	0.590796680915025	0	2.02480014288379	0.304311270204399	0.48904705245451	0.052276918501298	0.260595633786487	0.0186904566621315	0.318672705607587	0.990975983475408	0.209537710133985	0.313322135536686	0.210913226820053	0.515271109684377	0.096725182014265	0.178879693253523	0.536085236145984
TCGA-50-5051	1.30958904109589	1	0.185702036990129	0.231807165551446	0	0.380655982208127	0.64484251744568	0.172305983098674	0.103795245636804	0.0643891336967191	0.0482954130681208	0.21983340897378	0.0668761859738741	0.051031188630521	0.494400453699172	0.0544223624431189	1.69935218213793	0.0919772787523215	0.570629924241354	1.53867621871828	0.317389284428599	0	0	0.136993900092108	0.499308422135073	0	0.340599639043768	0.497739679913556	1.4451116791248	0.043034428623187	0.160390242395486	0.399124817437658	0.424724019720211	0	1.77490805645639	0.187749127420076	0	0.041410501786958	0.129266621240959	0.043862634044301	0.0960534907157574	0.333157383055313	0.20688861129054	0.221855432757515	0	0.169671834340628	0.149836458168847	0.209460477708053	0.340682123094777
TCGA-86-8585	0.967123287671233	0	1.2388153592571	0	0.0678756146564868	0.440994871414479	0.304065541230476	0.195166578508308	0.291129493539239	0.184989585712554	0	0.0718157131055962	0	0.223891878978331	0.385473320653986	0.127216713203114	1.82680680068847	0.33696176125212	0.522336953852884	1.22238436035844	0.576981407302283	0.190390186813111	0.255807704784052	0	0.18615435423779	0	0.311450540424463	0.497378340608613	1.21184351648964	0.0847515670100476	0.134755903619834	0.886868394742462	0.424408233931306	0	1.59691955261193	0.454501721182812	0.308733580164988	0	0.780761863590234	0.11403348061786	0.0959737319908963	0.0730097538748621	0.0862750259249215	0.786391781592965	0	0.169534447584116	0.0767983711264571	0.0370592245937115	0.340421626036947
TCGA-64-5781	3.29315068493151	0	2.8682076968149	0.164835825694891	0	0.121688329222847	0.0614068756769898	0.26465784646722	0.186670805897611	0.0597136638972135	0	0.0225671379857708	0.121490980779318	0.00799349584066951	0.0666812509115727	0.0701572414222228	0.767087268944751	0	0.124118611349749	1.3422748263833	0.184851545680415	0.10894124427366	0	0	0.0892455757438762	0	0.234829675655173	0.0598874812979918	0.248125285784096	0.0594261922266766	0.0259437613681068	0.259088533576133	0.338131139202582	0	1.81443803857535	0.118743374668918	0	0.0383813947282147	0.120072240117581	0.26312264798175	0.0303325184238463	0	0.156025312708039	0.432742024846725	0	0	0.07130359686987	0.132838497829836	0.798950326455929
TCGA-MP-A4T7	0.457534246575342	1	1.04693522035396	0.149801217522457	0.0430155805143071	0.388320269442267	0.436981905749251	0.268757750993917	0.12915532866139	0.0407535045211444	0.0896452060359699	0.030515985528029	0	0.350480726716921	0.849437919892678	0.0411846563554118	2.08552833348569	0.168604042377779	0.572687531472895	1.61025357955862	0.579467306631907	0.122515646996606	0.112710713586099	0.111558440964225	0.428805738780055	0	0.392021488806127	0.364416556783992	1.05760900323014	0.130975454343177	0.0693029543181707	0.585113014052113	0.363461998295064	0	1.48928191164573	0.462642053670482	0.0703516387086541	0	0.667591977118694	0.382491186177535	0.0308420806877587	0.296650752260243	0	0.295923988833202	0	0.195968768441136	0.185742753595191	0.297330542603911	0.290344658255986
TCGA-93-8067	0.50958904109589	0	0.474112760274593	0.072523308499989	0.027173150451008	0.209834997667835	0.311235709656809	0.0406643160414966	0	0.147953584545292	0.0569649598007265	0.0350911683715178	0.0178847892917923	0.410280095452562	0.288813183142714	0.0515603185088182	1.48212288193449	0.527403188230536	0.447348558485357	0.701899962862701	0.0549410981690079	0.0474109066810657	0.10644649715725	0.109114046457733	0.148897020118564	0	0.545644813403625	0.239433848800883	0.485075075851487	0.115811835031264	0.0221299165300734	0.546805877235648	0.0635010095076794	0	0.885955544710771	0.196809586274523	0	0.0327598173285683	0.317816562471663	0.290647927603583	0.0575888890219544	0.19335391625521	0.0174399032238347	0.303822472505758	0.0690015024322421	0.126184469630697	0.404578588226635	0.232161068041609	0.144098592926368
TCGA-95-7947	0.10958904109589	0	0.19614268845533	1.1076336417067	0.14041967121455	0.296560426068665	0.0700983687934617	0.157398841131227	0.0559470484981816	0.101085553242904	0.0258010641071394	0.0678275901856586	0.0120440420960177	0.323413997807898	0.217222028998569	0.222922864605385	2.25676280348648	0.703187542269246	0.598696777439161	2.82624705329325	0.143195646849945	0.377810525090224	0.095743185870035	0.0108413814506619	0.410127235547362	0.0707298186980387	0.265917874243536	0.165206413154168	1.1255294393881	0.011531190527577	0.044275439257407	0.744804178882092	0	0	3.19772388206679	0.135178729008003	0	0.0653047023440117	0.136682960922419	0.135114082542967	0.00874809796213746	0.0391929695717447	0.113346422088525	0.550510247105916	0	0.491979894033547	0.712057514079468	0.499915364328096	0.12977651560185
TCGA-97-7937	1.54520547945205	0	0.074485926281679	0.453940198641942	0.196753823924354	0.643933008355062	0.868302732948707	0.386884651685982	0.294045820537339	0.0776934733685527	0.295103619887523	0.194705739767	0.0137639339410138	0.0413805013883838	1.18249399276332	0.1769450400437	1.19027919309459	0.969104799176005	1.25226304890021	1.78656667133953	0.409398648595046	0.185142162280996	0	0.312092860718528	0.415980244868643	0.229431155717667	0.30391176085229	1.44377159725103	1.27071610683966	0.0262370754028147	0.083240209787373	0.851919466720016	0.465076032079256	0.0312424347337694	2.06469043343986	0.292364779553019	0.254605894125623	0.168064328475949	0.130527912969393	0.035550942704145	0.143161288739303	0.359984265297475	0.0529511084561722	0.250114741896879	0.154383206110482	0.405116786456498	0.136853640012168	0.288051975381658	0.343775513429316
TCGA-55-6970	1.27123287671233	1	0.733543852735728	0.279909713225153	0.0667862425284201	0.19265512267165	0.24441497103356	0.099279878357126	0.150511325985429	0	0.0239327807749528	0.0160050781254704	0.011168065508933	0.0665065418112831	0.407475341016207	0.0639657453809426	0.730292667476496	0.404321132301044	0.441053581654652	1.12601734896053	0.312461183896644	0.0394908739041762	0.327024606851064	0.0397967163773439	0.306919674158981	0.0656813539874701	0.583694295432075	0.238724504470886	0.200868653544987	0.031842291870959	0.119912720858974	0.242087220126228	0	0	1.62991050863551	0.241368927895144	0.0553578407054579	0.0606353713739639	0.243958809373255	0.222624058343512	0.0321745774615731	0	0.0430738884281695	0.38890323972009	0	0.121155166466451	0	0.400441090893862	0.177443171083963
TCGA-55-7283	1.66849315068493	0	0.705246927926448	0.319461055705412	0.0956682691130974	0.177843184600543	0.794618817171328	0.285757300094877	0.0745585260162688	0.0460745148569314	0.034503690227878	0.0401895284729714	0.04786585104883	0.206142569450287	0.593185371030269	0.0389044828384514	0.759993163671353	0.129099830860282	0.0962512453645685	1.25554484419674	0.14401516528696	0	0	0.0145235356903416	0.197882245757072	0	0.28440385406373	0.0462092688511822	0.194228161976536	0.0154463719385109	0.0590831059397316	0.20297431737471	0.0573668378073229	0	1.27180990533364	0.446085108168084	0	0.221113998248268	0.595473679632467	0.21531652634678	0.0348845819105667	0.151622330408721	0.0312920441274459	0.371492399535594	0.0623473710087688	0.155863970288191	0.0550674028112147	0.548843185453388	0.171531717531685
TCGA-73-4668	1.27945205479452	0	0.440218814375247	0.0860825709575678	0.048254923823614	0.304162767069769	0.499934952021583	0.071955093591339	0.109613502018956	0	0.034238412246395	0.111142449059277	0.0239452249976475	0.188659434418292	0.673309742752781	0.0424101816081965	1.63042783867391	0.0654915377104508	0.661631589460727	0.983170199935696	0.165454319048955	0.162893446281242	0.064415044636576	0.0215630175474155	0.101562449541634	0	0.195753889710233	0.38604178225571	0.921201397660424	0.0304925519705138	0.255277135857624	0.419280747355912	0.111697002619523	0.0717082137411906	0.976528610484931	0.277917281137704	0.224639337635361	0.0437849041378013	0.493441263880349	0.0207955429740489	0.0516180454682394	0.126483630999123	0	0.370925666306161	0	0.0879914972034702	0.231090987572676	0.0647877767799235	0.358239267488037
TCGA-44-2666	0.265753424657534	1	0.968864578790308	1.37790182627027	1.95725393938703	1.65731730233306	1.76426560674407	1.45417233032138	2.29318456803028	2.23201536351445	1.0557829110717	0.864495630016429	0.0120881671055639	1.32478230597078	4.18146140633488	0.980097395400134	3.78854547077749	2.09470629377009	1.54866296620292	2.21708540520883	1.10241731499494	1.83496161983075	0.877311423625017	2.57446371514532	1.2671492498351	1.61009589961114	3.861868786615	1.55689384802304	3.33471556948424	1.93195518960357	0.436119602812552	2.26054832488223	3.02993836123685	2.62640930900972	1.49959420385238	1.05247411552933	1.63316277357948	1.18368767421393	0.537968929258028	0.99248619558111	1.34087682675196	2.03135065837815	1.88001271534774	1.0609213851517	1.23059341883793	1.68986299126136	0.686580809387713	2.11660464246989	2.79773825867666
TCGA-L9-A7SV	1.54794520547945	0	0.0701823756199489	0.959226872685079	0.185825324864157	0.545114851495449	0.716108111908955	0.400935708827962	1.38761510065794	0.0732092648036681	0.368699187453471	0.425546529855465	0.205789355947675	0.75515609628911	1.13391264988787	0.0679533222444003	4.0381051456087	0.776731392380412	1.25298175004717	2.0329034496784	0.189441644472972	0.42025332054519	0.102747599195145	0.0347004724076073	0.738246859592122	0.21682037401568	0.256795586293179	0.916517918301462	2.56369580636927	0.0124014685092575	0.0318914290731687	0.655823398312585	0.406362295468659	0.0294118218434116	2.07500679879569	0.754359742604496	0.0640498892467674	0.0701361195626203	0.214572717498472	0.0580739500271833	0.135071451862492	0.161571576638619	0	0.288280828812992	0.0987430835145038	1.38765590311812	1.59851623253321	0.0212674721682144	0.490605042216944
TCGA-05-4422	1	0	0.119384665419966	0.235211518220785	0.0279924539744524	0.400944668525894	0.297502993305719	0.0825872508557411	0.277621915931578	0.0265131486948552	0.0198210394891207	0.0650612602763007	0.018425815700476	0.0174840316983958	0.855766102104609	0.0312128998167783	1.18326862485321	0.667686796159111	0.838855382428435	0.942282754715089	0.443591694045081	0.487109779439889	0.366606346474842	0.172767834516361	0.324316028452311	0	0.412239783087736	0.755566157249406	1.42679395895459	0.0944698823697933	0.0782661290440648	0.256126862867099	0.158235414421902	0	2.56104258021242	0.379866343502181	0	0.0503269266024523	0.105924267008987	1.23305053874805	0.0912308253288296	0.172068727538562	0.322667488567924	0.488783162842688	0.105306415380843	0.391260378303883	0.678435057879245	0.443412298876652	0.65742818099146
TCGA-55-7570	2.25753424657534	0	0.161830674969501	0.271551787467211	0.177522325417278	0.499575563262252	0.79359916154227	0.541283520871849	0.204070882137912	0.0440291094643561	0.06519572248786	0.258864489737873	0.0154090995609763	0.252771609081696	0.0967727505944501	0.0517785064858307	2.4927180613388	0.39272509552429	0.374589630848798	0.849040339031021	0.222895960978171	0.507722863605662	0.178662344404438	0.0547053337133646	0.247541865663172	0.174692809492629	0.336471514458719	0.246696636314527	1.40675104768474	0.0438160022011084	0	1.2230531739582	0.0548295895460058	0	2.84643926237893	0.494586212631893	0.148090146240683	0.0282451345972841	0.145447009865909	0.0299257451002665	0.208905785002373	0	0.0591852331087632	0.301670068079437	0	0.017359147185823	0	0.234892124553042	0.567790210952622
TCGA-05-4250	0.331506849315069	1	2.1989287825521	0.147036111095055	0	0.0997502228977029	0.272788241804074	0.123324451111245	0.0520457543544396	0.0320666272554239	0.0707891600664549	0.0120464614096047	0.0765815186384419	0.00850132158064059	1.1910136399517	0.0430494397194862	1.67947019061962	0.25640890702139	0.309077792088516	0.57898941780211	0.0345468068503439	0.0780944846749769	0	0.0398820852410256	0.0481523143572152	0	0.227386580228927	0.12455334991339	0.88626583327815	0.0319107758581516	0.054644839500609	0.364828340896587	0.189632798131318	0	0.821115873679724	0.26942052690327	0	0	0.317517909474526	0.290372263004198	0.0559623421814519	0	0.165417399594103	0.227936830484425	0	0.0979299340080778	0.0757296320143285	0.284529412938394	0.285229617820338
TCGA-38-4628	4.08767123287671	1	0.0653892507229127	0	0	0.0329002486026441	0.0815086228686932	0.163010967388613	0	0.0269123409029274	0	0.00674042659113875	0.605932148826888	0.00356713379186238	0.725439631175745	0.0181891487344681	0.0827625437112339	0.112997487417244	0.0566262120872543	0.505944267821176	0.266674418323484	0.0495596069533628	0	0	0	0	0.163777325861825	0.0534874171542962	0.0590900437981586	0	0.101335216907758	0.233037895505661	0	0	1.57191800744761	0.252323973769958	0	0.0172278368126929	0.826529288514803	0.111908044223375	0	0.0305945748612992	0.0716116245377493	0.585757110640564	0	0.0314877544745002	0	0.174948493874864	0.197249315836432
TCGA-78-7166	0.706849315068493	1	0.689452592500515	0.0604030247038553	0.0666844881065459	0.401570835413526	0.0964260464326883	0.122883989438267	0.59680112052381	0.0319484667707659	0.137775380572573	0.0317854616640357	0.0111507219330358	0.270327399504223	0.170346078699117	0.0322874996040437	1.76678213815414	0.0458569452667651	0.335515041036094	1.03439815400504	0.225291220260522	0.221873122551448	0	0.161801021354693	0.18301473877762	0.188425486293026	0.262619330855884	0.535227940339101	0.762193502279454	0.042237103774921	0.0138050913127312	0.55490706896713	0.0785825379921885	0	1.54091404574862	0.213006407679542	0	0.0801720038831552	0.224807613522058	0.203450512670916	0.0943054121442066	0.07173075395212	0.0430077247290613	0.346923313539958	0	0.1889706734618	0.1117519989743	0.0893388625473516	0.0615107034494566
TCGA-49-AARQ	18.4438356164384	0	0.0138620483661678	0.224591061179026	0.0527974274921599	0.451469514118115	0.367892913718047	0.224199480664937	0.08089139511359	0.0500298163419347	0	0.280972699903896	0.315613411297684	1.02142926773595	0.352190486212928	0.0505574051216261	3.05289387290257	0.139846000444114	0.74430182683735	0.91272627014916	0.0538736428101492	0.360432490384723	0	0	0.930427082199541	0	0.246644493516469	0.647322707439799	0.393304383153892	0.189605347442658	0.0430688754964675	1.46771613616271	0.43601596299538	0	1.28845483709452	0.479216382569906	0	0.0942868977658354	0.367234059032795	0.308780236204344	0.0503044953317383	0	0.131416205655479	0.2185525499154	0	0.499283722711929	0	0.0569546555423002	1.32774024286583
TCGA-50-6593	0.920547945205479	1	0.374244156095977	0	0	0.308804090686487	0.813407909592459	0.270582540869635	0	0	0	0.112048940398363	0.08407851473421	0.110623112210985	0.941750253155478	0.0516749558364029	1.26780773198946	0.321682434944805	0.590972308746586	1.61171413426375	0.128782914268667	0.181340752965175	0	0.0572723520467462	0.477452701369162	0.124226720565028	0.297212429566965	0.475941928581522	1.39741871635407	0	0.200037530740106	0	0	0	2.35795955301532	0.121539364278501	0.105030397097696	0.0775792704144481	0.588690427480992	0.15980310598008	0.0310692981376085	0.198934647104353	0.0820331352419348	0.374360572284452	0.082595738752106	0.420351381609154	0.501084156469447	0.89890322935677	0
TCGA-44-2659	1.44931506849315	0	0.0879289363617365	0.583398637616164	0.0924364376089866	0.237628815556524	0.911406043789474	0.422141698884015	0.227285279767781	0.298283752696137	0.065876382843225	0.166121022136219	0.0712765872518199	0.472049229502383	0.899027562919583	0.0933299756009942	0.762112521757924	1.23584712627613	0.697301975788555	1.94003817101926	0.211138197890871	0.255533363368782	0.271742747291272	0.0732438763095702	0.287722986666059	0.0612457273651419	0.603547112520807	0.627135200530536	1.17106203814607	0.0394237876212661	0.0382915256131663	0.36916035134874	0.108758935465241	0	1.95306069525086	0.765028611088896	0	0.370801269744077	0.280258426866655	0.293907907190978	0.0809863557307549	0.251129958950899	0.0401437879874657	0.325950486791752	0.19166004827783	0.389499080596493	0.561343441357993	0.478356710611006	0.572794714139864
TCGA-86-A4JF	1.46849315068493	0	0.0566378364892288	0.223613751508974	0.0865554979706118	0.391686412122687	0.346001850931915	0.301488732274478	0.0674097672351285	0.0820679772894938	0	0.0666937312913605	0.0145571561709303	0.0598084092957111	1.10209384832604	0.0420576295267482	1.70051762600875	0.373492890206591	0.77866859237892	0.981422337282932	0.495955223334013	0.125039592039274	0	0.0389622690554999	0	0	0.141555251313499	0.435361193347237	0.778066032768803	0.0683803302856221	0.170783899472961	0.422888438238936	0.242352032937947	0	1.20137519412437	0.199796353964796	0	0.0528952984299	0.239180942708248	0.212082768212682	0.0825135961622375	0.414830392754291	0	0.199857362242411	0.162838818902171	0.269972160981893	0.144396386334372	0.360520197182321	0.227488797754292
TCGA-86-8076	1.33972602739726	0	0.388627542872926	0.364755068728563	0	0.183123262117032	0.271048757144921	0.20105980525208	0.167499235559257	0.104772891676947	0.0788580497903388	0.0267775849892283	0	0.178932964719619	0.860037110869558	0.128361996690358	1.38225222803847	0.407000152004304	0.485787352829863	1.43381622051662	0.148341811134058	0.168996376471676	0.0504743234199277	0.0662193596047727	0.0536887438889151	0	0.404221494773352	0.352772985811173	0.87676822619496	0.0817463337594069	0.0154708219124497	0.369839874879249	0.0878306578321376	0	1.83582506237367	0.356532947269126	0.121131236431399	0.0454962180867662	0.290960213068529	0.365911863915424	0.0448288559054032	0.263109424025464	0.117463075890384	0.518327758696504	0.0484728714723457	0.160527200278531	0.239544320127988	0.263719282940668	0
TCGA-78-7154	1.62465753424658	1	0.748579735229691	0.57304270721245	0.0509824622786628	0.164752044295526	0.395438070837815	0.0384939163978212	0.28996946443382	0.0950514790039748	0	0.0598330462324205	0.249491458045112	0.0507677905002592	0.720716154978954	0.0804693298960507	1.3990409035212	0.426309631885191	0.195079194278877	1.10498941550454	0.287239293762688	0.224709835645248	0	0.131654525954679	0.0723396868171749	0	0.243266434884315	0.227451275706546	0.462619545134337	0.0637503743491275	0	0.48160067714934	0.0601369179363581	0	3.04543860212858	0.569387455290752	0	0.0310067879951064	0.329323636134794	0.215637598017763	0.0365827931891265	0.0548629629005368	0	0.114606405839571	0	0.019063458017709	0	0.256157546146083	0.261491099212819
TCGA-91-8496	1.38356164383562	0	0.548962804152094	0.114842309672149	0	0.0747213449346394	0.063018474385574	0.427162355126283	0.0988503075811997	0	0	0.0684157182552814	0.0636514149067996	0.00820728825602788	0.473618816812028	0.150098200308787	0.369933877418605	0.17014324866328	0.352481030929899	0.555169643588131	0.189497690161903	0.0754553567770272	0.244399747670475	0	0.258912152498098	0	0.701086521975509	0.177042536191877	0.567293002600186	0	0.291116094641562	0.324808990826323	0	0	1.53769912040614	0.435478076573745	0.105254767150972	0.187033926589394	1.16841098048511	0.0417315511016118	0.0914658024046746	0.0695545766707019	0.0822097682739349	0.550445528440599	0	0.0242489471028819	0	0.402576263016958	0
TCGA-99-8033	1.7972602739726	1	1.46092954539093	0.203501735655424	0	0.476319082836178	0.218182639156707	0.161086245985443	0.216711048894966	0.0561227717526802	0.0420651261655179	0.15823798844124	0.0958926702341002	0.369675419340958	1.47309846575391	0.0380555254523527	2.65173361323773	0.192867454407599	0.441926112951773	2.08795408081174	0.201263929318085	0.198185881838499	0.189830117790692	0.184018093068325	0.344323356255135	0.114216670302149	0.256180472411134	0.110458903098633	1.29472000054388	0.135774460695423	0.0122346704272133	0.85430819804155	0.0353317393284642	0.0224673837825821	1.71708167491698	0.164520170960282	0.096515832750658	0.0885079053269006	0.450597665815715	1.02989719994513	0.0284910140002439	0.239535799228134	0.248071442885029	0.375961210140562	0	0.274036449048995	0.131086889846584	0	0.886590523491788
TCGA-86-7714	1.71232876712329	1	0.533057244757425	0.622843130810798	0.0927128747633703	0.281582295779085	0.661641439225463	0.458623063187004	0.496489551656552	0.170780362163327	0.129256240276519	0.0768269504817976	0	0.179101050062843	1.93109489241559	0.14515114230155	2.24375620054535	0.997747204952245	0.679085673291837	1.54173189644921	0.492121245974201	0.697774620063926	0	0.0279893551815547	0	0	0.500798892379048	0.462703610106107	0.983026784809767	0.0297590544971205	0.433751176114399	0.851502080852371	0.109082384995989	0	1.90921972495625	0.252579636372712	0	0.0567050564327811	0	0.191131672780098	0	0.0996617942092631	0.0599853014713317	0.376504326483317	0.118372285518965	0.287944329645225	0	0.620846400549623	0.166364271463155
TCGA-91-6830	0.164383561643836	0	2.89663514130291	0.777491929998402	0	0.379712887965471	0.992459849523782	0.351387822195402	0.232226532329684	0.146469758072159	0.0563758069433774	0.110670459920502	0.434837321539713	0.233416776432631	0.923815956608037	0.171213489937583	1.23813505435325	0.622392612610073	0.64887467779327	1.89099137017336	0.488799817996709	0.22067888389278	0.203553876412749	0.137435033455998	0	0.289167898216966	0.770417211441189	0.215073438501393	1.04802618429246	0.122487909513067	0.0327240515664433	0.32045071146433	0	0.0597423304003535	2.22032190548563	0.625105119454298	0	0.0483581538049964	1.32171975468093	0.379775868802188	0.111820624648631	0.165601987421172	0.239401707877122	0.492494561863658	0.101260993453012	0.392932621637402	0.0895763986520625	0.31485311119292	0.603749718694019
TCGA-35-4123	0.498630136986301	0	0.60353381964979	0.037950795381838	0	0.240333015548463	0.0805942379392815	0.180175619719174	0	0	0	0.156485026693779	0.158449232417911	0.00528583101419828	0.614736507228596	0.0983445911950812	0.474136336522276	0.312199765458849	0.407564312769889	0.562225130096864	0.202282551722991	0.024706785889948	0	0.0248991233457817	0	0	0.259041878478122	0.41793447788427	0.168614567615972	0.0906126225206739	0.0171918407297622	0.572758049834023	0	0	1.47712811828605	0.261068356617539	0.0685943922316662	0.025470652314359	0.525651471806653	0.366847462466066	0.0300614139474565	0.0451335270216171	0.154689096987101	0.346131445899027	0	0.163448237072777	0.0934845374779706	0.309111561676942	0.148758823509498
TCGA-55-8301	1.46301369863014	0	0.192692842440122	0.288780666379387	0	0.295698763553058	0.308985197644378	0.111889018767818	0.0668403607803249	0.081378215619199	0.1197699019074	0.0410529686050911	0.028720969474258	0.247221684952902	0.831459459704032	0.10207188776529	1.01988041191743	0.461136642192585	0.608157104048109	1.48268228926119	0.209673107688295	0.124003883960157	0.31830421556482	0.076252453252145	0.178160003069982	0.164168803816093	0.392861539901791	0.739250666119562	1.02202389746445	0.182354161357271	0.0701604886917548	0.344978139879347	0.240422333532927	0.0327491892356967	1.38429433559369	0.820249858129133	0.0712218318354509	0.0779713459589172	0.440981211052539	0.274196666791522	0.0312288673828328	0.0922784180296798	0.0824470843507749	0.868815703787273	0	0.321166552593235	0.0493325227736309	0.2210107475225	0.293674781301538
TCGA-55-6981	3.77808219178082	1	0.175227840695023	0	0.169470909368718	0.445072782344394	0.16532130810256	0.189738103994838	0.254417667923084	0.0827013455331387	0	0.197534377505999	0.268359280449603	0.0548970132319622	1.1301319509454	0.110376107946381	2.39185011753706	0.674156771350612	0.809485885713288	1.88836539632988	0.531389533846365	0.149919978964207	0.115918399787251	0.0262967241169497	0.341732749751605	0	0.264632574637568	0.870614758741606	0.938856992051875	0.0279604356235476	0.0360933468367216	0.185645161199236	0.372947014491698	0	1.81720089777684	0.163205763310145	0	0.202342212341767	0.0571242184960333	0.163128449289185	0.0421741186891359	0.0937730857435801	0.0563951999813229	0.495925376896751	0	0.352259338508964	0	0.0940033061806468	0
TCGA-86-8668	1.15890410958904	0	0.635658322927896	0.195211172140887	0.146490625597009	0.2384403021794	0.745604584135561	0.164163030553952	0.581177660143787	0.071195486702166	0.104955356072395	0.13835823782744	0.121206580210304	0.137194963863093	1.0138467462016	0.0951453230831827	1.87008872165352	0.448699382526584	0.28106775920264	1.87811722574758	0.466575920750524	0.170171354248782	0.36394752878504	0	0.754892965158347	0	0.893402388193363	0.266575347659508	1.42483770554588	0.160218090742883	0.0310019588817648	0.160591544050186	0	0	2.39498279629376	0.548069960935272	0.234459492222873	0.367894590662755	0	0.12596695250251	0.0540178566918825	0.157255997129178	0.04848777028849	1.18456180992016	0.186102544574812	0.306992503099417	0.3133636196632	0.854548602229769	0.135408639914632
TCGA-97-8174	0.449315068493151	1	0.132217167030194	0.516606530745045	0	0.263677584206121	0.908091187622774	0.339472302194534	0.113567943801715	0.1595332182234	0.120630365584829	0.164113034991545	0.0411587033864653	0.121473793398565	1.99700438190585	0.146557735908911	1.40542388028398	0.590653369699197	0.457198592991741	1.44018096042851	0.303511907041228	0.295558236436833	0.161481026860786	0	0.613246008741376	0.230770140546216	0.674227957542683	0.0935781049508801	1.22354302693135	0.0548953091373221	0.457293587430409	0.208538484933438	0.273570672283398	0.0743302334987671	1.31233466328785	0.492536810214417	0.0817059000418555	0.103797286304725	0.126286461627891	0.0997009469220535	0.0476695724263657	0.1310195236772	0.0945301334273553	0.389249273781758	0.0324278922208679	0.257911206544903	0.137677948151252	0.475878043359663	0.474994478146458
TCGA-50-5941	1.55342465753425	0	0.884330180395861	0.368503423053415	0	0.0895147959727061	0.488770071962291	0.164821195831259	0.191986566419652	0	0	0.00779103495466744	0.0428920997060654	0.0803169683740507	0.791732260429339	0.0822691898709695	0.642790715388781	0.393987604322342	0.0652787687693191	1.1128603047036	0.248304382418032	0	0.0864421207745081	0	0.0918752741399758	0	0.437975147928729	0.120812564342864	0	0.0410842419936823	0.0787357671868865	0.325826095609601	0.0764635854216737	0	1.32717655568897	0.122206084734941	0	0	0.409153049584458	0.703359788975678	0.0157071560084945	0.429704921985133	0.0824893040033658	0.253665244698543	0	0.117757768622765	0	0.291143903936026	0.326666349681494
TCGA-55-6968	3.54246575342466	1	0	0.378613298597762	0	0.240650736973727	0.18727290518944	0.236694325038673	0.102171696882834	0.124070274560352	0	0.216525975297544	0.10808390469912	0.130216768565641	0.264303911673092	0.0847617766619475	1.56599624857338	0.332339531552359	0.696442945884869	1.70885831481379	0.255403264702501	0.353675227426498	0.0890572791319666	0.0786079507212146	0.267137614424213	0.128635544468707	0.38565593319733	0.182829715618379	1.43024532502878	0.0423473133534775	0.0545865000690334	1.10410940134295	0	0	2.2351485416897	0.0643004493621126	0.209936122594489	0	0.847379474097933	0.0987743516245063	0.0792133082968903	0.0719160260834598	0.0849883647242357	0.358932609603547	0	0.211461692155889	0.343892511420327	0.668369175906075	0.607937985391776
TCGA-44-A47B	0.786301369863014	0	0.0115409184278663	0.224229492014589	0	0.556873841760438	0.346916167230141	0.274763557261521	0.31019991641871	0.0417394278544898	0.0312455265471932	0.10655891214682	0	0.211927375725158	0.72873240346044	0.123013836945675	3.16958737129848	0.949669092748785	1.22758028831187	1.54836263843787	0.529196967790665	0.172653409500883	0.115369313112889	0.0518703493414761	0.288811765996806	0.165986008775165	0.455853708738089	0.95763546491495	2.1339728011659	0.0685788741867454	0.324334925183716	0.780230465119324	0.28706572999271	0.0655134721478625	1.24308042904638	0.502980152021736	0	0.0788605085044603	0.264180652464934	0.269219307953256	0.235247674638115	0.709159596002612	0.0833858344726726	0.339885339574838	0.110891524497171	0.22896887685004	0.233849416039553	0.284202344765096	0.228114329512822
TCGA-55-6972	4.47123287671233	1	0.119843297391066	0.446455387472574	0	0.178690041063522	0.476003037371335	0.264373206568336	0.142058912872021	0	0	0.201124939148748	0	0.493533286883694	1.27349858322554	0.173749545536274	0.745446975666212	0.349312619396637	1.18823442583587	1.24466181066903	0.423683364220278	0.258048984868307	0	0.0282011331616835	0.131731613406997	0	1.43697092912609	0.86831063587955	0.507661918833275	0	0	0.668547874606843	0.109884876241404	0	2.75334866197895	0.598485551944438	0	0.112083294636673	0.230663175678876	0.0604934638157889	0.0452104712280708	0.518446812121267	0.118438204833847	0.776310289243697	0	0.455206157081339	0.684613828894615	0.148448939113807	0.317676041204425
TCGA-69-7973	0.63013698630137	0	0.285647358531858	0.263157442036054	0	0.310824787053023	0.536971485085585	0.286166284418053	0.169364406157563	0.0272298171960601	0	0.102257029903028	0.127542253031415	0.0705291471192306	1.22878757349812	0.0854023752126315	0.789128149694514	0.220189017123157	0.40496828167322	0.788890374226909	0.26957091884296	0.114391900398456	0.0759273354982496	0.107321150552022	0.157158023995258	0.109889226477113	0.380754340872589	0.297862460331424	0.592326349789719	0	0.187873372775628	0.151692271280928	0.0339577189547294	0	1.91468934680394	0.323566591959983	0.0928376377175219	0	0.126055884140984	0.0783956291303642	0.125664075279672	0.120023998553825	0.0724433468259017	0.224323366696723	0	0.0318586179696592	0.0956297642477436	0.204394472284597	0.28969583588086
TCGA-44-6779	1.36986301369863	1	2.27081712698839	0	0.082177974179705	0.113129210834715	0.155997846924551	0.179121207519873	0	0	0.0585059005296452	0.00992087668861195	0.206417159462889	0.0516886287450859	0.390196513123734	0.0529577281914642	0.581322688032694	0.111074047588891	0	1.18610885016778	0.504697232743911	0.0486977518987402	0	0.0247454993561715	0	0.157362061640382	0.25017529661147	0.0781367116303829	0	0.0521526276751928	0.0996035128627822	0.0902810316260098	0.272719789395547	0	2.12611008203985	0.153995348223941	0	0	0.382826919128042	0.392592490194609	0.0972717247977844	0	0.153776020217954	0.337238547104861	0.105026380950336	0.0612241178813276	0	0.0885785668518012	0.404705013656819
TCGA-69-8253	1.16712328767123	0	0.197555184861223	0.220561634338025	0.0261294592292496	0.148084306974283	0.192097561462106	0.237093511560819	0.154597725361726	0.0247477712475904	0	0.0667223834104572	0	0.134635758461797	0.550728318768533	0.0332526345240069	0.810263100214239	0.169633483473488	0.330539814098231	1.4182261160865	0.128663702407084	0.132697227833976	0.258556551878109	0.0459545195525197	0.47705929694967	0	0.312523917273777	0.372957668152199	0.691239253272251	0	0.133010816390042	0.446196191349437	0.0906933433789057	0.0196184598589628	1.54399319341966	0.0740751531444804	0.0428930618040893	0.107379173192885	0.413212237585577	0.0873424917022562	0.0371681319645465	0.395182379169635	0.0659330160806658	0.0984908013705348	0.0984700498608354	0.0759682011237468	0.0296207339881332	0.19922556231788	0
TCGA-05-4249	4.17260273972603	0	0.214910234727903	0.119332051125252	0.0672313912497627	0.265351462448311	0.217401608063727	0.312747079605398	0.151485962387118	0.0322136666786876	0.0940544788604031	0.0634021254631075	0.0224009571679886	0.243743973660333	0.772080121801477	0.0955421196214557	1.41142016361508	0.296276263397871	0.802459679100973	1.10086196046701	0.165734509488474	0.0592314511315418	0.13232641777064	0.0101209072028701	0.184456840286719	0.0661193043137825	0.467568319267664	0.094832220964968	1.00196702681996	0.0214503586731666	0.146201040541937	0.451960357317036	0.117262662679803	0	1.08325338320294	0.426310608860971	0	0.040979186073554	0.336607981156561	0.112968002839111	0.0640719297950224	0.269773548666881	0.0433633584891684	0.412992620746207	0.0860467003440641	0.167979818779298	0.3456449778483	0.388696539243584	0.233512931552809
TCGA-MP-A4TK	1.59452054794521	1	0.0994707546606618	0.128824935543312	0.141880493187741	0.426062586082296	0.304374686082813	0.287022087478948	0.616335336461912	0	0.0685265270682009	0.216870971818969	0.0162106765121865	0.320396640607183	0.663630788884672	0.0920997056270509	2.05479282365717	0.509245995478841	0.501794031238404	1.51464752020296	0.276171297499456	0.111970948862403	0.404581302060058	0.0575108138492622	0.135518229750645	0.0945454964363782	0.548997553842347	0.54389200349112	1.45300813825621	0.105298140522674	0.371895981749054	1.28815784085149	0.217914670750749	0	1.58702612665098	0.300656073083714	0	0.222114238792522	1.62113753196987	0.0314742882397219	0.102702429315078	0.103315259437325	0.0622155531279917	0.389038214995498	0.340588712971146	0.426464683618573	0.516088813368944	0.176639415834525	0
TCGA-62-A46V	6.02465753424658	0	0.0261571630857466	0.173363738450808	0.0500741101761385	0.690981281677474	0.868424747004507	0.293585542161486	0.285199643746321	0.13790141662971	0.0355356760264576	0.543349924796617	0.0969528370008862	0.270953139396585	0.677013290083435	0.101944155571144	2.70782117619624	0.90150246090159	1.21101314759583	1.15821965281659	0.871201483456329	0.343596721962474	0.191862014232736	0.129371768154425	0.728005714123047	0.0968566619608189	0.364092674081974	1.16398286587009	1.47596968370085	0.0159115055357932	0.119207992529646	1.70346706571972	0.94069149001602	0	1.53657894077964	0.527254756417153	0.159153656136785	0.08948893464595	0.126384621454957	0.124928893710712	0.334070226524354	0.424943699996647	0.0322290362698982	0.305868291113558	0	0.555985227050272	0.263549693760732	0.505583379391015	0.406200532627781
TCGA-MP-A4TA	2.6027397260274	1	0.66263021122373	0.190632115560683	0	0.387516230408305	0.165811411336346	0.129610753434372	0.56914926495623	0	0.0924975841544075	0.184162902198198	0.029287329461715	0.0442196969522768	0.179513628648688	0.0905883064753439	1.09365746691027	0.377142169964233	0.526456131304628	1.25115760428529	0.173298549356369	0.350077351544258	0.27479011185653	0	0.576809378083223	0	0.300157601287229	0.531270052333152	1.12612133632897	0.210450064839602	0.0888643892151586	0.869112153053367	0.244827088027026	0	2.49751982784584	0.993656050909077	0.0726054731091469	0.0269836646797842	0.448530275702351	0.684471241789659	0.123364666179169	0.138883056217602	0.214071820160799	0.281614106406616	0	0.313533605044821	0.0502983022890383	0.204094265510062	0.157209111149333
TCGA-J2-A4AE	1.83835616438356	0	0.673151327096885	0.558914325946364	0.264657486199046	1.15893479440033	0.393759506762475	0.584496819792205	0.247222577126407	0.106006334117137	0.15540651952663	0.550497540017125	0.276623390932958	0.287515793994224	1.29332810331179	0.0810631707778059	3.04246293861858	0.910539419913016	0.790295786506167	2.30350752334675	0.538211248150334	0.437008547691123	0.148114512066031	0.09938201257538	0	0	0.526697148845018	1.52283415240091	1.95530982727858	0.155497062773172	0.156507290168559	1.60448129452949	0.415294853118858	0	1.81920996310355	0.6952198044561	0	0.256498279959294	1.13783661669467	0.489494125689706	0.0675275507370597	0.604762038375903	0.141476738177767	0.867624579293146	0.602934848729939	0.660628659143311	0.24223676343502	0.334595962331463	0.800392188963476
TCGA-55-6985	3.37808219178082	0	0.609720744557216	0.243095518841042	0.266708466072243	0.31194221965605	0.19956022497759	0.251951207729804	0.210499470150385	0.13239918908931	0.0508067440875862	0.0508251383168098	0.159069298601909	0.3751408744802	1.26224591445502	0.101461605862227	1.27694013106326	0.0966851699831917	0.978642500066479	1.60340378375054	0.390574349745334	0.0422704558661149	0.0951126066615713	0.0214559732055117	0	0	0.270604791760474	0.519846728378228	1.04758471549093	0.0452764668761763	0.086656255880368	0.788332364484001	0.44406411376003	0	1.68348685108184	0.197035673595487	0.116126818825502	0.280509256089012	0.700518536854726	0.731974870112826	0.068087405097072	0.0768366582783558	0.0461016636851711	0.369288895736861	0.091396326192613	0.315035230109631	0	0.0390272003078777	0.1289316160804
TCGA-L9-A443	0.528767123287671	1	0.0293063507099535	0.586163381034372	0.162004640710945	0.806386837492299	0.207078217214947	0.103598656711565	0.451798754339627	0	0.116245969022622	0.334742052175768	0	0.174013123460093	0.943755205513946	0.0883752049764791	2.68212581271823	0	1.46151651077117	1.01009520166069	0.0571885426973383	0.158348144666694	0	0.233126395875643	0.154787460821809	0	0.455778500353461	1.18828570697162	1.41431633221553	0.0700532507247864	0.195249567328656	1.00273419992311	0.247932737508802	0	1.96117619021862	0.46534533842461	0.177365349445504	0.193522474615439	0.107041665021087	0.193744245209469	0.0793822621145613	0.0603054127228435	0	0.412625787147027	0	0.251487636977686	1.02439344342774	0.0604551831825967	0.595158365361354
TCGA-97-A4M2	1.70958904109589	0	1.6193152655782	0.473469198041952	0	0.594475142212633	0.568567276984654	0.276501287021404	0.941646544162667	0.087590118678789	0.128784177022707	0.228042716641106	0	0.480286726121667	1.32564769381297	0.10273832887109	2.19886204739639	0.857992886865547	0.873189693422246	2.18390513541199	0.344797836562073	0.410532734762846	0.88224415702086	0.0953219732687443	0.690984585505249	0.257014940248292	0.434455592925763	0.909901030868279	1.48891425529545	0.0730045956470009	0.0192585991888317	0.877925543122972	0.304191557542279	0	1.62902964210155	0.76458822317479	0	0.110856495248404	1.42900105630053	0.537622206051844	0.0773462402388816	0.192192144877497	0.53014790036814	0.53164972881236	0.0601740169832908	0.620975749513822	0.498508037552757	0.362575975186395	0.314430094004699
TCGA-55-7815	2.11780821917808	0	0	0.241565404821096	0	0.256890609962043	0.987122768299072	0.105416424909153	0	0.172842449072972	0	0.08856278061922	0.388155804980836	0.115925279987728	1.68183468215246	0.118708043917308	1.47571527558873	0.126690802946117	0.345498115586275	0.895622538389174	0.497453769016204	0.0557136817541057	0	0	0.253623011116377	0	0.858066320553771	0.252758730650276	1.18378947242596	0.17204183696703	0.285231867212257	0.671291470025322	0.110427832420671	0.0708823018614988	1.33130393442346	0.090305549348732	0	0	0.870072224823328	0.815913029181475	0.0676327148109902	0	0	0.267455855867011	0	0.231447154829577	0.106078343421937	0.87590317827482	0
TCGA-55-7576	1.83561643835616	0	0.0969992070107338	0.17559064259642	0.0754640510371548	0.131576749574491	0.450124450602732	0.232581437078197	0.0777765196623581	0.139694493387565	0.0181196113528458	0.0624698651732454	0.152588939497293	0.146576503819751	1.72036778258631	0.0604872105978107	1.15832086785795	0.620762431966797	0.303535754105872	1.12615086726666	0.449359475618847	0.116194750884398	0.067720155262476	0.0226867225831315	0.140587854107775	0	0.251278689117671	0.307940576477945	0.870073329880049	0.0478511411967028	0.0413895296113323	0.329262318028705	0	0	2.03455134240185	0.164015047419215	0.0420219674126419	0.0610768445288223	0.701705449471868	0.0380741841465414	0.0601856681842416	0.0275624505326925	0.095853117041636	0.276593616253758	0.0328916747612161	0.110271185921874	0.0290164738888073	0.399518174065814	0.0467882575870042
TCGA-78-7160	1.85753424657534	0	0.950880671139379	0.467836102040493	0.059880547273357	0.1734912922222	0.270715508908804	0.563539478767557	0	0.214717805244108	0.0838551132889641	0.042552170062835	0.019917758205428	0.059629183680279	0.344211982350573	0.0759656416668302	1.08604796708447	0.710619597070056	0.423493516047279	1.43032381570706	0.474395338299734	0.168781292549378	0.361160503112932	0.0356472741636526	0.240922545151159	0	0.383741888444169	0.164419830824762	0.69916381169117	0.0564754192922722	0.0246413203568212	0.302701924892946	0	0	1.81116725164509	0.361833026634681	0	0	0.410970368853565	0.556145385646598	0.0288119429990312	0	0.112797171992397	0.58102762293359	0	0.304596900053067	0.194466466327349	0.214422641385309	0.108412984416625
TCGA-49-4486	6.35068493150685	1	0.0401982554806187	0.113915140752054	0	0.116814570514053	0.0746823029479357	0.113708939306037	0.0789641668113603	0.0246192661991451	0	0.0395931607943768	0.017106187825131	0.0481566817567966	0.277305182021855	0.0248811854134484	0.505654592861479	0.200307352048012	0.126281571040924	0.918446307322468	0.128018880052546	0.0748379577428968	0.0687578718466142	0.0154007394427312	0.0731074824184823	0.0506707362271583	0.20359760017884	0.250823237906043	0.341996787929483	0	0.0211678725861577	0.214426123029607	0.0607779012378289	0	1.60238656335584	0.253590216645214	0	0	0.16069460427261	0.0111529051020172	0.0124309090354386	0.0554488187593737	0.0166805708807668	0.618867477180435	0	0.0382851754186036	0.0583444971119004	0.258710065372883	0.0475104838259843
TCGA-49-4512	2.47945205479452	1	0.0351412651095152	0.229067240438551	0	0.364050480075611	0.405497915085524	0.685529257023824	0.198225290696192	0	0.0476881504635148	0.10143845633833	0.149640074876588	0.367687998762903	1.87705951199698	0.0850478474427865	0.914096486293632	0.6039836108389	0.740330046474397	1.62242175812252	0.571294431768924	0.0396686465915879	0	0.0595559256515971	0.184068480446623	0.129063209321286	0.392294009709259	0.666759590869803	1.37893776571871	0	0.183243771912901	0.557729244249294	0.0790514831503189	0	1.8474355368831	0.49735798948013	0	0.157029490148595	0.578738870898834	0.085358149333838	0.0794811724446019	0.32934962090551	0.12609418298434	0.533629097729618	0.0858593709018861	0.121685438545425	0.216693387562113	0	0.839033337910115
TCGA-MP-A4TE	2.45479452054795	1	0.0218682220107653	0.180449356736407	0	0.202190634005188	0.193576469685768	0.0778047064700187	0.399790922948667	0.039714851270702	0.115391967161024	0.101498807034665	0.243370031931712	0.051992789966049	1.65799891954667	0.0662847704727038	1.40242094734303	0.402772266522477	0.341438272914069	0.771927401279299	0.124706667047295	0.0963604900798159	0.109906560445246	0.0371794924127835	0.116755841728844	0	0.22524975344901	0.22399271884591	0.456107915610197	0.0132947795440614	0.0509593866644206	0.295576690819383	0	0	1.06748039718715	0.481944599434594	0	0.0254638627228824	0.205214198376932	0.195003578491009	0.0691748920619511	0.326722562647236	0.0793960395120862	0.143698252961759	0	0.0765768396926353	0.263969690334578	0.152478613916496	0.148720823628028
TCGA-49-4488	2.38082191780822	1	0.0389323300455993	0.0672574811489958	0.0742336004331702	0.043508672971911	0.0723573049749658	0.162317299732805	0	0.262964794118675	0	0	0.0730816859846475	0.0829032039919618	0.588406907764809	0.0240936108893871	0.188181243473402	0.194325379774855	0.213381750456022	0.670243106903482	0.40423697501581	0.0439407376056376	0.0988006505860105	0	0.104982708314847	0	0.356840643951559	0.0705735276785997	0.151842714550281	0.0470635962734484	0.0900265360399621	0.0815752529447077	0	0	1.64378047515221	0.77426686833887	0	0	0.752222789516278	0.211348679219621	0.0180162179860045	0.0798354954004209	0.047920837213403	0.351442666274445	0	0.0552667319513874	0	0.0800324418925166	0
TCGA-50-6590	3.52876712328767	1	2.77104865717716	0.154376724669916	0	0.189142908259376	0.44907385280492	0.322513133358164	0	0	0	0.0418333849499497	0.0195787090736605	0.169186152419883	0.122049565270088	0.110643348920407	0.706622051091457	0.649593203452711	0.323650452150552	1.3444899351314	0.173197167387082	0.10190405142681	0.152940756847971	0.0350437170745117	0.162324648016463	0	0.204040400903079	0.307187181472461	0.609114872442715	0.108993777364157	0.0242225458081479	0.243134307385347	0.0694128700537825	0	1.4599225760203	0.310511953973358	0.0959597191927194	0.0358452232866689	0.62282336268461	0.050410601917821	0.0283229819623808	0	0.146097324309775	0.102970767626823	0	0.16764553880055	0	0.124323065707051	0
TCGA-38-4632	3.71780821917808	1	1.0306510706586	0	0	0.0692259643169509	0.207671371584658	0.0284481446115552	0	0	0	0.0178849317838506	0.392674177758818	0	0.590043467271785	0.0596934544314748	0.9802194750206	0.366649873409345	0.278885302801323	0.36535222929319	0.572139757071033	0.0440873890241495	0.0991242121163592	0.022385157225932	0	0	0.268165832069662	0.0708069207930968	0.152331024035877	0.0238034368024673	0.306723968256749	0	0.0877257611921916	0	1.78424138434675	0.205051381015473	0	0	0.42583802963888	0.0322630084956627	0.0709870431411876	0.0800986761535552	0	0.15865190365581	0	0.0823964303100875	0	0.228609757737002	0.370377236747776
TCGA-50-5044	1.70958904109589	1	1.45396118470591	0	0	0.0724427335236857	0.282458280874068	0.222688520181581	0	0	0	0.0645232267508884	0.0260311199858574	0.288143229279394	0.234446744822942	0.0253163080774971	1.01807502075551	0.540733794539013	0	0.96360903110886	0.294699836258404	0	0	0.0234430742835759	0	0.408595364814641	0.127691610965889	0.144570279594435	0.43296876980221	0.0494321876461966	0.0944876552746379	0.384883983914638	0.0917751819734642	0	1.37484918051574	0	0	0.0475707851741805	0.281937847235956	0.146154551352243	0	0.0838061598913455	0.0503318126721185	0.266600641846669	0	0.0293118145895958	0	0.0840126167425626	0.140401702625306
TCGA-38-4631	0.96986301369863	1	0	0.067930695411503	0	0.199711664119683	0.208992877469232	0.137835174331964	0	0	0	0.0620631046860937	0.0496249969328954	0.00954677354953313	0.0793300733958235	0	0.478131873247071	0	0.343002389348939	0.338639027341842	0.347384686049909	0.169888452704991	0.363380470019364	0	0	0	0.302717481019921	0.139201756291539	0.418324575206922	0.0475380118618491	0.475393524396131	0.304599469880906	0	0	1.69702559441014	0.54726611197506	0	0.0457467994192562	0.230018267697336	0.0484514297412348	0.0539244118543393	0	0.0952360548328146	0.250343628275632	0	0.135703478584737	0.164898111631253	0.682641969794841	0.258773250785472
TCGA-95-7562	0.238356164383562	1	0.109434581301774	0.0301983613471662	0.0333750597423956	0.0500260663673378	0.374467492916178	0.201067091860669	0.0513167512898475	0.0316144142118706	0	0.0158122632473433	0.116959805553887	0.0856570297374446	0.0698415878802928	0.0372068161740568	0.438385658071021	0.291230298450412	0.249029389315802	1.34633943521898	0.280962905091861	0	0	0	0	0	0.200087321542405	0.0931050334697284	0	0.0314607414194838	0.0405975550175683	0.388917219298174	0.0394109441518147	0	2.19951168836367	0.265912358543795	0	0.0402191341411171	0.222605365132848	0.459032859283314	0.0159821053833159	0	0.0633778586752323	0.251840790651677	0	0	0	0.12232831519146	0.281535023620351
TCGA-69-7978	0.367123287671233	0	1.80032664685752	0.153832747672799	0.0354818064197394	0.4230217368181	0.616906689978006	0.303316412882315	0.25413556200294	0.0985722063914002	0.121550263736058	0.113798185778732	0	0.0951533659985351	1.05783681067897	0.197758375134159	2.0742024543484	0.626624478512148	0.433795321183453	1.53415747817716	0.204762617217868	0.302564008398129	0.263698350807254	0.0314613540428388	0.192037245827645	0.197696900645078	0.492993960782497	0.462846267517448	0.877661141254629	0.159986045319621	0.178332578326401	1.01076513392855	0.0418931953203483	0.026661823064284	1.78422380109889	0.540607996863938	0.058125796459427	0.0215341209628976	0.953012710822051	0.511093490102684	0.0911008158608719	0	0.252315111359849	0.530918254416184	0	0.351881304301179	0.154506442569796	0.432618542597547	0.544500746875119
TCGA-55-7903	1.55342465753425	0	0.230602558733545	0.0429803481734679	0.263932924984605	0.686328760612097	0.442014353164577	0.538781389952205	0.390227216682725	0.288907302133714	0.0666028259219006	0.333376330109356	0.0157475644439294	0.321765580564978	2.34408253307768	0.0967508424488996	2.81560575792816	1.00362022528427	1.10080007433043	1.73256183391623	0.423876628737071	0.536765216719419	0.0633858238487749	0.199281857497543	0.131797886360737	0.0919143355193584	0.563313864710378	0.965713519311889	1.82040242240036	0.102378231452646	0.019488813892474	1.17203172086038	0.212093155347091	0	1.40412108719632	0.65873384375629	0.221238009659244	0.138864130301893	0.203868056719128	0.378416735190264	0.0890925663590519	0.721556315225005	0.0897734705085197	0.184384152026968	0	0.531477582914891	0.15565002779489	0.239671522759755	0.317826169274263
TCGA-4B-A93V	0.695890410958904	0	0	0.156277001929157	0.28867665836106	0.548354253089231	0.849169581346932	0.0994570195204486	0.948816861821607	0.124160732958445	0	0.0682310638536784	0.0148989437215745	0.0935044143129441	0.522009232547274	0.00726233037139735	1.9446808147559	0.11957777391624	0.466903130593381	0.421392655285293	0.255581340537702	0.245311526430296	0.327564816109702	0.40806747637401	0.396892161383066	0.0870827887164766	0.311192338738833	0.62372052527172	0.846568653066985	0.0835486950157864	0	0.504240843775437	0.153600296713004	0	1.21041068551047	0.448795361028736	0	0.106283936210894	0.0861397076650443	0.0851339259497078	0.114825842292113	0.889481563971115	0.0572541840384868	0.0878977838785423	0.0576502288562415	0.0497796991338714	0.0509090980936855	0.269178366456079	0.906221183717153
TCGA-05-4430	2.08493150684932	0	1.27684094896488	0.162437259004557	0	0.102873341898212	0.0897974261360938	0.199989386024356	0.226522494289248	0.0297063806372142	0.0222144704562988	0.0222225922936267	0.0510859637748361	0.0954276262128057	0.355536624574815	0.0739148271217358	0.840037225766923	0.505980141404177	0.288238757713315	0.866113408917014	0.238129468100295	0.0366696407803568	0.0827079432310902	0.00932759791535575	0.0879134701541614	0.0610282654458164	0.159364970197894	0.0875966125951282	0.127485018520639	0.00992141972281657	0.362735011677655	0.133363388884099	0.0370383746773905	0	1.73884251394996	0.116988526208389	0	0.0190230597715456	0.583501253436227	0.0661285924621385	0.0224607547526322	0.0667606427447562	0.0201387369223242	0.332804243744404	0	0.0798209864415036	0.0355437457370874	0.293419516167248	0.0572347498537759
TCGA-MP-A4TH	1.22191780821918	0	0.103610257839927	0.119828108487588	0.0453598456463756	0.423076945716756	0.246927181635344	0.493852350144457	0.260237195566012	0.0429763151638314	0.21147004407326	0.192680369438176	0	0.280569999811648	1.19295288015926	0.0993763027307857	1.7225377202613	0.607231727699826	1.06544754375126	1.59383944834609	0.0462868682503144	0.377758783956238	0.425486482606558	0.0664491870972733	0.400122220511815	0	0.555139009071758	0.313379606930043	1.93349823557731	0.0843050250562354	0.125498017116494	0.611498094840862	0.501576006795166	0	1.23317819246405	0.316764288295986	0	0.0811669164272955	0.168897180054847	0.332329618710559	0.0325303707691852	0.0960410862822487	0.268199974017997	0.326103899283426	0.0581768262515001	0.373268007965254	0.19535881224009	0.291940265445923	0.819373810982123
TCGA-38-4626	7.10958904109589	0	1.31827098908227	0.321282688451543	0	0.295621014460845	0.45193885644024	0.198390136291624	0.210786727815144	0.114373872572812	0.0437203420260949	0.1160846164114	0.0136832090961807	0.0811394812224144	0.705847653053635	0.109370873215943	1.35720108387059	0.522382477564388	0.524576814742589	1.57980534465526	0.180714147239051	0.151338305990253	0.233270547795049	0.0123175647914796	0.0871833020199009	0.0801377110437274	0.47091268368343	0.499528678402414	0.843051662423512	0.00656530799673257	0.285065305646486	0.29165556601362	0.0959302002163504	0.0156137353529619	1.13430841306578	0.206060523813298	0	0.0497589695275518	1.75370375409127	0.333895405296565	0.0586393321924792	0.170205294347132	0.140389057201169	0.339804786617349	0.0267481752027009	0.373429449611214	0.280152039527014	0.564238177183217	0.146648883109442
TCGA-50-5930	0.772602739726027	1	1.29215627307889	0.211631852150894	0	0.1124891402672	0.749424734532898	0.0466365307213004	0	0.114691844656666	0	0.0147689300481792	0	0.0310531297170726	0.721035937382092	0.0782743417698485	1.06067344665084	0	0	1.39841942212032	0	0	0	0	0	0	0.295966587316947	0.582977805607975	0.794848499770426	0.114149971315562	0.191710614102516	0	0.141994704724026	0	2.10209400290096	0.417868259918068	0	0	0.594362783438725	0.103824727637689	0	0.129857408483474	0.0784840579018075	0.317960646220797	0	0.0458927363146915	0.136459579238019	0.772462549592674	0.215314376516217
TCGA-78-7535	2.6	1	0.0553267127596382	0.25686512201657	0.119352373233881	0.232707239061764	0.275043034542285	0.405107704460474	0.26323199102925	0.0291515185198735	0	0.116051205291353	0.0302917973721296	0.157558540072559	0.630757074366359	0.0439691860676769	0.656320634331836	0.160611115088015	0.429923028073423	1.34987568221911	0.23398180899704	0.155307372687454	0	0.0540618503825491	0.387618645003899	0.0599003873529054	0.115213382081559	0.515936562374311	0.294678397319071	0.0668036159619668	0.356670958079738	0.583863610467743	0.0718032385221889	0	2.15873125629481	0.142209301199915	0.0504696774457557	0.1598926286209	0.0397661925898637	0.13308886806973	0.00738420792865022	0.380781281544237	0	0.365530589088851	0	0.281289860798682	0	0.0974488079356046	0
TCGA-NJ-A55R	1.65205479452055	0	0.00600009304264992	0.335441522561729	0.132958190166542	0.576038239985622	0.358524545827628	0.210695949987605	1.06720088611046	0.0644628227479581	0.198732885770913	0.347958927243027	0.0151491852770981	0.282479897433785	0.404860298310841	0.296737549344905	2.24425353431111	0.45782844487222	0.803062336574433	1.52178848423881	0.742772253196919	0.421437037936927	0.25628353402929	0.112009141533593	0.737281538636245	0.0449331144513926	0.784633966200275	0.701647702418195	1.27528661709376	0.0849186724439098	0.218483238318305	0.278247085720039	0.105891489801204	0	2.199163170116	0.579902666617611	0.278029009099564	0.133798309527815	0.0733230792305377	0.0911874332594194	0.0542126900012837	0.187393661811919	0.318464588882413	0.299019530562731	0	0.244214862327506	0.595823672247097	0.241854335937094	0.799701813018246
TCGA-55-6986	8.93424657534247	0	0.676527846283564	0.573958079387491	0	0.255537109754263	0.131909778430389	0.288859121535268	0.105729308748397	0.0656055628151968	0	0.0652746845473188	0.0230722656994207	0.343851563998468	0.700396125896967	0.0662936579644767	2.38701974974484	0.681601195704426	0.260410042317554	1.78792344894214	0.202257723230542	0.0807515207354417	0.0921726966077751	0.0412575913730017	0	0	0.323016630342605	0.505851712275395	0.785017650044647	0.022093388996815	0	0.405847211809257	0.0815511753963273	0	1.2079340709108	0.305817286671845	0	0.0831989735703662	0.433329651490626	0.287196850600562	0.0819940643719335	0	0.0446532146131252	0.213099007942236	0.0885678007548876	0.284611020347453	0.223222474111698	1.02523437274888	0
TCGA-55-6712	0.468493150684932	1	0.888567050620303	0.0664724020472106	0.0733691509515458	0.141243645527279	0.543368019839752	0.082471576150879	0.215913968088734	0.260090807682643	0.0521887457085259	0.0436365143191607	0.118449953040666	0.0730625817892587	1.34936437732505	0.115296354272211	0.822620217531281	0.583648184117713	0.144045351243377	2.16101135059411	0.512009552982571	0.0434237424287578	0.097659658666522	0.0437595997284678	0.200579631262066	0.140878312798141	0.270936642712263	0.136284036101893	0	0.0692152109660254	0.172796528941449	0.487842492591245	0.0864246099203129	0	2.54616307779985	0.379384999467381	0.119213753264844	0.0447573739624329	0.910023111223655	0.222829656550498	0.0868931731597956	0	0.302868074371234	0.900475659289368	0	0.567846970547301	0.161471326604543	0.293302332765686	0.822593249571815
TCGA-MP-A4TD	0.841095890410959	1	0.172084477497704	0.0448491348177767	0	0.327968058883037	0.458729511105389	0.380759476636212	0.345127456047134	0.136475722778758	0.0694742729222106	0.188820947890691	0	0.503276166036268	1.61973367820054	0.0858094686448968	1.91136945585711	0.515311485043037	0.543022067139656	1.78814736592687	0.440005181757358	0.0859482962242102	0.18991410596075	0.0725256545572344	0.535526668321727	0.0958413048711517	0.500823056097095	1.1553010728756	1.77538814952437	0.0313101989885672	0.0989642185276192	0.585308417518195	0.271068603731981	0	1.60059660681482	0.711777779299804	0	0.144698633649326	0.397222372460807	0.0835868306738118	0.0929028091952915	0	0.0936118932159754	0.417709527441247	0	0.141891293658275	0.212389543256057	0.272112675195493	0.0899503323217826
TCGA-86-6562	1.03013698630137	1	0.240801752722527	0.64087545473204	0.16833165588034	0.119175737566339	0.567744257180311	0.246194145097285	0	0	0.081687632245559	0.0482288605385408	0.0385263226966424	0.0932200007608107	0.906360910040578	0.178328689742191	0.475142537702863	0.225247223441277	0.320860763708195	1.43797679221689	0.324990891599957	0.0344436262446387	0	0.0517580449790115	0.0826644847852183	0	0.296120953684131	0.304524907970147	0.333580017222751	0	0.0708101075360719	0.398507919803899	0	0	1.62929300252911	0.481710681278138	0	0.0701568428994321	0.540514716617517	0.0621524033982481	0.041878062877884	0	0	0.351453781840898	0	0.0854514022926475	0	0.0629029739640792	0.105633629867274
TCGA-05-4418	0.750684931506849	1	0.496663182887001	0.249357957541121	0	0.130163560485155	0.0575117149540138	0.129825605661795	0.045861068060604	0.0559238301010669	0	0.0350261864527726	0.0485696970777898	0.0223175832835064	0.151352031412371	0.0238164071984138	0.701843376628599	0.262460820547411	0.197928279915065	0.854597582371563	0.227092025097569	0.0688875391105841	0.116461523147982	0.00886181904335298	0	0	0.440171071452954	0.136329243060984	0.28617180604261	0.0556542583918029	0.117505019905914	0.476108314381609	0.0695725175752802	0	1.68492194377121	0.423320748633402	0	0.0180761576918198	0.330041920286384	0.430309897618046	0.00714980816006123	0.0634891365459306	0.0191366657441793	0.276872521365802	0	0.0759261542828315	0.099067600821486	0.124603663442883	0.253641162717187
TCGA-MP-A4T9	3.46575342465753	1	0.978114459324719	0.259927897561067	0.0873376981523201	0.362757292665522	0.571749130739694	0.34456386200965	0.0680230007510634	0	0.0923389027678371	0.169791832620521	0.0720082414913544	0.283911632525402	0.375847463550133	0.11052078587729	3.02915760789898	0.328413830520995	0.428040824031258	1.93382104140744	0.0890965389493517	0.0770084824429699	0.170781242646644	0.0263322047591585	0.12328728796414	0.0859028106958996	0.409711054269957	0.374371767537143	1.20901432400623	0.041796052312825	0.139433199963747	1.72392262074568	0.63586541718728	0	1.61518748670822	0.505662149940842	0	0.129917490433368	1.33152258737509	0.0839795924372924	0.0106741336628712	0.138648542879525	0.0564705054293158	0.378441950498566	0	0.536071835239622	0.235213429018196	0.455025485132298	0.427361419456414
TCGA-78-7143	13.5917808219178	1	0.358142776625946	0.237279481843969	0.514549843685248	0.380749375729685	0.503290369720862	0.73908520085151	0.385183761543075	0.321532017271555	0.0656440530421553	0.324522380027257	0.119699345569714	0.283873146444217	1.28230135420375	0.0666926692235089	2.05422193597415	0.490664884160886	0.762672942281547	1.96180364056433	0.265315699774165	0.158138886027801	0.122351423519302	0.0278043182966441	0.359238872722463	0	0.462444730841241	0.58572941530832	1.16816564421422	0.0585312523869581	0.0753272452298628	0.593077068288451	0.391845889477297	0	1.8988715026795	0.431291626474356	0.149079840918183	0.162803116040903	0.353583698112454	0.349808169074437	0.0224611723525896	0.191675969819342	0.171866916931492	0.882707101643553	0.0600049698881017	0.708314746524565	0.335605487630397	0.146443461432836	0
TCGA-69-8255	0.353424657534247	0	0.168491982337271	0.0631139420450537	0	0.315933667917643	0.292674926954655	0.25359554125949	0.467548793180654	0.0223504118017877	0.0974344399745755	0.248933222410275	0.0155260005409939	0.0721987200860881	0.253682547513101	0.0225883855694819	1.12100611461857	0.370431028887852	0.395422934626479	0.769355963170921	0	0.356287959817085	0.339911670545752	0.0483394448781032	0.461759875034586	0	0.237241737466603	0.22928101748211	0.817756020273835	0.100979611671978	0.0287273307930332	0.368176177931652	0.184739344395137	0	1.75880843704158	0.529801760430706	0.113293247014238	0.0142994053168876	0.401245113980917	0.233882416968353	0.0391032212049493	0.0503879629715642	0.0885418179720593	0.184123478119156	0	0.0687256148402945	0.153561516225194	0.268904555291055	0.3137856728688
TCGA-05-4384	1.16712328767123	0	0.464205537230728	0.456800294346916	0	0.309150360793748	0.290459533002869	0.11910813834511	0.0987579032469672	0.0612237279452579	0.133562828723279	0.104969736521502	0	0.213611674341272	0.747921521180955	0.130843594018127	1.3250217109874	0.585151673727679	0.635033081672713	2.00664376244566	0.30301279338322	0.280441482640503	0.244182291796032	0.0384803046924133	0.258682873088838	0	0.657552352533924	0.72437796299196	1.17076757138437	0	0.0527335859713321	0.265201028536495	0.148447312077616	0.141318587221545	1.93243625353673	0.611670215185936	0	0	0.501289102168126	0.147316090922403	0.0765463714492475	0.0694889014332921	0.159839943392738	0.892516158979985	0.0826957368531111	0.364991027656756	0.553624263845269	0.402236489624797	0.507551663552552
TCGA-73-7499	1.95890410958904	0	0.0386505653812174	0.161478412183775	0.0373220064159399	0.105653621592875	0.268103950424385	0.0828454499353385	0.165615373300734	0	0.0264520527835496	0.0264617103392336	0.291030977372073	0.104367176182717	0.414959547999228	0.110238071606479	1.47692747989607	0.402772123567486	0.276172674697259	0.86204461638181	0.372133554637051	0.225083949575037	0.144756982354652	0.0654486343103109	0.15366503056812	0.0724863377011399	0.20188975375681	0.231656362710795	0.868925070011244	0.0351840501199262	0.103759995327991	0.657604684125577	0.246190239354763	0	2.26968496115743	0.203007102193073	0.11974739351191	0.0669295970548256	0.544556873293177	0.323887787511831	0.0355507906856539	0	0.223584951802003	0.471006153873858	0	0.400329532535649	0.162183746535382	0.260847079966711	0.52039121924844
TCGA-86-8075	1.31232876712329	0	0.0472757510873545	0.278702422880784	0.354621689008226	0.33173123177586	0.875910988581817	0.21553946253903	0.0926512705724409	0.0852538084722572	0.145275162040677	0.0571016444421888	0.1074775592589	0.0529025595574849	1.04793808973729	0.0954032939606346	1.88503842564375	0.337309965435093	0.517419938366448	1.7759076986928	0.629467653544675	0.0357767301928501	0.157171258157251	0.0271247499141485	0.280350845019835	0	0.724410423062014	0.315242832152716	1.28792209997732	0.0939735957542973	0.242415438824804	0.437468316486933	0.0713901203626994	0	1.9678548192053	0.433111149440774	0.0986676756632367	0.0728377463112673	0.23950277828007	0.425571544866351	0.126737224570376	0	0.114050663553833	0.335735377359237	0.0392989797436481	0.17225910485157	0	0.405102498847245	0.30664848609686
TCGA-NJ-A4YQ	2.42739726027397	0	0.189150121171151	0.166341131114876	0.0636013597429193	0.421966400460475	0.568456433126806	0.287164337584411	0.431542733476719	0	0.0451966431060249	0.226248944656318	0.0211736446023288	0.573422906335372	0.363532981336069	0.138324052693043	2.5968187682425	0.577554124058021	0.861076858597783	2.09307401284466	0.243704538660936	0.144820647506277	0.381313056825724	0.0929028768313049	0.254947478161403	0.235401359940807	0.37916934224384	0.638144011868914	1.53345022054113	0.0599890104249273	0.0261923496451828	0.319942272922482	0.512656520591868	0	2.17006221124566	0.562083740413241	0.103558105738294	0.377888466385514	0.232976150701026	0.132503445954738	0.0606089221251387	0	0.157454463931601	0.374811585736223	0	0.53606145688887	0.441577602271181	0.101698559513841	0
TCGA-62-8398	1.21643835616438	1	0.152413798246437	0.133831158326698	0.0382772797837272	0.273709941960368	0.210564363794511	0.241124492776117	0.169667777405811	0	0.0271317157498995	0.0756126572782602	0	0.0191835725462794	0.393320473079336	0.0723831637599133	1.01635569342151	0.451128754183288	0.148250847637308	1.1544311834206	0.469087231310856	0.342225454854888	0.0511548353280237	0.0779944814827373	0.343748167211109	0.0743187658547489	0.378283083368269	0	0.359046197072954	0.0828365098981909	0.0311953310544925	0.122826164387496	0	0	1.56423682484489	0.360861368049336	0	0.0232395489358192	0.0735104187919254	0.414488760010691	0.0894815990727603	0	0.0959806850203673	0.186054290183489	0	0.0424029011013464	0	0.477284931606673	0.199796713214007
TCGA-49-4490	1.05479452054795	1	0.393010629187903	0.142819361355272	0.229835835810343	0.29512113944487	0.0787127323435258	0.0907388637242347	0.341651526850351	0.0765548539166203	0.11275847982764	0.0194228834036673	0.105054098041599	0.379546108526432	0.315005040912415	0.0898533707582637	2.15566926060619	0.109161691167078	0.158155515405332	1.3696892570921	0.160307493396389	0.224763663680161	0.207343898555958	0.0243068409965803	0.114092440296237	0.154694540220439	0.238747490592065	0.409204195184659	0.569509174141733	0.100715961485449	0	0.530032676154295	0.0950752647604688	0	2.37178214943393	0.352286210830654	0	0.0493084880209768	0.200668689035497	0.102615484735191	0.0389989336664051	0.168726104750955	0	0.338730407687379	0	0.303536923069494	0.0913115116061038	0.246797334358199	0
TCGA-71-8520	0.575342465753425	1	0.0342526980131353	0.059242419005677	0.354199144864225	0.543184544454812	1.05953387276146	0.412759959257051	0.28128435607178	0.121428556188596	0.091523484563484	0.0841445362850095	0.0643879471356142	0.0491224871275785	1.02298062849141	0.0829330887891555	1.97339967697449	0.250933446767488	0.552588172155342	1.07931598129877	0.559173136969397	0.21783435003891	0	0.058062323333014	0.413055787429053	0	0.596749320837895	0.526431643915952	1.35603616763434	0.0414205531828448	0	0.820859447551772	0	0	1.57786093734619	0	0	0.29171387755094	0.0842198905244974	0.199724225965159	0.27467006135396	0.201547422329507	0.0831549170626443	0.357328249897904	0	0.14130735079388	0.452575088184321	0.322526746813477	0.423986531677719
TCGA-55-7913	1.53698630136986	1	0.0455973294746128	0.0529008127735704	0.168602692061175	0.276032530933011	0.288520789371798	0.0763732977029375	0.533613538178687	0.0822649803993389	0.0208949379071248	0.0752060022658287	1.00222189886305	0.100312401868914	0.361359732565037	0.0650605555667553	1.92116766934896	0.225602974258101	0.436651252163114	0.624920034191403	0.300998685592374	0.195622238635313	0.0778906017550379	0.142309443752208	0.405882964401837	0	0.391985162355795	0.350099221078878	0.935105971449809	0.0460567600378483	0.0240322081101433	0.423793344261542	0.134612669965182	0	1.71248432613432	0.502766951735021	0.0483974626882732	0.0178919224269417	0.311530515951106	0.271733273214746	0.0759972568005079	0.0628520212932349	0	0.314911606029101	0	0.116424901447565	0.219282901621099	0.108521373672847	0.424851229457387
TCGA-55-8505	1.20547945205479	0	1.73759213697875	0.295555189677851	0	0.244595321560954	0.494044915859617	0.191348853226256	0	0	0	0.0897182955424682	0.0772577622082607	0.101723823758124	0.0627134382178505	0.0380757536634702	1.12739198613514	0	0.325543332889601	1.16839712049701	0.174262993323185	0.288064628840829	0.292932741444256	0	0.37814236925646	0	0.315751568499533	0.0563160750815032	0.612357297504637	0	0	0.75945541443953	0.0698555529057611	0	2.16752252657675	0.264753203887526	0.0965661122132258	0.105630899922683	0.148846384699913	0.363266882348359	0.0285062083021062	0.0637479725682994	0	0.331637587652347	0	0.128322080393419	0.0670670692585927	0.2945005763952	0.470955119123954
TCGA-50-6595	0.517808219178082	1	2.83568198830584	0.0586807915738549	0	0.0675554979530942	0.123640599810834	0.119452504016022	0.0990454298161008	0	0	0.0308704511109529	0.0844265807301792	0.0245326915067745	0.256637400866806	0.0821531707564095	0.452741120042996	0.170471070366644	0	1.23395737166388	0.129307920119629	0.0382979600738368	0.0863203855715421	0.0761837677460199	0	0	0.193569026560177	0	0	0.0206585647447705	0.0786245894565614	0.203900999095812	0	0	1.20588292091815	0.287678075777681	0.105462086525053	0	0.561948982268848	0.222369338031127	0.0156844882016093	0	0.121860367139114	0.223989754303281	0	0.0948292840783683	0.0733141252401934	0.348124411396353	0.420428072642006
TCGA-62-A471	3.41369863013699	0	1.19492102673083	0	0	0.525117321116176	0.386604706337041	0.228100657567277	0.148573890011722	0	0.103334061208056	0.0640463287233786	0.016494651132801	0.137961572280698	0.333457854204418	0.0475954393492337	2.87803217136963	0.364209107534946	0.579037223466741	1.62849879219077	0.192988470626187	0.193733271015956	0	0.086889356143783	0.0705421355532681	0	0.215030558328096	0.551852922943764	1.30665013428225	0.0772924326122894	0.0799709135038684	0.793923924856227	0.221473502985721	0	1.66238554040681	0.344226529040698	0	0.0888407341621271	0.06410408264011	0.466296338902333	0.0818819134031586	0.0534916711202349	0.0632879302094591	0.201836576943178	0	0.09060143125635	0.601432671681334	0.0536248305945652	0.255388938834807
TCGA-78-7161	0.589041095890411	0	0.0678252640049245	0.17117197681505	0.0331300734310181	0.39231830213547	0.785832827842507	0.188662092701726	0.238428464297719	0.0620962848745773	0.444501163273868	0.275686027447778	0.0433165887030396	0.438959744239727	0.777266521312958	0.0830723296162653	1.87133270209243	0.431775377273082	0.482737611984079	1.61303794044046	0.191907239323468	0.113212460362937	0.209044299697293	0.114067193105161	0.137008660065231	0.242075387734495	0.761067022630685	0.570691509646618	1.60918145727783	0.0516800711869514	0.0269915515674395	0.667785968027877	0.525884455522692	0.0734166197394706	2.52093360742699	0.416647693993277	0.157131821833573	0.0594800750314378	0.221072906287796	0.168572851281939	0.0926688101896024	0.350891642967414	0	0.690677852225392	0.124038230059074	0.095885610136248	0.307183333636917	0.138002741005882	0.279634722489154
TCGA-62-8397	3.53150684931507	0	0.0905452703926238	0	0	0.0813415364989339	0.217096803085497	0.170346206901247	0	0	0	0.0691036299061882	0.0768141881248527	0.182531367666653	0.122119651503421	0	0.731053480092414	0	0.588121139422745	1.2551749947539	0.117811051961441	0.19719294128783	0.153027692216832	0	0	0	0.420905002559205	0.211996629334024	0.609412399609548	0	0.0480734198211112	0.351070364062012	0	0	1.66870824861584	0.400962697017739	0	0	0.344947315648738	0.0254405595813361	0.0561335731788801	0.238352273953832	0	0.252899181195192	0	0.127598007546831	0.130415043789651	0.344999111156709	0
TCGA-67-4679	1.22739726027397	0	0.0426202035798839	0.468440161193333	0	0.398029395199766	1.11445964766492	0.266694325177504	0.162723977390922	0	0.0765427185003537	0.623434924893845	0	0.113222864048775	1.4849625138073	0.221736175619496	1.55725861945784	1.27646807944922	0.97870978194032	1.77915379976161	0.259340710209283	0.646146524695034	0.208384782980064	0.0484665659345308	0.35139347632056	0.105495865803675	0.989217208768335	0.665548675562214	1.97076900393378	0.0345422290276914	0.616610546434497	1.10284084996766	0.296656859939028	0.0411095723385733	1.01340723088432	0.737579474551127	0.173025449570354	0.218011483827433	0.321996419306589	0.374580922155851	0.174482226742625	0.368541522281564	0.0695111188882115	0.385578805776044	0.136740910357987	0.393861296859765	0.285660608298196	0.415183853267061	0.360889114156095
TCGA-38-7271	2.19178082191781	1	0.219827184034897	0.364198803780888	0.145232160032696	0.127127975948397	0.389007312049446	0.309007395093363	0	0	0	0	0.0248452138694811	0.0650710530831062	0.356795986373205	0.0479273628434626	0.425997820421589	0.283221246395575	0	1.30198751385696	0	0.0440658778172531	0.438760251639559	0	0	0.142892147590624	0.313596708549482	0	0.531303291216133	0.0702295673631085	0.380013951439164	0	0	0	1.40182049555791	0.139820224415995	0	0.0454189200515081	0.349983480367964	0.0793055350333298	0.0359125099513006	0.0800600728538778	0	0.339785108788469	0	0.1853266734372	0	0.39466469241593	0
TCGA-91-7771	1.34794520547945	0	0.151071677465382	0.0496571262888554	0.0548422131508454	0.570736871347366	0.747899073549934	0.368796169233729	0.310096354365135	0.197508509741843	0.0768527073921024	0.131965918698834	0.0182205897568971	0.170416459954754	0.831970040781259	0.183877870810632	1.22239654331639	0.561812452298778	1.09132544639239	1.87157715891262	0.480783261604926	0.240676041675511	0.447942746915186	0.0802192357216903	0.151567521346674	0.105918864518428	0.646401949537014	0.633962154621906	1.43844296923055	0.149905116439289	0.150880932889166	0.923281327948522	0.242932070371126	0	1.28689119931696	0.334127047846286	0.0894644016853641	0.0978849096079834	0.512852281259059	0.658876854514527	0.139378988135145	0.460228186044744	0.200000684490306	0.364479760674967	0.0702740038586178	0.363513357621899	0.12161434992618	0.439127137518557	0.192446062469029
TCGA-62-A46O	3.98356164383562	1	2.49428009310864	0.488895788033531	0	0.778370141624613	0.396342802746275	0.417389937070025	0.702871360214447	0.106772992312303	0.572406913787755	0.131623510722367	0.538540318979822	0.259353847018154	0.96042278813757	0.00930432078506196	2.19596462955686	0.352740572018287	0.575249127641214	1.57835739198659	0.697082676931125	0.307583059574065	0.218343920614575	0.0838936151766255	0.300999244169569	0.110725940346054	0.281698025794966	0.50969446890251	1.29265993174859	0.054111801286499	0	1.38359766884379	0.0676532800373918	0.165525155446689	1.80134799563341	0.591505594740158	0.0935486899925536	0	0.0739403756578829	0.262026717427305	0.266361911871184	0	0.108163101141098	0.178120478364147	0	0.0840822629773584	0.403098146343777	0.23305582800949	0.457929747080826
TCGA-J2-8194	1.98356164383562	0	0.233234896549378	0.349895602682617	0.0977174981810087	0.292606259729621	0.731075730713051	0.327267254593827	0.194805824470991	0	0.0921736845931229	0.0959235425697059	0.252859347903828	0.0372656348809452	0.821615610317479	0.0986603596658826	0.931005001248711	0.173229794020699	0.435738352035625	1.46481357462082	0.251880968296768	0.0768699695993135	0.0445465158645024	0.114680811981009	0.22276388809246	0	0.591033266543562	0.208213956072994	0.75482004657836	0.0314025367795727	0.180066874415266	0.141359280932064	0.0393382231669569	0.0976067381982156	1.50799907621051	0.512461239041192	0	0.0792029800975364	0.203374081384191	0.268325633387519	0.0856324927082775	0.234136339384431	0.182026343252527	0.221521265203777	0.0427766530887629	0.108014597720128	0.0745412498301909	0.295276807241451	0
TCGA-44-2657	1.0958904109589	0	0.11741992042281	0.117078088833741	0.12899561006198	0.197154056665891	0.399312211210042	0.144661440207596	0.194987698672014	0.28848779352928	0.0922628170352009	0.0848259835815906	0.0435982036971744	0.0816219753306926	0.136343826072256	0.042408038226313	0.890268382843261	0.712407898726731	0.410801955239357	1.341320303645	0.252111634006002	0.149992624990798	0.248949490648441	0.0585368214238025	0.341887856906842	0	0.577451065006784	0.438535054953272	0.668850909321118	0.12182260673951	0.130995888452883	0.5995396564693	0.22159191574086	0	2.24121386308191	0.622228880732399	0.107310751094656	0.117343780124845	0.165083923942987	0.176009558914283	0.0473839904954369	0.264926821594375	0	0.540433230574524	0	0.352418655199814	0.213175796931568	0.515443403649988	0.756132683732384
TCGA-55-8085	2.47671232876712	0	0.136234495838816	0.119543552528929	0	0.324447033018309	0.274400988301354	0.249293387410477	0.102920002931738	0.063838850959584	0	0.0866325333457236	0.0112646417209792	0.222255688587149	0.516506386776264	0.0801951901190465	1.15505621001611	0.0911985658061859	0.700628809775486	1.0311961414473	0.342914350421504	0.588666142227047	0	0.0791883814720027	0.386747058217956	0	0.496590583442256	0.806310445049513	1.07384696231085	0.114418361325434	0.0549929267662268	0.480165939824883	0.0402290801960259	0.0255973807660243	1.52010790163755	0.298210658780015	0	0.0410538071328069	0.372107735015638	0.498869791359915	0.0952414029388674	0.359799674768964	0.14664792391471	0.247623999227612	0	0.0865882962504427	0.217517861520327	0.346030317876158	0.944182581624563
TCGA-05-4390	3.08493150684932	0	0	0.117595446735678	0.0662356195877036	0.142113822888068	0.543631980311952	0.168149073325885	0	0.0627787761795964	0	0.129643200565209	0.665052251190314	0.0333559990213019	0.534136325712532	0	1.43539710426193	0.401343646464781	0.360266726270225	0.436457065762428	0.193923983050393	0	0.0882357557736272	0.0394655782919311	0	0	0.216065292650708	0.290470173022838	0.480279083551819	0	0.080373912239334	0.390185936470382	0	0	1.0508492258091	0.0637022689539072	0	0	0.204436739452954	0.0143939452590933	0.0475984683972794	0.139143722212609	0.0427158680970541	0.0892430126109263	0	0.024849109282016	0.0749483291855612	0.139480104014615	0.332905759031556
TCGA-91-A4BD	1.65205479452055	0	0.396268783334041	0	0	0.153212315183252	0	0.131676306803691	0.305704888934913	0	0	0.0256783643525111	0	0.204006584990514	0.0757169147037889	0.0460518636601954	2.36093309476493	0	0.0719948545098139	1.36183235303279	0.0730041704798298	0.123463185245979	0	0	0.19582619128495	0.137472925175173	0.30234654452038	0.0680240769787652	0.513522883725635	0.11080948097248	0.366669342615645	1.48165285447478	0.444695581252695	0.0539342096711623	1.79215736048575	0.370906031328549	0	0.12714923211965	0.547304515832123	0.120113126035796	0.0173539229390846	0.57834895887936	0	0.31543151839397	0	0.0791704641543746	0.157594804954278	0.150383553052271	0.129135396133731
TCGA-78-7162	8.68219178082192	1	0.912824895146608	0.421938309815349	0	0.135937093799191	0.450103185301045	0.154491108744254	0.158741696783501	0	0.0253028408187862	0.029487919969387	0	0.116644624360364	0.92816711053618	0.0839849524900907	0.567678077010451	0.349044558244805	0.171312083941073	1.66034306279014	0.140537689231248	0.160164740862368	0.0477332001633205	0.0211841734964823	0	0	0.438437127710212	0.192517044076968	0.840029853892558	0.0336598790470813	0.0434258129064341	0.0775373716751914	0.19945346130611	0	1.49122411142402	0.311257191150112	0	0	0.276338575717021	0.0604422807063397	0.0255830614765811	0.112376202843172	0	0.365125211942715	0	0.103170809347134	0	0.477706293068392	0.0650833005486627
TCGA-64-1680	3.08493150684932	0	0.190321297999444	0.219118449361087	0.0640125171137335	0.123594172459343	0.234837031522812	0.386217747223497	0	0	0	0.038021659846907	0.0423148330570376	0.0242353138240164	0.612452150974896	0.158028029818289	0.954393471441481	0.245908271789848	0.349285779962924	1.06767382019214	0.0653122032484986	0.037835912515162	0	0	0.175956562503753	0	0.521008611601491	0.119228988485482	0.251845832152749	0.0204078119713935	0.373033198488619	0.137462367007994	0	0	1.60724271360662	0.607052437242837	0	0.0390002395890184	0.0824370081876803	0.0814732546413299	0.0154938013701162	0.0688613645107173	0	0.350418151281951	0	0.160197369192628	0.072440082737954	0.815324492863207	0.115762079394395
TCGA-55-7284	0.665753424657534	1	1.93127221809895	0.429779711172516	0.211759907756701	0.283804349334803	0.768936773787189	0.205157683686992	0.232322942429486	0.25390501279986	0.110679064783955	0.0378581028361477	0.122878358606531	0.157374663947717	0.337169153481027	0.16666409824701	1.00588392626183	0.693109076359284	0.241015153155536	1.95200198427275	0.272014586630189	0.127764522689804	0.510434079820685	0.0749567114817819	0.175234455284144	0.0626840460823284	0.551897758981173	0.146946403398374	0.775782920057868	0.0988510889310032	0.114536993069193	0.231656844353537	0.111270833314559	0.0242053797420612	2.3052091285272	0.520098787070812	0.103780155344956	0.0578637404506475	0.233454168193184	0.248529480669875	0.0681567138318464	0.101667823957813	0.0810490001277439	0.416932211919093	0	0.202055593372	0.072132135857492	0.449948833768702	0.169636087260271
TCGA-93-A4JP	1.58356164383562	0	1.87018493032959	0.776402517131405	0.121194292014623	0.40623096061511	0.392867699659044	0.164504985677017	0.183442058758443	0.288334139241983	0.245655025879941	0.150616946532605	0.0675165410373483	0.503977183806269	0.775664758107902	0.0784743666494667	2.13893563578354	0.712077607799753	0.40419676746685	2.15653873156392	0.4726304711196	0.140982357792393	0.667411999979628	0.0123853312472913	0.369954684421187	0.298351148340818	0.726373141381029	0.557296740594125	1.53777498073704	0.051985062235223	0.0832078432696415	1.34754716394007	0.428325539969088	0.0312300674138135	2.28643806890665	0.642831125344169	0.19496881154226	0.168000816651724	0.960929112742852	0.370748564762117	0.0492964614319909	0.0447125095769246	0.200980453383637	0.51327283720737	0	0.539722577398342	0.17966354240282	0.130499067852623	0.403550149837053
[truncated: 193 more columns]
